# Supplementary material for: A Peptide-Centric DIA-NN Reanalysis Uncovers Structurally Coherent Salivary Signatures of Type 2 Diabetes
Source: Int J Mol Sci. 2026 Feb 22;27(4):2040. doi: 10.3390/ijms27042040 (PMC12941111; doi:10.3390/ijms27042040)
Supplement: Supplementary file 1 [file ijms-27-02040-s001.zip]

Archive with 1 entries (1 files):
- ijms-4119583-supplementary.xlsx
