# Supplementary material for: A Peptide-Centric DIA-NN Reanalysis Uncovers Structurally Coherent Salivary Signatures of Type 2 Diabetes
Source: Int J Mol Sci. 2026 Feb 22;27(4):2040. doi: 10.3390/ijms27042040 (PMC12941111; doi:10.3390/ijms27042040)
Supplement: Supplementary file 1 [file ijms-27-02040-s001.zip › ijms-4119583-supplementary.xlsx]

## Sheet: jVenn
PepTry Cont	PepTry T2D	PepTry Cont|PepTry T2D
A0A024R6N5_LVDKFLEDVKK	A0A024R6N5_LSITGTYDLK	A0A024R1R8_GPLATGGIK
A0A5C2GPL8_ASGYTFTYR	A0A075B6J1_YLLYYYSDSDK	A0A024R6N5_AVLTIDEK
A0A8V8TKR9_ALTSELANARDESKK	A0A0C4DH29_DTSASTAYMELSSLR	A0A024R6N5_DTEEEDFHVDQATTVK
A0AVT1_NAIFQLEK	A0A0C4DH32_AEDTALYHC(UniMod:4)AR	A0A024R6N5_FLEDVKK
A6NHG4_LC(UniMod:4)AAAASILGKPADR	A0A0C4DH43_FYSTSLK	A0A024R6N5_KQINDYVEK
A6NI72_RFTEIYEFHK	A0A5C2GDI3_SDDTAVYYC(UniMod:4)AR	A0A024R6N5_LQHLENELTHDIITK
A8MQ02_YSLYEVHVSGEER	A0A7I2YQ88_DLFGPALSVK	A0A024R6N5_LYHSEAFTVNFGDTEEAK
B3EWG3_LAAEGLAHRTEK	A0A8V8TKR9_DAELEFAIQPNTTGK	A0A024R6N5_LYHSEAFTVNFGDTEEAKK
B5ME19_DEAQVC(UniMod:4)AIIER	A0A8V8TKR9_IAQDLEMYGVNYFSIK	A0A024R6N5_SASLHLPK
B5ME19_DFESHITSYK	A0AAG2UUW0_HINIDQFVR	A0A024R6N5_TDTSHHDQDHPTFNK
B7Z6C9_AGDPVILYVNK	A0AAG2UUW0_IGQDGISTSATTNLK	A0A024R6N5_VFSNGADLSGVTEEAPLK
E9PMS6_RGESLDNLDSPR	A0AAG2UUW0_IKDYFEK	A0A075B6H7_LLIYGASTR
H0YLF3_IEKVEHSDLSFSK	A0AAG2UUW0_IPSVQINFK	A0A075B6I0_FSGSILGNK
I3L4N8_ILTERGYSFTTTAER	A0AAG2UUW0_LSNVLQQVK	A0A075B6I0_TLIYSTNTR
O00232_LNSLMSLVNK	A0AAG2UUW0_LTLDIQNK	A0A075B6I9_FSGSLLGGK
O00330_VSVNDFIIK	A0AAG2UUW0_TEHGSEMLFFGNAIEGK	A0A075B6I9_TLIYDTSNK
O00391_VPVLMESR	A0AAG2UUW0_VLVDHFGYTK	A0A075B6R9_FSGSGAGTDFTLK
O00515_LPPVTLQVK	A1A5D9_ELSASASSSTPR	A0A075B7D8_ANSYTTEYAASVK
O00567_LSFYETGEIPRK	A7KAX9_YGIVDGIYR	A0A075B7D8_NTLYLQMSNLK
O00571_ELAVQIYEEAR	B0I1T2_ALLLTDQHLYK	A0A0A0MQW3_EIENTEAVHQQFQK
O14579_MFADYLAHESR	B4E1Z4_RNDYLDIYAIGVGK	A0A0A0MR33_GIDYETVPINLIK
O14639_TYHPNC(UniMod:4)FAC(UniMod:4)TIC(UniMod:4)K	B5ME19_AAQIELLQLLVQIAAENNLGEGVIVK	A0A0A0MS15_AYGGTTEYAASVK
O14908_RNPDELAEALDER	E9PEW8_LHVDPENF	A0A0A0MS15_GLEWVGFIR
O14939_SELTQVQGHLVHFPLK	G3V1N2_KVADALTNAVAHVDDMPNALSALSDLHAHK	A0A0A0MS15_TEDTAVYYC(UniMod:4)TR
O15020_EVEAIQAQAK	G3V1N2_VADALTNAVAHVDDMPNALSALSDLHAHK	A0A0A0MT36_YASQSISGVPSR
O15231_GALADYEGKDVATR	H0YK48_ETAEADVASLNR	A0A0B4J2D9_LLIYDASSLESGVPSR
O15305_FVADLRK	H0YK48_SIDDLEDELYAQK	A0A0C4DH24_YASQSFSGVPSR
O15498_NDSLAGVVIADNEYPSR	I3L4N8_DLYANTVLSGGTTMYPGIADR	A0A0C4DH38_YSPSFQGQVTISADK
O43175_NAGNC(UniMod:4)LSPAVIVGLLK	O00161_AHQITDESLESTRR	A0A0C4DH72_LLIYAASSLQSGVPSR
O43242_ELDTVTLEDIKEHVK	O00410_ATAAFILANEHNVALFK	A0A0J9YX35_AEDTAVYYC(UniMod:4)VK
O43633_KAEAAASALADADADLEER	O00410_LVLEQVVTSIASVADTAEEK	A0A193CHQ9_NTLYLQMNSLK
O43676_IEGTPLETIQK	O00560_SLYPSLEDLK	A0A193CHQ9_SKTDGGTTDYAAPVK
O43747_SSFREEDNTYR	O00754_TVDQYFYGIK	A0A193CHQ9_TDGGTTDYAAPVK
O43815_VISHPTLPISITAHEDR	O14617_LFGALTPLEPR	A0A1B0GVI3_TIIEEVAPDGR
O60218_SGDDLFPKDDKGNAIGGK	O14656_DLDDNLFGQHLAK	A0A1W2PS58_KLALDIEIATYR
O60264_ESEITDEDIDGILER	O14672_EAVIAQISSHVK	A0A2R8Y623_DVNFEFPEFQ
O60437_VLDKYEDVVQGLQKR	O14727_DSVSGITSYVR	A0A2R8Y623_ELNITAAK
O60437_YGPDFKDR	O14980_IYLDMLNVYK	A0A2R8Y623_HVVFIAQR
O60506_LKDYAFIHFDER	O14983-3_VGEATETALTTLVEK	A0A2R8Y623_VETFSGVYK
O60506_VTEGLTDVILYHQPDDKK	O15042_FGPLASVK	A0A2R8Y623_VETFSGVYKK
O60701_YLMDEGAHLHIYDPK	O15296_ELLIVPGQVVDR	A0A2R8YFE2_VLSGGTTMYPGIADR
O60716_SNAAAYLQHLC(UniMod:4)YR	O15305_YDYVFPENGLVAYKDGK	A0A2R8YHD2_TIDDLEDELYAQK
O60762_HATGNYIIIMDADLSHHPK	O43451_YLYGFGETEHR	A0A2U8J8J8_AEDTAVYYC(UniMod:4)AK
O60763_VASSTLLDDR	O43852_YDLFVGSQATDFGEALVR	A0A2U8J8J8_NTLYLQMNSLR
O60784_EVKYEAPQATDGLAGALDAR	O60506_SAFLC(UniMod:4)GVMK	A0A2U8J8J8_YYADSVK
O60814_VLKQVHPDTGISSK	O75223_AIEPNDYTGK	A0A449C198_DIQMTQSPSSLSASVGDR
O60825_LNVEAVNTHR	O75368_QQDVLGFLEANK	A0A449C198_SLIYAASSLQSGVPSK
O75165_AGFLAFTQLPK	O75369_AEITFDDHK	A0A5C2FUS1_LLIYGASSR
O75312_GALTTVEGLITR	O75369_EPGEYAVHIMC(UniMod:4)DDEDIK	A0A5C2FV01_LESGVPSR
O75317_VVFPLELR	O75439_IVLAAAGGVSHDELLDLAK	A0A5C2FV01_LLLYAASR
O75556_TINSDISIPEYK	O75503_YGDLLGHLK	A0A5C2FWL5_FSGSGSGTDFTLTISR
O75563_GEFAIDGYSVR	O75534_VTLLEGDHVR	A0A5C2FWL5_FTFGPGTK
O75843_LQDLIEEIR	O75558_ELSEAAEAQHGPHSAVAR	A0A5C2FWL5_LLIYDASSR
O75923_SLRTDALLGEFR	O75955_AAYDIEVNTR	A0A5C2G1V3_LLIYDASNR
O76013_TITEEIR	O75995_VHTDFTPSPYDHDSLK	A0A5C2G3B6_LLIYGASIR
O76031_TLVQILTEPR	O76021_LLPSLIGR	A0A5C2G8I9_LLIYAASTLQSGVPSR
O95163_EYLPFLNTLK	O94919_DSDIIEDVMVK	A0A5C2GDN2_AGDTAVYYC(UniMod:4)AR
O95197_YKTQIDHYVGIAR	O95202_LIAEEGVDSLNVK	A0A5C2GDN2_EVQLVESGGGLVQPGGSLR
O95248_AALYILGDK	O95273_LNEAAVTVSR	A0A5C2GDN2_NSLYLQMNSLR
O95248_SFPVAALTK	O95479_LLDFEFSSGR	A0A5C2GFV7_NTLYLQMSSLR
O95466_VQLLSQYDNEK	O95498_ELC(UniMod:4)C(UniMod:4)HLSYR	A0A679KL62_ASGVPDRFSGSGSGTDFTLK
O95573_LKDIVSLVPR	O95678_TAAENEFVALKK	A0A679KL62_FSGSGSGTDFTLK
O95747_IVEEPQSNR	O95777_TVAVITSDGR	A0A679KL62_LSSVTAADTAVYYC(UniMod:4)AR
O95954_IIEYLVPER	O95819_GQNVLLTENAEVK	A0A679KL62_VTISVDTSK
P00338_IVSGKDYNVTANSK	P00390_LNAIYQNNLTK	A0A6G8QHX7_THVTHHPISDHEATLR
P00450_AETGDKVYVHLK	P00450_IYHSHIDAPK	A0A6Q8PFL0_SAPPEPATLK
P00558_AHSSMVGVNLPQK	P00558_GC(UniMod:4)ITIIGGGDTATC(UniMod:4)C(UniMod:4)AK	A0A7I2YQ88_EFSPFGTITSAK
P00558_SLLGKDVLFLK	P00558_VNEMIIGGGMAFTFLK	A0A7I2YQ88_FSPAGPILSIR
P01024_SDDKVTLEERLDK	P00734_TATSEYQTFFNPR	A0A7I2YQ88_GFGFVSFER
P01037_KQLC(UniMod:4)SFEIYEVPWENRR	P00734_YGFYTHVFR	A0A7I2YQ88_GYGFVHFETQEAAER
P01833_ILLNPQDKDGSFSVVITGLR	P00736_DYFIATC(UniMod:4)K	A0A7I2YQ88_NLDDGIDDER
P02533_DAEEWFFTKTEELNR	P00915_ADGLAVIGVLMK	A0A7I2YQ88_SGVGNIFIK
P02533_VMDVHDGKVVSTHEQVLR	P00915_EIINVGHSFHVNFEDNDNR	A0A7I2YQ88_SKVDEAVAVLQAHQAK
P02538_GMQDLVEDFKNK	P00915_HDTSLKPISVSYNPATAK	A0A7I2YQ88_VDEAVAVLQAHQAK
P02545_LQEKEDLQELNDR	P00915_YSAELHVAHWNSAK	A0A7I2YQ88_YQGVNLYVK
P02654_LKEFGNTLEDK	P00918_AVQQPDGLAVLGIFLK	A0A7S5BZ63_AEDTAVYYC(UniMod:4)VR
P02679_VGPEADKYR	P01008_EVPLNTIIFMGR	A0A7S5C0H1_TEDTALYYC(UniMod:4)AK
P02787_SKEFQLFSSPHGK	P01011_GTHVDLGLASANVDFAFSLYKQLVLKAPDK	A0A8I5KQE6_AIVAIENPADVSVISSR
P02788_LKQVLLHQQAK	P01023_IAQWQSFQLEGGLK	A0A8I5KQE6_FAAATGATPIAGR
P04040_AAQKADVLTTGAGNPVGDK	P01023_LVHVEEPHTETVRK	A0A8I5KQE6_KSDGIYIINLK
P04083_SEIDMNDIKAFYQK	P01024_ADIGC(UniMod:4)TPGSGK	A0A8I5KQE6_LLVVTDPR
P04083_TPAQFDADELRAAMK	P01024_HQQTVTIPPK	A0A8I5KQE6_SDGIYIINLK
P04179_DFGSFDKFK	P01024_VFLDC(UniMod:4)C(UniMod:4)NYITELR	A0A8I5KQE6_SDGIYIINLKR
P04259_KDVDAAYMNKVELQAK	P01024_VTLEERLDK	A0A8I5KQE6_YVDIAIPC(UniMod:4)NNK
P04259_LLKEYQELMNVK	P01031_AFDIC(UniMod:4)PLVK	A0A8Q3WM91_DTLLQALR
P04259_NKLEGLEDALQKAK	P01031_DSEITFIK	A0A8Q3WM91_EGLSPC(UniMod:4)HLLTVR
P04259_RQLDNIVGER	P01031_FQNSAILTIQPK	A0A8Q3WM91_ELTYTEATFDK
P04424_DVLFPGYTHLQR	P01031_ITHYNYLILSK	A0A8Q3WM91_LSEYNILNNK
P05026_SYEAYVLNIVR	P01031_VSITSITVENVFVK	A0A8Q3WM91_NLEPAIFEAR
P05091_TEQGPQVDETQFK	P01040_SLPGQNEDLVLTGYQVDK	A0A8Q3WM91_VQDIEDEPILPEIPK
P05120_EKLNIGYIEDLK	P01042-2_QVVAGLNFR	A0A8Q3WM91_YELPDENENLK
P05141_TDAAVSFAK	P01833_ADAAPDEKVLDSGFR	A0A8V8TKR9_ALELEQER
P06396-2_DSQEEEKTEALTSAKR	P01833_ADAAPDEKVLDSGFREIENK	A0A8V8TKR9_ALELEQERK
P06576_LVPLKETIK	P01880_APDVFPIISGC(UniMod:4)R	A0A8V8TKR9_ALTSELANAR
P06702_KDLQNFLKK	P01880_VPTGGVEEGLLER	A0A8V8TKR9_ALTSELANARDESK
P06702_LGHPDTLNQGEFKELVR	P02042_LLGNVLVC(UniMod:4)VLAR	A0A8V8TKR9_AQQELEEQTRR
P06702_LGHPDTLNQGEFKELVRK	P02042_TAVNALWGK	A0A8V8TKR9_EALLQASR
P06703_ELKELIQK	P02549_AEDLFVEFAHK	A0A8V8TKR9_EDAVLEYLK
P06733_FTASAGIQVVGDDLTVTNPKR	P02549_AYFLDGSLLK	A0A8V8TKR9_ESPLLFK
P06733_IGAEVYHNLKNVIK	P02549_DHEDFLASLAR	A0A8V8TKR9_GMLREDAVLEYLK
P06733_YGKDATNVGDEGGFAPNILENKEGLELLK	P02549_DLQGVQNLLK	A0A8V8TKR9_IQVWHEEHR
P07195_IVADKDYSVTANSK	P02549_DLVASEGLFHSHK	A0A8V8TKR9_KESPLLFK
P07237_FDEGRNNFEGEVTKENLLDFIK	P02549_ETGTLESQLEANK	A0A8V8TKR9_KTQEQLALEMAELTAR
P07237_NNFEGEVTKENLLDFIK	P02549_FLNVQELAAAHHEK	A0A8V8TKR9_TQEQLALEMAELTAR
P07237_SVSDYDGKLSNFK	P02549_FYLFLSK	A0AAG2UUW0_AEPLAFTFSHDYK
P07355_YKSYSPYDMLESIR	P02549_HEALENDFAVHETR	A0AAG2UUW0_AHLDIAGSLEGHLR
P07476_HLEQQQGQLEVPEQQVGQPK	P02549_HGLLESAVAAR	A0AAG2UUW0_ALVEQGFTVPEIK
P07951_TIDDLEDEVYAQK	P02549_LPEITDLK	A0AAG2UUW0_ATGVLYDYVNK
P08238_EGLELPEDEEEKKK	P02549_LSESHPDATEDLQR	A0AAG2UUW0_ATLYALSHAVNNYHK
P08238_ELISNASDALDKIR	P02549_LYEDSDDLK	A0AAG2UUW0_DEPTYILNIK
P08574_HLVGVC(UniMod:4)YTEDEAK	P02549_SSDEIENAFQALAEGK	A0AAG2UUW0_DLKVEDIPLAR
P08621_EFEVYGPIKR	P02549_VLETAEEIQER	A0AAG2UUW0_DNVFDGLVR
P08670_ILLAELEQLKGQGK	P02549_VTILGETAER	A0AAG2UUW0_EFQVPTFTIPK
P08670_TNEKVELQELNDR	P02649_AATVGSLAGQPLQER	A0AAG2UUW0_EQHLFLPFSYK
P09429_GEHPGLSIGDVAKK	P02649_VQAAVGTSAAPVPSDNH	A0AAG2UUW0_EVGTVLSQVYSK
P09488_DFISRFEGLEK	P02655_TAAQNLYEK	A0AAG2UUW0_EVYGFNPEGK
P09488_ITQSNAILC(UniMod:4)YIAR	P02655_TYLPAVDEK	A0AAG2UUW0_FPEVDVLTK
P09488_LGLDFPNLPYLIDGAHK	P02656_DALSSVQESQVAQQAR	A0AAG2UUW0_GFEPTLEALFGK
P09622_SEEQLKEEGIEYK	P02656_GWVTDGFSSLK	A0AAG2UUW0_GIISALLVPPETEEAK
P0C0S8_NDEELNKLLGK	P02671_HRHPDEAAFFDTASTGK	A0AAG2UUW0_GNVATEISTER
P0DMV8_LDKAQIHDLVLVGGSTR	P02730_ADFLEQPVLGFVR	A0AAG2UUW0_IAELSATAQEIIK
P10916_GADPEETILNAFK	P02730_ASTPGAAAQIQEVK	A0AAG2UUW0_IEIPLPFGGK
P11142_LDKSQIHDIVLVGGSTR	P02730_HSHAGELEALGGVKPAVLTR	A0AAG2UUW0_IGVELTGR
P11182_ILKEDILNYLEK	P02730_IPPDSEATLVLVGR	A0AAG2UUW0_IISDYHQQFR
P11216_EYYDHLPELK	P02730_LQEAAELEAVELPVPIR	A0AAG2UUW0_INDVLEHVK
P11717_LSSDVC(UniMod:4)PTSDK	P02730_LSVPDGFK	A0AAG2UUW0_ITLPDFR
P12004_FSASGELGNGNIK	P02730_NVELQC(UniMod:4)LDADDAK	A0AAG2UUW0_LDNIYSSDK
P12035_NMEDLVEDFKKK	P02730_VLLPLIFR	A0AAG2UUW0_LFLEETK
P12429_SEIDLLDIRTEFKK	P02730_YQSSPAKPDSSFYK	A0AAG2UUW0_LLSGGNTLHLVSTTK
P12814_ATLPDADKER	P02751_YSFC(UniMod:4)TDHTVLVQTR	A0AAG2UUW0_LPYTIITTPPLK
P12883_DFELNALNAR	P02760_GVC(UniMod:4)EETSGAYEK	A0AAG2UUW0_LQDFSDQLSDYYEK
P12883_ELTYQTEEDRK	P02775_GKEESLDSDLYAELR	A0AAG2UUW0_LSLPDFK
P12883_ILNPAAIPEGQFIDSR	P02814_IPPPPPAPYGPGIFPPPPPQP	A0AAG2UUW0_LVGFIDDAVK
P12883_NNLLQAELEELR	P03952_IYSGILNLSDITK	A0AAG2UUW0_NHLQLEGLFFTNGEHTSK
P13489_ESLKELSLAGNELGDEGAR	P04080_VFQSLPHENKPLTLSNYQTNK	A0AAG2UUW0_NIILPVYDK
P13639_C(UniMod:4)LYASVLTAQPR	P04259_SEIDHVK	A0AAG2UUW0_NPNGYSFSIPVK
P13639_LIEKLDIK	P04839_QSISNSESGPR	A0AAG2UUW0_NTFTLSC(UniMod:4)DGSLR
P13646_DYSPYYKTIEELR	P04844_ISTEVGITNVDLSTVDK	A0AAG2UUW0_NTLELSNGVIVK
P13646_LASYLEKVR	P05023_MSINAEEVVVGDLVEVK	A0AAG2UUW0_SEYQADYESLR
P13646_MLLDIKTR	P05107_GDC(UniMod:4)DGVQINVPITFQVK	A0AAG2UUW0_SGVQMNTNFFHESGLEAHVALK
P13647_KDVDAAYMNKVELEAK	P05107_YNGQVC(UniMod:4)GGPGR	A0AAG2UUW0_SPAFTDLHLR
P13647_NKLAELEEALQKAK	P05155_LEDMEQALSPSVFK	A0AAG2UUW0_SVSLPSLDPASAK
P13647_NMQDLVEDFKNK	P05155_LVLLNAIYLSAK	A0AAG2UUW0_TEVIPPLIENR
P13647_NTKHEISEMNR	P05186_FPFVALSK	A0AAG2UUW0_TGISPLALIK
P13647_TLNNKFASFIDK	P05455_GSIFVVFDSIESAK	A0AAG2UUW0_TLADLTLLDSPIK
P13647_VLDTKWTLLQEQGTK	P05455_LTTDFNVIVEALSK	A0AAG2UUW0_VEDIPLAR
P13796_IGNFSTDIKDSK	P06681_DFHINLFR	A0AAG2UUW0_VLLDQLGTTISFER
P13797_INNFSADIKDSK	P06727_LGEVNTYAGDLQK	A0AAG2UUW0_VSTAFVYTK
P13804_LLYDLADQLHAAVGASR	P06727_LGPHAGDVEGHLSFLEK	A0AAG2UUW0_YENYELTLK
P13928_DLTETLKSELSGKFER	P06727_LLPHANEVSQK	A0AAG2UUW0_YNALDLTNNGK
P14317_TTPIEAASSGTR	P06727_SLAPYAQDTQEK	A0AAQ5BGR7_DTGNLYC(UniMod:4)TRPVDR
P14618_TATESFASDPILYRPVAVALDTKGPEIR	P06727_VKIDQTVEELRR	A0AAQ5BGR7_ELIDKYQLK
P14625_EGVKFDESEK	P06727_VNSFFSTFK	A0AAQ5BGR7_GPGVDQEPR
P15924_AKLASLEELK	P06737_LITSVADVVNNDPMVGSK	A0AAQ5BGR7_IFVFLEHQTK
P15924_IDKQIDFR	P06744_SNTPILVDGKDVMPEVNK	A0AAQ5BGR7_NLFYVER
P15924_LKNTLTQTTENLR	P07203_GLVVLGFPC(UniMod:4)NQFGHQENAK	A0AAQ5BGR7_SFTILLSNTENQEK
P15924_LTYEIEDEKRR	P07437_ISVYYNEATGGK	A0AAQ5BGR7_TNEGVLC(UniMod:4)VVK
P15924_SEADSDKNATILELR	P07451_VVFDDTYDR	A0AAQ5BGR7_TSYVTSVEENTVDVEILR
P15924_SLEDLKLK	P07910_MIAGQVLDINLAAEPK	A0AV96_GFAFVEYESHR
P15924_TGSQYDIQDAIDKGLVDRK	P07948-2_TQPVPESQLLPGQR	A0AV96_LFIGGIPK
P15924_VVIVDPETNKEMSVQEAYKK	P07951_ATDAEADVASLNR	A0AVT1_DDDHNGHIDFITAASNLR
P15924_YKQSLDDAAK	P07951_KATDAEADVASLNR	A0AVT1_KPDHVPISSEDER
P16402_ALAAAGYDVEKNNSR	P07951_LVILEGELERSEER	A0AVT1_LETGQFLTFR
P16615_AFTGREFDELNPSAQR	P08185_EENFYVDETTVVK	A0AVT1_NFALLGVGTSK
P17844_NFYQEHPDLAR	P08263_AILNYIASK	A0AVT1_NLVLAGIK
P17987_AFHNEAQVNPERK	P08519_GTYSTTVTGR	A0AVT1_SYTAADATLK
P18206_GNDIIAAAKR	P08519_NPDAVAAPYC(UniMod:4)YTR	A0AVT1_TVFFESLER
P18621_GLDVDSLVIEHIQVNKAPK	P08575_VIVMLTELK	A0AVT1_VTGGYPFEAYK
P18621_KSAEFLLHMLK	P08603_C(UniMod:4)FEGFGIDGPAIAK	A0AVT1_YYFSHDTD
P19013_DVDAAYLNKVELEAKVDSLNDEINFLK	P08603_WQSIPLC(UniMod:4)VEK	A0FGR8_ALALLEDEER
P19013_FASFIDKVQFLEQQNK	P08962_VMSEFNNNFR	A0FGR8_SDPYGIIR
P19013_LALDIEIATYR	P09382_LNLEAINYMAADGDFK	A0FGR8_VLVALASEELAK
P19013_QLDTLGNDKGR	P09601_VQDSAPVETPR	A1A4S6_LGDGEVFFLK
P19013_TMQDSVEDFKTK	P09622_NETLGGTC(UniMod:4)LNVGC(UniMod:4)IPSK	A1A5D9_ALSELSEQNLR
P19013_VQQLQISVDQHGDNLKNTK	P09917_EDIPYYFYR	A1A5D9_AVELEGDVEALR
P19957_VPFNGQDPVK	P09960_DFLYSYFK	A1A5D9_DLLLAAELGK
P19961_IYVSDDGKAHFSISNSAEDPFIAIHAESK	P0C0L4_EPFLSC(UniMod:4)C(UniMod:4)QFAESLR	A1A5D9_LQTTHEELLLLR
P20020_EASDIILTDDNFTSIVK	P0CG29_AVYIFAK	A1A5D9_TSLSPAEILEEK
P20700_AKLQIELGK	P0DMV8_AAAIGIDLGTTYSC(UniMod:4)VGVFQHGK	A1L0T0_DGHPVVVNILIGR
P20930_ELKELLEKEFR	P11171_DVPIVHTETK	A1X283_IIPFLPGK
P20930_ELLEKEFR	P11171_ERLDGENIYIR	A5YKK6_DAIAALGLLQK
P20930_HSASQYGQDTIR	P11171_LDGENIYIR	A5YKK6_NLILSAFPR
P21127_EGFPITSLR	P11215_LPSHSDFLAELRK	A5YKK6_SLDLIESLLR
P21333_GDAVRDVDIIDHHDNTYTVK	P11215_TIQNQLR	A5YKK6_SPVTFLSDLR
P21333_NGHVGISFVPK	P11217_GYNAQEYYDRIPELR	A6NC98_EALVEALAAAGR
P22079_TSAISDTVSQAK	P11277_AFEDELR	A6NC98_LSDGALLLR
P22735_AVETAAAHGSKPNVYANR	P11277_ALEDLAQELEK	A6NC98_VLGIIAPSSR
P22735_EDITYLYKHPEGSDAERK	P11277_DFLEELEESR	A6NCE7_IPVIIER
P23246_DKLESEMEDAYHEHQANLLR	P11277_DLAGIIAIQR	A6NDG6_TILTLTGVSTLGDVK
P25705_GYLDKLEPSK	P11277_FAALEKPTTLELK	A6NFQ2_GSQLGPVPVTIR
P25705_LKEIVTNFLAGFEA	P11277_FLDLLEPLGR	A6NFQ2_LAAEPFPFR
P25815_ELPGFLQSGKDK	P11277_HLLEVEDLLQK	A6NFQ2_VTSVAGVYFTDTYGDRDR
P26447_ELPSFLGKR	P11277_KHEAIETDTAAYEER	A6NHG4_ELALGQDR
P27816_LATNTSAPDLK	P11277_LLSGEDVGQDEGATR	A6NHG4_PFLELDTNLPANR
P28065_FTTDAIALAMSR	P11277_LLTSQDVSYDEAR	A6NHG4_SHSAHFFEFLTK
P28288_KGISDLVLK	P11277_LVAEGNLYSDK	A6NI72_AYTAVEGDEVSLLEGEAVEVIHK
P29034_YSC(UniMod:4)QEGDKFK	P11277_VDNVNAFIER	A6NI72_EMFPIEAGAINPENR
P29317_VLEDDPEATYTTSGGKIPIR	P11277_VHNYC(UniMod:4)VDC(UniMod:4)EETSK	A6NI72_FTEIYEFHK
P30038_SAFEYGGQK	P11413_IDHYLGK	A6NI72_HIALLGFEK
P30101_TADGIVSHLKK	P11413_NSYVAGQYDDAASYQR	A6NI72_STATDITGPIILQTYR
P30622-2_ANENASFLQK	P11586_DVDGLTSINAGK	A7KAX9_FSDAVSAATDEER
P30622-2_VEEESITKGDLEVATVSEK	P11717_GTADAFIVR	A7KAX9_VEYVSSLSSSVR
P30740_KKFAYGYIEDLK	P11717_YVDQVLQLVYK	A8K2U0_AGLLTEEIR
P31040_HTLSYVDVGTGK	P12830_FKVGTDGVITVK	A8K2U0_AVDESVLLLRPDR
P31146_KLQATVQELQK	P12882_LQDAEEHVEAVNAK	A8K2U0_AVGFLEIGYQK
P31947_VLSSIEQK	P12883_DLEEATLQHEATAAALRK	A8K2U0_DGNGNTWLTAFVTK
P31947_YLAEVATGDDKKR	P12883_LASADIETYLLEK	A8K2U0_DVDDPMVSQGLR
P31948_IGNSYFKEEK	P12883_LDEAEQIALK	A8K2U0_ELSTVQESFLVK
P32119_ATAVVDGAFKEVK	P12883_LQDLVDK	A8K2U0_FIFIDPK
P32926_LAEISLGVDGEGKEVQPPSK	P13667_FDVSGYPTLK	A8K2U0_FKVEVVEPK
P33176_ILQDSLGGNC(UniMod:4)R	P14174_PMFIVNTNVPR	A8K2U0_FQMEDLVYNPEQVPR
P33176_LQAENDASKEEVK	P14618_DPVQEAWAEDVDLR	A8K2U0_FTVTLETK
P33176_SAEIDSDDTGGSAAQK	P14868_YDTDFYILDK	A8K2U0_GHDDSFLK
P34897_AALEALGSC(UniMod:4)LNNK	P15144_AQIINDAFNLASAHK	A8K2U0_HLHC(UniMod:4)ISFLVPPPAGGTEEVATIR
P35221_IALYC(UniMod:4)HQLNIC(UniMod:4)SK	P15311_IDEFEAL	A8K2U0_ILDSNEPC(UniMod:4)GGQK
P35221_LAQENMDLFK	P15374_FNAIALSAA	A8K2U0_IVTMDSNFVPVNDK
P35221_LLEPLVTQVTTLVNTNSK	P15531_FMQASEDLLK	A8K2U0_LLEYSGLK
P35579_ELESQISELQEDLESERASR	P15880_LLMMAGIDDC(UniMod:4)YTSAR	A8K2U0_LLEYSGLKK
P35579_EQLEEEEEAKHNLEK	P16157_EADAATSFLR	A8K2U0_LNFPSVQK
P35579_SGFEPASLKEEVGEEAIVELVENGKK	P16157_EGHVETVLALLEK	A8K2U0_LTATIFNYLK
P35579_TELADKVTK	P16157_ELLDFVPK	A8K2U0_SDTLIKPVLVKPEGVLVEK
P35579_TVGQLYKEQLAK	P16157_ELQFSVEDINR	A8K2U0_SFLGIHR
P35579_VKPLLQVSR	P16157_LALQAQPVPDELVTK	A8K2U0_SLTLTIHTSYVGSR
P35579_YKASITALEAK	P16157_LDQVVESPAIPR	A8K2U0_SSSNMAIVEVK
P35659_KVYENYPTYDLTER	P16157_LLGNQATFSPIVTVEPR	A8K2U0_TFGTFSVEEYVLPK
P35998_IINADSEDPKYIINVK	P16157_LVPLVQATFPENAVTK	A8K2U0_TFNIQSVNR
P36578_TKEAVLLLK	P16157_TAAVLLQNDPNPDVLSK	A8K2U0_TFSLSVEIGK
P36957_LGFMSAFVK	P16157_TAEAVNFATLLYK	A8K2U0_THSSLLC(UniMod:4)PK
P36957_TITELGEK	P17213_GEFYSENHHNPPPFAPPVMEFPAAHDR	A8K2U0_VC(UniMod:4)LDLSPGYSDVK
P37837_FAADAVKLER	P17612_ILQAVNFPFLVK	A8K2U0_VEVVEPK
P38646_AQFEGIVTDLIRR	P17693_DYLALNEDLR	A8K2U0_VSGVGNNISFEEK
P38646_SDIGEVILVGGMTR	P17980_DSYLILETLPTEYDSR	A8K2U0_VSGVGNNISFEEKK
P38646_VINEPTAAALAYGLDKSEDK	P17980_GATELTHEDYMEGILEVQAK	A8K2U0_YSMVELQDPNSNR
P39687_IKDLSTIEPLK	P18669_DAGYEFDIC(UniMod:4)FTSVQK	A8K7I4_ISTSILDLR
P40227_GLVLDHGAR	P19823_IYLQPGR	A8MQ03_NPYAHISIPR
P40394_IIGIDLNKDKFEK	P19878_TQPGLPYSQVR	B0I1T2_VIGFSPEEVESVHR
P40925_NVIIWGNHSSTQYPDVNHAK	P20742_SLFTDLVAEK	B3EWG3_ATEGAIHAVEEVVK
P41218_IIEIANKTPK	P21281_TPVSEDMLGR	B3EWG3_LAAEGLAHR
P41252_EIVVIHQDPEALKDIK	P21333_THEAEIVEGENHTYC(UniMod:4)IR	B4DLN1_LGPLAFYK
P41252_GSELEITLTR	P21695_LISEVIGER	B4DLN1_NYIQGINLVQAK
P41252_SDTPLIYK	P22079_LDLSPWASVKN	B4E1Z4_ALFVSEEEK
P42167_GAAGRPLELSDFR	P22314_LKSDTAAAAVR	B4E1Z4_ALFVSEEEKK
P42224_TELISVSEVHPSR	P22352_FLVGPDGIPIMR	B4E1Z4_AVISPGFDVFAK
P42357_LQELQVNLVR	P22352_NSC(UniMod:4)PPTSELLGTSDR	B4E1Z4_DAQYAPGYDK
P42566_VLASDAAAFLKK	P22676_ELENFFQELEK	B4E1Z4_DISEVVTPR
P42704_ALYEHLTAK	P22676_SGYIDEHELDALLK	B4E1Z4_EAGIPEFYDYDVALIK
P43490_DVYKEHFQDDVFNEK	P22748_YLGSLTTPTC(UniMod:4)DEK	B4E1Z4_EELLPAQDIK
P45974_DRVTSAVEALLSADSASR	P22792_LELLSLSK	B4E1Z4_EKLQDEDLGFL
P46060_VINLNDNTFTEK	P23083_DTSISTAYMELSR	B4E1Z4_GDSGGPLIVHK
P46776_INFDKYHPGYFGK	P23368_GLFISISDR	B4E1Z4_GHESC(UniMod:4)MGAVVSEYFVLTAAHC(UniMod:4)FTVDDK
P46940_QNVAYEYLC(UniMod:4)HLEEAK	P23396_GC(UniMod:4)EVVVSGK	B4E1Z4_LEDSVTYHC(UniMod:4)SR
P46940_SLNIKTDPVDIYK	P24071_EAYLTQLMIIK	B4E1Z4_YGLVTYATYPK
P47756_SKQEALKNDLVEALK	P26022_TILFSYGTK	B5ME19_DAHNALLDIQSSGR
P47756_TKDIVNGLR	P26583_HPDSSVNFAEFSKK	B5ME19_ELLGQGLLLR
P48444_LFTAESLIGLKNPEK	P27169_STVELFK	B5ME19_FEELTNLIR
P48643_DVDFELIKVEGK	P27169_YVYIAELLAHK	B5ME19_GC(UniMod:4)ILTLVER
P48960_TSSAEVTIQNVIK	P27487_LGTFEVEDQIEAAR	B5ME19_GTEITHAVVIK
P49368_IVLLDSSLEYKK	P28066_IVEIDAHIGC(UniMod:4)AMSGLIADAK	B5ME19_GTEITHAVVIKK
P49748_SFAVGMFK	P28074_GYSYDLEVEQAYDLAR	B5ME19_LGSLVENNER
P49755_ITDSAGHILYSKEDATK	P28289_LADLTGPIIPK	B5ME19_LNEILQAR
P49755_NYEEIAKVEK	P28676_ENFMTVDQDGSGTVEHHELR	B5ME19_TC(UniMod:4)HSFIINEK
P49757_YLGHVEVDESR	P29144_ANNIDYTVHSVR	B5ME19_TEPTAQQNLALQLAEK
P49902_VFLATNSDYKYTDK	P29350_NQGDFSLSVR	B7Z6C9_EAIENATTNAEVLR
P50395_IKLYSESLAR	P30041_ELAILLGMLDPAEK	C4AMC7_KYVFLDPLAGAVTK
P50570_HVFAIFNTEQR	P30520_MC(UniMod:4)DLVSDFDGFSER	C4AMC7_LFDAPLSISK
P50914_GTAAAAAAAAAAK	P31025_HVAYIIR	C4AMC7_YVFLDPLAGAVTK
P51648_DILTAIAADLC(UniMod:4)K	P31327_DGSIDLVINLPNNNTK	C9JA05_IIVPLNNRE
P51659_GSLAADKVVEEIR	P31944_EGSEEDLDALEHMFR	C9JQL5_EEHKVAVLGVPHNPAPPTSTVIHIR
P52209_AKGILFVGSGVSGGEEGAR	P33176_VSYFEIYLDK	D7PBN3_IAGGTSNEVAQFLSK
P52565_YKEALLGR	P35221_TIADHC(UniMod:4)PDSAC(UniMod:4)K	E9PAV3_DIELVMSQANVSR
P52566_TLLGDGPVVTDPKAPNVVVTR	P35241_EIHKPGYLANDR	E9PAV3_IEDLSQQAQLAAAEK
P52789_LSPELLNTGR	P35579_HEAMITDLEER	E9PAV3_NILFVITKPDVYK
P53634_YDHNFVK	P35858_LAELPADALGPLQR	E9PAV3_SPASDTYIVFGEAK
P54136_SLTAEIDRLK	P35858_LEYLLLSR	E9PK54_DAGTIAGLNVLR
P54652_LLQDFFNGKELNK	P36871_AIGGIILTASHNPGGPNGDFGIK	E9PK54_EIAEAYLGK
P54920_LAVQKYEELFPAFSDSR	P36871_FFGNLMDASK	E9PK54_GPAVGIDLGTTYSC(UniMod:4)VGVFQHGK
P55010_TVIVNMVDVAK	P36955_ELLDTVTAPQK	E9PK54_IINEPTAAAIAY
P55036_NGDFLPTR	P36955_TVQAVLTVPK	E9PK54_MKEIAEAYLGK
P55060_IHLAQSLHK	P36955_YGLDSDLSC(UniMod:4)K	E9PK54_SFYPEEVSSMVLTK
P55084_TKVGLPPLEK	P37840_EGVVHGVATVAEK	E9PK54_TVTNAVVTVPAYFNDSQR
P55196-1_LPYLVELSPDGSDSR	P37840_EQVTNVGGAVVTGVTAVAQK	E9PMS6_DQPSLPFIR
P55884_DQYSVIFESGDR	P38606_LPANHPLLTGQR	E9PMS6_EINGIHDESNAFESK
P58004_GPSAFIPVEEVLR	P38646_VIAVYDLGGGTFDISILEIQK	E9PMS6_EQVPSGAELER
P58107_AEGAIAGFRDPFSGK	P40763_FLQESNVLYQHNLR	E9PMS6_GATYPSEIPKEDSTTFAK
P58107_DVGSLASVQR	P42331_DHEVLFPK	E9PMS6_GESLDNLDSPR
P58107_LTYHQLLER	P42331_DNYSLLSYIC(UniMod:4)R	E9PMS6_IC(UniMod:4)SYC(UniMod:4)NNILGK
P60903_FAGDKGYLTK	P43304_NHVVDISESGLITIAGGK	E9PMS6_ISINQTPGK
P60903_FAGDKGYLTKEDLR	P43652_LC(UniMod:4)FFYNK	E9PMS6_NHQLYC(UniMod:4)NDC(UniMod:4)YLR
P60903_GYLTKEDLR	P46940_NKYQELINDIAR	E9PMS6_NPSSSVPPPSAGSVK
P60953_NVFDEAILAALEPPEPKK	P46976_LVVLATPQVSDSMR	E9PMS6_RPVDSYDIPK
P61018_DLDPEREVTFLEASR	P46976_TDQAFVTLTTNDAYAK	E9PMS6_SLDFGFTIK
P61019_EHGLIFMETSAK	P47897_GFHQVPFAPIVFIER	E9PMS6_STTELDDYSTNK
P61019_EVKKEEGEAFAR	P48449_ILGVGPDDPDLVR	E9PMS6_TALPFNR
P61158_LKLSEELSGGR	P49441_IFGAAGAGYK	E9PMS6_TEEASSGFLPGDR
P61225_NKASVDELFAEIVR	P49862_DLLENSMLC(UniMod:4)AGIPDSK	E9PMS6_TSTTGVATTQSPTPR
P61586_DGVREVFEMATR	P49862_HPGYSTQTHVNDLMLVK	E9PMS6_WIDATSGIYNSEK
P62280_VLLGETGKEK	P50552_DESANQEEPEAR	E9PMS6_YNGDVEDIKR
P62834_SKINVNEIFYDLVR	P50990_IGLSVSEVIEGYEIAC(UniMod:4)R	F8VS61_FASFIDKR
P62917_ASGNYATVISHNPETKK	P51159_FITTVGIDFR	G3V1N2_FLASVSTVLTSK
P63167_YNIEKDIAAHIKK	P51159_SDGDYDYLIK	G3V1N2_FLSFPTTK
P67936-2_DAQEKLELTEK	P51884_ISNIPDEYFK	G3V1N2_LRVDPVNFK
P68104_YEEIVKEVSTYIK	P52272_VGEVTYVELLMDAEGK	G3V1N2_MFLSFPTTK
P68104_YEEIVKEVSTYIKK	P53396_MIVVLGEIGGTEEYK	G3V1N2_TYFPHFDLSHGSAQVK
P78371_LGGSLADSYLDEGFLLDK	P53618_AAAQC(UniMod:4)YIDLIIK	H0YHD9_FASFIDKK
P78371_LKGSGNLEAIHIIK	P54725_ILSDDVPIR	H0YI54_DVEIATYR
P78527_IPALDLLIK	P54727_DAFPVAGQK	H0YK48_MEIQEIQLK
P80188_ELTSELKENFIR	P54920_LLEAHEEQNVDSYTESVK	H0YLF3_GFHPSDIEVDLLK
P80511_LEEHLEGIVNIFHQYSVRK	P56537_DSLIDSLT	H0YLF3_VEHSDLSFSK
P83916_GKVEYLLK	P57737_VPAEGLEEVLTTPETVLTGHTEK	H0YLF3_VNHVTLSQPK
P84098_LIKDGLIIR	P58107_LGLLDTQTSQVLTAVDK	H3BPS8_ADDGRPFPQVIK
Q00610_ISGETIFVTAPHEATAGIIGVNRK	P58107_LSVEDAVK	H3BPS8_ELSDIAHR
Q00610_LEKHELIEFR	P60228_QLQAETEPIVK	H3BPS8_GGVVGIKVDK
Q00765_KATVNLLGEEK	P60981_C(UniMod:4)IIVEEGK	H3BPS8_GILAADESTGSIAK
Q01082_YKEVAELTR	P61018_FLVIGSAGTGK	H3BPS8_GILAADESTGSIAKR
Q01518_ATKKEPAVLELEGK	P61254_YKEETIEK	H3BPS8_GVVPLAGTNGETTTQGLDGLSER
Q01546_NTKSEIMELNR	P61513_TVAGGAWTYNTTSAVTVK	H3BPS8_LQSIGTENTEENR
Q01546_SMQDLVEDFKKK	P61626_QYVQGC(UniMod:4)GV	H3BPS8_LQSIGTENTEENRR
Q03252_VKDLESLFHR	P62701_FDTGNLC(UniMod:4)MVTGGANLGR	H3BPS8_QLLLTADDR
Q04637_DITEEIMSGAR	P62753_GC(UniMod:4)IVDANLSVLNLVIVK	H3BPS8_VNPC(UniMod:4)IGGVILFHETLYQK
Q04637_LLTTIGKDLDFEK	P62917_TELFIAAEGIHTGQFVYC(UniMod:4)GK	I1SRC5_IEINFPAEYPFKPPK
Q04695_ADLEMQIENLKEELAYLKK	P63098_ISFEEFC(UniMod:4)AVVGGLDIHK	I1SRC5_IYHPNIDEK
Q04695_DAEDWFFSKTEELNR	P68871_LLGNVLVC(UniMod:4)VLAHHFGK	I1SRC5_LVVVGAGGVGK
Q04695_ILLDVKTR	P69892_LHVDPENFK	I1SRC5_SFEDIHHYR
Q04695_TIVEEVQDGKVISSR	P69905_VLSPADKTNVK	I1SRC5_SYGIPFIETSAK
Q05086_NLVNDDDAIVAASK	P78371_DASLMVTNDGATILK	I1SRC5_TGEGFLC(UniMod:4)VFAINNTK
Q05086_VDPLETELGVK	P78371_LIHFSGVALGEAC(UniMod:4)TIVLR	I1SRC5_VEDAFYTLVR
Q07021_EVSFQSTGESEWK	P78371_QVLLSAAEAAEVILR	I3L4N8_AGFAGDDAPR
Q07157_ESPYGLSFNKGEVFR	P78417_LEEVLTNK	I3L4N8_AVFPSIVGRPR
Q07960_HQIVEVAGDDKYGR	P80108_FGSSLITVR	I3L4N8_C(UniMod:4)DVDIRK
Q08188_QAHHTDKFSSQELILR	P80108_GIVAAFYSGPSLSDK	I3L4N8_DLTDYLMK
Q09666_ADIDVSGPKVDIDTPDIDIHGPEGK	P80303_DRLVTLEEFLK	I3L4N8_DSYVGDEAQSK
Q09666_FSVPGFKAEGPEVDVNLPK	P82979_FNVPVSLESK	I3L4N8_DSYVGDEAQSKR
Q09666_GDLDIAGPNLEGDFKGPK	P98088_ETYNNIIR	I3L4N8_EITALAPSTMK
Q09666_GPEVDVSGPK	Q01432_MLENIFLPLFK	I3L4N8_GYSFTTTAER
Q09666_GPQVSGELK	Q01518_LGLVFDDVVGIVEIINSK	I3L4N8_GYSFTTTAEREIVR
Q09666_IGFSGPKLEGGEVDLK	Q01518_VENQENVSNLVIEDTELK	I3L4N8_HQGVMVGMGQK
Q09666_ISIPDVGLHLKGPK	Q02413_TYVVTGNMGSNDK	I3L4N8_IIAPPERK
Q09666_ISMPDVDLHLKGPK	Q02809_LQLNYLGNYIPR	I3L4N8_IKIIAPPER
Q09666_LEGELKGPELDVKGPK	Q02818_YLQEVIDVLETDGHFR	I3L4N8_IWHHTFYNELR
Q09666_LEGGEVDLKGPK	Q04837_QATTIIADNIIFLSDQTK	I3L4N8_LC(UniMod:4)YVALDFEQEMATAASSSSLEK
Q09666_MSLPDVDLDLK	Q05707_TLFLGVTNLQAK	I3L4N8_LDLAGRDLTDYLMK
Q09666_VEGDLKGPEADIK	Q05707_VVIESLQDR	I3L4N8_QEYDESGPSIVHR
Q09666_VKGDLDIAGPNLEGDFKGPK	Q06828_SLILLDLSYNHLR	I3L4N8_QEYDESGPSIVHRK
Q09666_VPDVEIKGPK	Q07283_ELQEEEEQLR	I3L4N8_SYELPDGQVITIGNER
Q09666_VTAPDVDLHLKAPK	Q07283_FLEEEQQLHR	I3L4N8_TTGIVMDSGDGVTHTVPIYEGYALPHAILR
Q12846_VALVVHPGTAR	Q07283_FREDEQLLQER	I3L4N8_VAPEEHPVLLTEAPLNPK
Q12906_VLAGETLSVNDPPDVLDR	Q07283_KFLEEEQQLR	I6TRR8_IGDFGLATVK
Q12931_AFLDALQNQAEASSK	Q07283_SIC(UniMod:4)DITEIFNQYVSHDC(UniMod:4)DGAALTKK	K7EMS3_SVEADINGLR
Q13153_SVIEPLPVTPTR	Q07283_SSPLYEYIQEQR	K7EMS3_SVEADINGLRR
Q13200_AVPLALALISVSNPR	Q08188_LEFIVSTGPYPSESAMTK	K7EPT8_ALDIEIATYR
Q13200_SETELKDTYAR	Q12874_DIAFLEAQIYEYVEILGEQR	L0R6Q1_GFLAGYVVAK
Q13200_VQREPLLTLVK	Q12906_YEILQSVDDAAIVIK	M0QX98_KLTIESTPFNVAEGK
Q13217_LIESAEELIRDGR	Q12913_DFIATQGPLPNTLK	M0QX98_LTIESTPFNVAEGK
Q13243_LNEGVVEFASYGDLK	Q12913_YAAELAENR	M0QX98_SDLVNEEATGQFR
Q13310_AKEFTNVYIK	Q12955_NATTDALTSVLTK	O00116_EEILANGGSLSHHHGVGK
Q13405_DVEDFLSPLLGK	Q13228_LNPNFLVDFGK	O00116_EYVDPNNIFGNR
Q13421_ALGGLAC(UniMod:4)DLPGR	Q13242_HGLVPFAFVR	O00151_C(UniMod:4)GTGIVGVFVK
Q13439_ENTFLQEQLVELK	Q13303_AEVVLGNIIK	O00151_DFEQPLAISR
Q13442_KVTQLDLDGPK	Q13421_AREIDESLIFYK	O00151_GC(UniMod:4)TDNLTLTVAR
Q13546_DLKPENILVDNDFHIK	Q13421_FVAESAEVLLPR	O00151_GHFFVEDQIYC(UniMod:4)EK
Q13616_ESFESQFLADTER	Q13421_LLGPHVEGLK	O00151_VTPPEGYEVVTVFPK
Q13813_DLAALEDKVK	Q13423_GITHIGYTDLPSR	O00154_TNIVTASVDAINFHDK
Q13813_KLLVGSEDYGR	Q14240_LDTLC(UniMod:4)DLYETLTITQAVIFLNTR	O00154_VLEVPPVVYSR
Q13813_LIDVNHYAKDEVAAR	Q14254_EVAAPDVGR	O00159_AVASEIFK
Q13838_VAVFFGGLSIK	Q14254_IRQEEIEIEVVQR	O00159_DGTIDFTPGSELLITK
Q14019_ELEEDFIKSELKK	Q14289_DLAELINK	O00159_GDVVLQSDHVIETLTK
Q14019_KELEEDFIK	Q14344_GIHEYDFEIK	O00159_HLGYKPEEYK
Q14103_DLKDYFSK	Q14508_VSC(UniMod:4)VTPNF	O00159_IIC(UniMod:4)DLVEEK
Q14108_DEVLYVFPSDFC(UniMod:4)R	Q14624_TGLLLLSDPDK	O00159_LLQSNPVLEAFGNAK
Q14116_LILKKEDELGDR	Q14683_LVIDVIR	O00159_LLSVEGSTLR
Q14134_AEKETELSLQK	Q14697_DLGIFWLNAAETWVDISSNTAGK	O00159_NPQSYLYLVK
Q14134_SLGSALKPGEGR	Q14974_NYAEYQVC(UniMod:4)LAAVGLVGDLC(UniMod:4)R	O00159_TLFATEDALEVR
Q14141_STLMDTLFNTK	Q15418_TVEYLHSQGVVHR	O00159_TSFLLNLR
Q14152_ANEFLEVGKK	Q15833_KGPEDTAQLAHAVLAK	O00159_VLQALGSEPIQYAVPVVK
Q14160_VSLVGADDLR	Q15904_LFGTTVTFK	O00159_YLGLLENLR
Q14204_AKEALELTDTGLLSGSEER	Q16401_YPIFVEK	O00160_GFGDLAVLK
Q14204_STLKEDVGDEGEEEK	Q16539_HENVIGLLDVFTPAR	O00160_LFDFLVEAINR
Q14204_TPVIDADKPVSSQLR	Q16881_SYDYDLIIIGGGSGGLAAAK	O00160_NFVGDYLGLEERPELR
Q14204_VKDDIESLHDKFK	Q32MK0_IIDFGLAR	O00160_NPESLFLLEEVR
Q14254_IAAPLTKVDEIVVLSGDNSK	Q53H82_EQQILTLFR	O00160_TEFVSLLC(UniMod:4)K
Q14444_LNQDQLDAVSK	Q5DT21_NDC(UniMod:4)FFC(UniMod:4)SK	O00160_TLTVSVGDGLPK
Q14669_EIIPTSEFINSK	Q5FWF9_ADSSPVKAGVETTTPSK	O00160_VSYDVSGFC(UniMod:4)ER
Q14894_LVTFYEDR	Q5GLZ8-3_SVASLFDAFHAGFHK	O00160_VVC(UniMod:4)DLIENK
Q14980_LDFVC(UniMod:4)SFLQK	Q5QJ38_YASEDSNGATLTGR	O00160_YFEIQFSR
Q15008_KGDLLLNR	Q5T5C0_LLQPVIVSPSGTILR	O00161_IEEGLDQINK
Q15008_PLENLEEEGLPKNPDLR	Q5TEJ8_TLLQVLQDPALK	O00161_ILGLAIESQDAGIK
Q15018_AIYQVYNALQEK	Q5TZA2_LALLEEAR	O00170_VLELDPALAPVVSR
Q15067_VKELLTLIR	Q6IBS0_EFGGGHIKDELFGTVK	O00178_DDVIVTASNFSSER
Q15075_IQAGEGETAVLNQLQEK	Q6MZX7_TTPPVLDSDGSFFLYSR	O00178_VITFIDLAGHEK
Q15075_ITTQLDQVTAK	Q6NVY1_SFILEEHMDK	O00186_ALYFITPTSK
Q15149-4_KGLVGPELHDR	Q6P2Q9_ALDIPLVK	O00186_SVDC(UniMod:4)FLHDFASK
Q15208_DIKPDNLLLDSK	Q6UWY2_GFC(UniMod:4)SADSGGPLVC(UniMod:4)R	O00186_THSQLLIIDR
Q15691_FFDANYDGKDYDPVAAR	Q6WKZ4_LVLGEGLC(UniMod:4)DFR	O00186_VLLPVLLNK
Q16181_IYEFPETDDEEENKLVK	Q6YHK3_IPVQLVFK	O00194_LLALGDSGVGK
Q16378_FPSVSLQEASSFFQR	Q6YHK3_ISVTQPDSIVGIVAVDK	O00203_LLDSITVPVAR
Q16531_ETDDTLVLSFVGQTR	Q6YN16_ALPC(UniMod:4)IVDVR	O00203_NASELFPAVVK
Q16531_LEELHVIDVK	Q6YP21_ILGFSTSAK	O00204_DDDIFIITYPK
Q16822_AIDTTQLFSLPK	Q70J99_LALVYC(UniMod:4)SLIK	O00204_DPGTPDQFLR
Q16822_EVLAELEALER	Q7L1Q6_DIILYVK	O00204_DVVVSLYHYSK
Q16831_LDGALC(UniMod:4)SYTEK	Q7Z5R6_ASGIYYVPK	O00204_LMSSHLPIQIFTK
Q16851_NENTFLDLTVQQIEHLNK	Q7Z6Z7_GNDTPLALESTNTEK	O00204_LPGEYFR
Q16891_VVSQYHELVVQAR	Q86SE5_VFIGNLNTAIVK	O00204_NHFTVAQSEAFDR
Q32MZ4_EFTNQEAAEPK	Q86UX7_GC(UniMod:4)EVVPDVNVSGQK	O00217_EPATINYPFEK
Q4G0P3_VIPSGIIK	Q8N0U8_GFGLLGSIFGK	O00231_AELRDDPIISTHLAK
Q5SRH9_LTDGILEIITK	Q8N8A2_VVVEELLAK	O00231_DDPIISTHLAK
Q5SSJ5_MDAILTEAIK	Q8NBJ4_VLQDQLK	O00231_DIQENDEEAVQVK
Q5T0Z8_YAGAGGLER	Q8NF50_SPDFYEEVK	O00231_EASIDILHSIVK
Q5T4S7_ALATNPALR	Q8TC07_TNDQDGLISGILR	O00231_EASIDILHSIVKR
Q5TAA0_AGESELGATLPELQLLR	Q8TD08_LC(UniMod:4)DFGLAR	O00231_EQSILELGSLLAK
Q5TAA0_GHTDEVLGLAR	Q8TD16_EALMEEILK	O00231_LVSLYFDTK
Q6KB66_ALNDKFASLIGK	Q8TD19_DTLPYEELQGLK	O00231_LYDNLLEQNLIR
Q6PKG0_LFGAPEPSTIAR	Q8TDW7_TLALLDR	O00231_TGQAAELGGLLK
Q6UWP8_LGQGVNHAADQAGKEVEK	Q8WVQ1_YEGIEFI	O00231_TYHALSNLPK
Q6ZN66_EAAEKEQELLK	Q8WXI7_LTNDIEELGPYTLDR	O00231_VIEPFSR
Q6ZUM4_FSTPEYTVELR	Q92499_GSAFAIGSDGLC(UniMod:4)C(UniMod:4)QSR	O00231_VQIEHISSLIK
Q6ZUM4_ISGNLATIQK	Q92615_LSSLIIGPSK	O00231_VVDSLYNK
Q71UM5_DLLHPSLEEEK	Q92619_EC(UniMod:4)VLRDDLLEAR	O00232_GSLESPATDVFGSTEEGEKR
Q7L0Y3_VYVIGSFVDK	Q92619_LYHELVGLAK	O00232_IYVEIER
Q7Z3U7_YLLQPLGDFSR	Q92876_TADGDFPDTIQC(UniMod:4)AYIHLVSR	O00232_LQEVIETLLSLEK
Q86VN1_AVGIVGIER	Q92900_DFIILSC(UniMod:4)VR	O00244_LGGVKYDIDLPNK
Q8IVF2_AEVTAPDVK	Q92973_ATVGILITTIASK	O00244_VC(UniMod:4)IESEHSMDTLLATLK
Q8IVF2_LDGAWLEGDLSVADK	Q96B97_SIEVENDFLPVEK	O00244_YDIDLPNK
Q8IVF2_SIEASVHVSAPK	Q96CX2_YILDYLR	O00244_YDIDLPNKK
Q8IVF2_VDLKGPEIDIK	Q96DR5_TQLQTLI	O00264_DFTPAELR
Q8IZ07_VYTVNNVNVITK	Q96EL1_EHALDWDSGFSEVSGSTWR	O00264_FYGPEGPYGVFAGR
Q8IZ83_DSSGNLHGYVAEGGAK	Q96EU7_YAGVFAENAEDADGK	O00291_SLSEIERK
Q8N1P7_LTPLVLPPK	Q96F07_DIIEYAELK	O00299_FLDGNELTLADC(UniMod:4)NLLPK
Q8N271_VDTQSLDLLSSAAR	Q96QK1_HFHNTLEHLR	O00299_GFTIPEAFR
Q8N4V1_NHPSFYVFNHR	Q99497_GAEEMETVIPVDVMR	O00299_GVTFNVTTVDTK
Q8N6H7_YKDNPFSLGESFGSR	Q99584_SLDVNQDSELK	O00299_IGNC(UniMod:4)PFSQR
Q8NBF2_NLLYVADSYNHK	Q99832_VQGGALEDSQLVAGVAFK	O00299_LAALNPESNTAGLDIFAK
Q8NC51_AKVEFNIR	Q9BQE3_AVC(UniMod:4)MLSNTTAVAEAWAR	O00299_LHIVQVVC(UniMod:4)K
Q8NC51_FEKPLEEK	Q9BRR9_GLDVDGIYR	O00299_NSNPALNDNLEK
Q8NE86_VAIYSPDGVR	Q9BRT3_LENGGFPYEK	O00299_YLSNAYAR
Q8NFT8_DLVNGYEC(UniMod:4)VC(UniMod:4)LAEYK	Q9BS26_HMYVFGDFK	O00299_YRGFTIPEAFR
Q8TBB1_DDSFHVILNK	Q9BUF5_MASTFIGNSTAIQELFK	O00303_LHPVILASIVDSYER
Q8TBC4_IQDFNDTFYR	Q9BW83_SQAPGISLPGVLVGNK	O00303_VIGLSSDLQQVGGASAR
Q8TDL5_AADKLGSTQIVK	Q9BWD1_AGWSLEDVDIFEINEAFAAVSAAIVK	O00303_VIGTLLGTVDK
Q8WUF5_DNLTSATLPR	Q9BY44_VNIISVTNK	O00303_YAYYDTER
Q8WUM4_KTSEVDLAKPLVK	Q9BZF9_AEYISLAEHEAK	O00391_DFNIPGFPTVR
Q8WUM4_LLDEEEATDNDLRAK	Q9H0A8_FQVLLAELK	O00391_EVALDLSQHK
Q8WUM4_TSEVDLAKPLVK	Q9H173_VQVEAIEGGALQK	O00391_GYVHYFFGC(UniMod:4)R
Q8WVV4_DLSFKDTQLK	Q9H1C7_TTVYVVEDQR	O00391_IEVGRFPVLEGQR
Q8WW22_LISQAYEVLSDPK	Q9H257_VQELEASVQEGK	O00391_IPYSFFK
Q8WZA0_ILALASFEVEK	Q9H2G2_EIVEMNEIEEGK	O00391_LAGAPSEDPQFPK
Q92506_AGVIGLTQTAAR	Q9H4A4_EEYNGVIEEFLATGEK	O00391_LEEIDGFFAR
Q92598_SLDQDPVVR	Q9H871_GLEELIDYTGGLK	O00391_NGSGAVFPVAGADVQTLR
Q92608_SVENFVNLVK	Q9NQR4_LALIQLQISSIK	O00391_NNEEYLALIFEK
Q92688_LKDISTLEPLK	Q9NY33_LYAYHLSR	O00391_SFYTAYLQR
Q92796_GQEDAILSYEPVTR	Q9NZ08_LSEEPLQVLEHPR	O00391_VLNTEANVVR
Q92817_IIMEEVVKLEK	Q9NZH8_RDQPIILTSELGK	O00401_DALLDQIR
Q92817_IIMEEVVKLEKDPDLEK	Q9UBQ7_VGYTPDVLTDTTAELAVSLLLTTC(UniMod:4)R	O00410_EGFVEYTEQVVK
Q92817_YHAVGDQLDLREK	Q9UBS3_EYDTLGHSAFTSGK	O00410_FLFDSVSSQNVGLR
Q92841_ELAQQVQQVADDYGK	Q9UEY8_GLSFSEATASNLVK	O00410_SLVEIADTVPK
Q92878_HSDELTSLLGYFPNKK	Q9UGI8_MGLGHEQGFGAPC(UniMod:4)LK	O00410_VC(UniMod:4)DIAAELAR
Q92878_ILELDQELIK	Q9UHD1_TTDFSDFLSIVGC(UniMod:4)TK	O00410_VSDILHSIFSSYK
Q92888_AEVDAEKPGATDR	Q9UHD8_DITSSIHFEAYR	O00429_DTLQSELVGQLYK
Q92945_SVSLTGAPESVQK	Q9UKK3_YLSLLYPAR	O00429_GHAVNLLDVPVPVAR
Q93050_LGFVAGVINR	Q9UKX2_AAYLQSLNSADLLK	O00429_GVSPEPIHLK
Q969Q5_VDFHDVQDYADNIK	Q9UKX2_ANLLQAEIEELR	O00429_LGIIGVVNR
Q96C19_EFLLIFRK	Q9UKX2_IAEKDEEIDQLK	O00429_SATLLQLITK
Q96DE0_VPLYTLR	Q9UKX2_NAYEESLDQLETLKR	O00429_SSVLESLVGR
Q96FQ6_AADKLIQNLDANHDGR	Q9ULT8_NDLITYLQK	O00429_SYFLIVR
Q96LJ7_GHYFC(UniMod:4)SVYGAR	Q9ULV4_NDQC(UniMod:4)YDDIR	O00442_AFVAGVLPFK
Q96NL0_GYLEELLR	Q9ULZ3_GALLSMDALDLTDK	O00453_LPVPSSEGPDLR
Q96PK6_RLPDAHSDYAR	Q9UM54_FAEFDQIMK	O00462_GSPGLSFYFK
Q96RR4_DIKPSNLLVGEDGHIK	Q9UM54_LHLSSPDNFR	O00462_INGFPIFLK
Q99459_NDFEIVLPENAEK	Q9UQ35_TPAIPTAVNLADSR	O00462_TVELIEEPIK
Q99460_RLDVFEK	Q9Y2A7_TSFDKPDQMAALFK	O00462_VNLILEGVDTVSK
Q99570_VVTLLSDPENIVK	Q9Y2Z0_LVGEIKEEEK	O00468_VLGAPVPAFEGR
Q99615_LDDTYIK	Q9Y3R5_SIIDHLLTHEK	O00471_LHLIAQELPFDR
Q99685_MVVSDFHVFVR	Q9Y490_ASSLIEEAK	O00471_NLYDLYTR
Q99832_LPIGDVATQYFADR	Q9Y490_ASSLIEEAKK	O00487_AVAVVVDPIQSVK
Q99961_IAASSSFR	Q9Y623_AEDEEEINAELTAK	O00505_DSQVVQVVLDGLK
Q9BQL6_SEELSLLKPSGDYFKK	Q9Y623_GSSFQTVSALFR	O00505_IEVLQQHENEDIYK
Q9BSH5_LAVISNFDR	Q9Y623_IQLELNQVK	O00505_LLSSDRNPPIDDLIK
Q9BTV4_FFLSSGLIDKVDNFK	Q9Y623_TKLEQQVDDLEGSLEQEK	O00505_SGILPILVK
Q9BVG4_IDVLDPEELKSESAK	Q9Y6R7_AIGYATAADC(UniMod:4)GR	O00515_GLPC(UniMod:4)TELFVAPVGVASK
Q9BW04_LADLEQEQSSK	Q9Y6R7_LTYNHGGITGSR	O00515_NLSSTTDDEAPR
Q9BW30_GIAGRQDILDDSGYVSAYK	Q9Y6R7_VTASSPVAVLSGHSC(UniMod:4)AQK	O00515_TLEDEEEQERER
Q9BYR6_GC(UniMod:4)SVPTGPATTIC(UniMod:4)SSDK	Q9Y6R7_VVAEVQIC(UniMod:4)HGK	O00534_FVLPAVLNPR
Q9BYX2_VLQDLLSEKLPR		O00534_YVQELPLEADGALR
Q9BZ29_YELIADIYK		O00560_DSTGHVGFIFK
Q9BZV1_LGAVYGFVR		O00560_SLMDHTIPEV
Q9C0C2_DFC(UniMod:4)IEASER		O00567_IDC(UniMod:4)FSEVPTSVFGEK
Q9H2C0_LFESVEC(UniMod:4)YDPR		O00567_LIAHAGSLTNLAK
Q9H2G2_FYPIPSLHSTGS		O00567_LLLETHLPSKK
Q9H2G2_LKELDEEHSQELK		O00567_VLLGVGDPK
Q9H9S4_LLGELILDR		O00567_YPASTVQILGAEK
Q9HB07_FQVDPSGEIVELAK		O00571_DAYSSFGSR
Q9NP72_TC(UniMod:4)DGVQC(UniMod:4)AFEELVEK		O00571_DLLDLLVEAK
Q9NQG5_ALQDLENAASGDATVR		O00571_DREEALHQFR
Q9NRD9_GDVVLPFQR		O00571_DSLTLVFVETKK
Q9NSE4_FLINLEGGDIREESSYK		O00571_HVINFDLPSDIEEYVHR
Q9NSE4_TALAEAELEYNPEHVSR		O00571_IGLDFC(UniMod:4)K
Q9NUQ7_FIQFEPEEDIK		O00571_LEQELFSGGNTGINFEK
Q9NUQ8_AEGSEAAELAEIYAK		O00571_QYPISLVLAPTR
Q9NZL4_EPELGLEELLR		O00571_SDYDGIGSR
Q9P258_LFDFPGR		O00571_SFLLDLLNATGK
Q9P2E9_AAILETAPK		O00571_SPILVATAVAAR
Q9P2E9_GDPVAILKR		O00571_SSFFSDR
Q9UBC9_VPEPGYTKVPEPGSIKVPDQGFIK		O00571_VGNLGLATSFFNER
Q9UBX1_GYYYLHR		O00571_YLVLDEADR
Q9UDY2_DGNLHEGDIILK		O00584_ELDLNSVLLK
Q9UGI8_SEALGVGDVK		O00584_HGTC(UniMod:4)AAQVDALNSQK
Q9UIJ7_ITTHFELK		O00584_LGIKPSINYYQVADFK
Q9UJC3_ANKLESTVEIYR		O00592_LASVPGSQTVVVK
Q9UKR3_WVLTAAHC(UniMod:4)LK		O00602_GEAGVIGER
Q9UKX7_VAFGSLAANGPTTLVDK		O00602_VDLVDFEGNHQFAK
Q9ULH1_LALPGFSTPR		O00602_VVGLEGSDK
Q9ULT8_ETSSLESFVR		O00602_VVGLEGSDKLTILR
Q9UNE7_NPLVAVYYTNR		O00625_DGVTVAVISGEALGIK
Q9Y265_TALALAIAQELGSK		O00625_TPTLYLDFK
Q9Y2V7_EGPITEDFFK		O00629_NEVVVELRK
Q9Y3D9_AFDLFNPNFK		O00748_ADHGDELPFVFR
Q9Y3D9_LETVGSIFSR		O00748_EEILAINKPFK
Q9Y3R4_DLTDAAIGPAYR		O00748_FTEEEEQLSR
Q9Y490_VMVTNVTSLLK		O00748_FTEEEEQLSRK
Q9Y4K1_HVELNLK		O00748_IQELEEPEER
Q9Y5K6_APAPKPELIAAEK		O00748_LGVLGFFSTGDK
Q9Y5S2_LADFGSC(UniMod:4)LK		O00748_MIPGVVDGVFLPR
Q9Y6E0_LADFGVAGQLTDTQIKR		O00748_SFFGGNYIK
Q9Y6E2_ADVLSEEAILK		O00748_SKEEILAINKPFK
Q9Y6N5_IGSNYSVK		O00748_TTHTGQVLGSLVHVK
		O00750_LPLSPSLLVK
		O00754_FLEDTFGNDGRPR
		O00754_HLVLLDTAQAAAAGHR
		O00754_LPVSEGVFVVK
		O00754_LQETTLVANQLR
		O00764_TVSTLHHVLQR
		O00764_VLSIQSHVIR
		O00764_YDYVLTGYTR
		O14530_VIPTLALLK
		O14602_AYGELPEHAK
		O14602_EDGQEYAQVIK
		O14602_ELVFKEDGQEYAQVIK
		O14618_SLIIDEGEDDLGR
		O14639_HLAPEVFR
		O14639_LNSGLGQLILK
		O14639_SSGREEDDEELLR
		O14639_VDNEILDYK
		O14639_YDSPINSASHIPSSK
		O14656_GYEIDEDIVSR
		O14672_DTSLFSDEFK
		O14672_LVDADGPLAR
		O14727_DYYTDLSILQK
		O14727_YVVPVESSLGK
		O14732_ALVLTEIGPK
		O14732_FIAEEAAASGAK
		O14737_LSNLALVKPEK
		O14737_VSEQGLIEILKK
		O14744_AAILPTSIFLTNK
		O14745_EALAEAALESPRPALVR
		O14745_GPNGYGFHLHGEK
		O14745_KNELFSNL
		O14745_LLVVDPETDEQLQK
		O14745_LLVVDRETDEFFK
		O14745_LLVVDRETDEFFKK
		O14745_LVEPGSPAEK
		O14745_LVEVNGENVEK
		O14745_SADAAAGAPLPR
		O14745_SVDPDSPAEASGLR
		O14773_LFGGNFAHQASVAR
		O14773_LYQQHGAGLFDVTR
		O14818_AITVFSPDGHLFQVEYAQEAVKK
		O14818_ALLEVVQSGGK
		O14818_DIVVLGVEK
		O14818_DIVVLGVEKK
		O14818_GRDIVVLGVEK
		O14818_ILNPEEIEK
		O14818_LTVEDPVTVEYITR
		O14818_NYTDEAIETDDLTIK
		O14841_EEALLSVLTER
		O14841_EFGFVIPERPVVVDDVR
		O14841_GGPVTVTDANLVLGR
		O14907_VSEGGPAEIAGLQIGDK
		O14908_GPATVEDLPSAFEEK
		O14908_IEGFTNVK
		O14908_LVFHTQLAHGSPTGR
		O14908_NPDELAEALDER
		O14908_SRGPATVEDLPSAFEEK
		O14908_VDDLLESYMGIR
		O14920_ALDDILNLK
		O14939_DVGVVVHGLPAR
		O14939_EYVAVEPLATVSPPLAR
		O14939_FLEDESLLPPLGSK
		O14948_IQELEIQAR
		O14950_ELLTTMGDR
		O14950_FTDEEVDELYR
		O14950_GNFNYIEFTR
		O14950_KGNFNYIEFTR
		O14950_LNGTDPEDVIR
		O14964_ALQNAVTTFVNR
		O14974_LAYVAPTIPR
		O14974_LYEQILAENEK
		O14974_YDSLLGR
		O14975_DALYFLDDTAK
		O14976_GDLDISYITSR
		O14976_VENLLLSNQGTIK
		O14979_DLTEYLSR
		O14979_VFVGGLSPDTSEEQIK
		O14980_DTDSINLYK
		O14980_ETLVYLTHLDYVDTER
		O14980_FLVTVIK
		O14980_NVDILKDPETVK
		O14980_YVVGLIIK
		O15020_ALAQEDQGAGEVER
		O15020_AYAGDKAEEIGR
		O15020_DGLAFNAIVHK
		O15020_DLNAAEALQR
		O15020_DLTSVNILLK
		O15020_DLTSVNILLKK
		O15020_DQADPQC(UniMod:4)LFLR
		O15020_DVSSADLVIK
		O15020_EANALAAGHPAQAVAINAR
		O15020_ELTLEKPELK
		O15020_EQQHLLASADTGR
		O15020_EYRPC(UniMod:4)DPQLVSER
		O15020_KHEAIETDIVAYSGR
		O15020_LAQAHGFQGFLR
		O15020_LEALAEER
		O15020_LEQSYEALC(UniMod:4)ELAAAR
		O15020_LGHELELR
		O15020_LLEVLSGEILPKPTK
		O15020_LTALEER
		O15020_LVSSPELGHDEFSTQALAR
		O15020_SAELGC(UniMod:4)TVDEVESLIK
		O15020_SHYAAEEISEK
		O15020_VDSANALANGLIAGGHAAR
		O15020_VGDLYSDLR
		O15020_VQAVDAVAAELAAER
		O15031_AITEIYLTR
		O15031_GSSLHVGSDLLK
		O15031_SSGGPGAGLC(UniMod:4)LFPLDK
		O15067_AFSITQGLLK
		O15067_ELSDPAGAIIYTSR
		O15127_ELQNTVANLHVR
		O15143_ASSEGGTAAGAGLDSLHK
		O15143_DRTQIAIC(UniMod:4)PNNHEVHIYEK
		O15143_IFSAYIK
		O15143_KASSEGGTAAGAGLDSLHK
		O15143_NSVSQISVLSGGK
		O15144_ASHTAPQVLFSHR
		O15144_ASHTAPQVLFSHREPPLELK
		O15144_DNTINLIHTFR
		O15144_DYLHYHIK
		O15144_ELQAHGADELLK
		O15144_ELQAHGADELLKR
		O15144_IIEETLALK
		O15144_MILLEVNNR
		O15144_NC(UniMod:4)FASVFEK
		O15144_VFMQEFK
		O15144_YFQFQEEGK
		O15144_YFQFQEEGKEGENR
		O15145_AYLQQLR
		O15145_DTDIVDEAIYYFK
		O15145_ETKDTDIVDEAIYYFK
		O15145_LIGNMALLPIR
		O15145_PAYHSSLMDPDTK
		O15145_VFDPQNDKPSK
		O15173_DFSLEQLR
		O15173_FYGPAGPYGIFAGR
		O15173_GLATFC(UniMod:4)LDK
		O15173_GLGAGAGAGEESPATSLPR
		O15173_ILLAVNGK
		O15212_EELALLDGSNVVFK
		O15212_LLGPVLVK
		O15231_APTGYIIR
		O15231_DLAGEEAFR
		O15231_EHSYVLSAAK
		O15231_EHSYVLSAAKK
		O15231_ESC(UniMod:4)GSSVLTDFEGK
		O15231_EYVNASEVSSGKPVSAR
		O15231_GALADYEGK
		O15231_GSSSATSVSAVPADR
		O15231_ITLEHLGIC(UniMod:4)C(UniMod:4)HEYC(UniMod:4)FK
		O15231_LAPYNIR
		O15231_RESC(UniMod:4)GSSVLTDFEGK
		O15231_RVEVVEEDGPSEK
		O15231_SEAASGVLR
		O15231_STGPTQETQAPFIAK
		O15231_TIELPSGR
		O15231_TTGGIC(UniMod:4)TYC(UniMod:4)NR
		O15231_VEVVEEDGPSEK
		O15231_YSNVSSIEDSFAMEK
		O15254_SVDFLDAYPGILDQK
		O15264_ASPQAADLLEK
		O15264_EIVNFSPIAR
		O15264_VTGVPGTEFVQK
		O15269_ALQGISGLK
		O15269_DHPALNYNIVSGPPSHK
		O15269_VVVTVEQTEEELER
		O15270_EIDEVGDLLQLK
		O15270_ELIDYLR
		O15294_AFLDSLPDVK
		O15294_IVLNGIDLK
		O15296_GVEDIPGYYYR
		O15305_GTFIEFR
		O15305_IEFYELDKK
		O15305_IGVVGGSDFEK
		O15305_TIYFFGDK
		O15305_YDYVFPENGLVAYK
		O15335_FSDGAFLGVTTLK
		O15335_NNFPVLAANSFR
		O15335_NQLSSYPSAALSK
		O15347_STNPGISIGDVAK
		O15355_ALEDAFLAIDAK
		O15355_YLPDIIK
		O15371_GAVIATELK
		O15371_IFHTVTTTDDPVIR
		O15371_LGDDIDLIVR
		O15371_NEIASVAYR
		O15371_YLILKDPNK
		O15372_DFSPEALKK
		O15372_GEPPLPEEDLSK
		O15372_SAVADKHELLSLASSNHLGK
		O15389_DQEAPSTTEYSEIK
		O15400_TLNQLGTPQDSPELR
		O15427_GGAVVDEGPTGVK
		O15427_LHKPPADSGVDLR
		O15427_LLDLSVFR
		O15484_DSPTGANSYVIIK
		O15498_EQDYLC(UniMod:4)HVYVR
		O15498_VAFTLLEK
		O15511_ALAAGGVGSIVR
		O15511_KVDVDEYDENK
		O15511_QGNMTAALQAALK
		O15511_VDVDEYDENK
		O43143_EVDDLGPEVGDIK
		O43143_SNLGSVVLQLK
		O43143_VESLLVTAISK
		O43143_YGVIILDEAHER
		O43169_GQEVETSVTYYR
		O43175_AGTGVDNVDLEAATR
		O43175_DLPLLLFR
		O43175_EELIAELQDC(UniMod:4)EGLIVR
		O43175_GGIVDEGALLR
		O43175_GTIQVITQGTSLK
		O43175_TLGILGLGR
		O43175_VLISDSLDPC(UniMod:4)C(UniMod:4)R
		O43175_VTADVINAAEK
		O43236_VNIVPILAK
		O43237_NILVFGEDGSGK
		O43240_ALQLPYR
		O43240_GLTC(UniMod:4)SSITILSPK
		O43240_LDPEAYGSPC(UniMod:4)AR
		O43240_RTDEHDLMLLK
		O43240_VGDDHLLLLQGEQLR
		O43240_VGDDHLLLLQGEQLRR
		O43240_YHQGSGPILPR
		O43242_AIRDGVIEASINHEK
		O43242_DGVIEASINHEK
		O43242_ELDTVTLEDIK
		O43242_FNQVLDQFGEK
		O43242_ISLADIAQK
		O43242_LQLDSPEDAEFIVAK
		O43242_VYEFLDKLDVVR
		O43252_DIVPVDASYEVK
		O43264_DSVVLSLLK
		O43278_EGFINYLTR
		O43278_FTYGGC(UniMod:4)YGNK
		O43278_SFVYGGC(UniMod:4)LGNK
		O43278_VQPQEPLVLK
		O43314_FFDLFEK
		O43314_LTPSGSISLIK
		O43324_EYLLGSTAEEK
		O43390_DLYEDELVPLFEK
		O43390_DYAFVHFEDR
		O43390_ENILEEFSK
		O43390_GYAFITFC(UniMod:4)GK
		O43390_LC(UniMod:4)DSYEIRPGK
		O43390_NLATTVTEEILEK
		O43390_STAYEDYYYHPPPR
		O43396_IDQYQGADAVGLEEK
		O43396_IFINLPR
		O43396_VRIDQYQGADAVGLEEK
		O43399_LGLSTLGELK
		O43399_TPAVEGLTEAEEEELRAELTK
		O43399_TSAALSTVGSAISR
		O43399_VEEEIVTLR
		O43451_AYVAFPDFFR
		O43451_DFTYDSVDFK
		O43451_FAGFPALINR
		O43451_GVEDDVFIK
		O43451_ILDGYLFC(UniMod:4)K
		O43451_KNPLGLIIALDENK
		O43488_ALQAAYGASAPSVTSAALR
		O43488_FYAYNPLAGGLLTGK
		O43490_LSLSQLNSNPELR
		O43490_LTFEQVYSDC(UniMod:4)K
		O43490_TLLNETPEQIK
		O43505_EPGEFALLR
		O43505_TALASGGVLDASGDYR
		O43508-2_LNLSPHGTFLGFVK
		O43516_GAPPLPPIPR
		O43548_HHTEEITVDHLLVR
		O43548_IIDIC(UniMod:4)LK
		O43548_ISYSQYSQYLSTDK
		O43548_LHQDTSSVGNFISTK
		O43548_SLHFQTDPATDC(UniMod:4)ALR
		O43566_LVLDTLPGVK
		O43586_DFTAHTGYEVLLQR
		O43586_GFVPGSYLEKL
		O43592_ALAYFEQLK
		O43598_FGTVLTEHVAAAELGAR
		O43615_VFEPNEEALGVVLHK
		O43615_VTDLLGGLFSK
		O43617_LIEDFLAR
		O43633_KTPEELLR
		O43653_AVGLLTVISK
		O43653_GC(UniMod:4)SLNC(UniMod:4)VDDSQDYYVGKK
		O43670_LIHPDEDISLEER
		O43676_SVSFSDVFFK
		O43678_ANPDLPILIR
		O43681_LEETLPVIR
		O43681_LLNFPTIVER
		O43681_VNTFSALLLEPYKPPSAQ
		O43684_VAVEYLDPSPEVQK
		O43684_VYTLSVSGDR
		O43707_AC(UniMod:4)LISLGYDVENDR
		O43707_AGTQIENIDEDFR
		O43707_AGTQIENIDEDFRDGLK
		O43707_AIMTYVSSFYHAFSGAQK
		O43707_ALDFIASK
		O43707_ASFNHFDK
		O43707_ASFNHFDKDHGGALGPEEFK
		O43707_C(UniMod:4)QLEINFNTLQTK
		O43707_DDPVTNLNNAFEVAEK
		O43707_DGLAFNALIHR
		O43707_DHALLEEQSK
		O43707_DHGGALGPEEFK
		O43707_DLLLDPAWEK
		O43707_DYETATLSDIK
		O43707_EAILAIHK
		O43707_EGLLLWC(UniMod:4)QR
		O43707_ELPPDQAEYC(UniMod:4)IAR
		O43707_ETTDTDTADQVIASFK
		O43707_FAIQDISVEETSAK
		O43707_GISQEQMQEFR
		O43707_HEAFESDLAAHQDR
		O43707_HRDYETATLSDIK
		O43707_HRPELIEYDK
		O43707_HTNYTMEHIR
		O43707_IC(UniMod:4)DQWDALGSLTHSR
		O43707_KHEAFESDLAAHQDR
		O43707_LERLDHLAEK
		O43707_LSGSNPYTTVTPQIINSK
		O43707_LVSIGAEEIVDGNAK
		O43707_MAPYQGPDAVPGALDYK
		O43707_MLDAEDIVNTARPDEK
		O43707_NFITAEELR
		O43707_NFITAEELRR
		O43707_QLEAIDQLHLEYAK
		O43707_RDHALLEEQSK
		O43707_STLPDADRER
		O43707_TINEVENQILTR
		O43707_VGWEQLLTTIAR
		O43707_VLAVNQENEHLMEDYEK
		O43707_VQQLVPK
		O43747_AALC(UniMod:4)AVHVIR
		O43747_ADC(UniMod:4)ASGIFLAAEK
		O43747_AVEYNALFK
		O43747_IEFTFER
		O43747_VLTTAGSYVR
		O43747_YVALTSLLK
		O43759_AGGAFDPYTLVR
		O43760_AGGSFDLR
		O43760_DVLVGADSVR
		O43765_ALELDPDNETYK
		O43768_EGILPERAEEAK
		O43776_DVC(UniMod:4)LYPR
		O43776_EPFPTIYVDSQK
		O43776_IFDSEEILAGYK
		O43776_IFDSEEILAGYKR
		O43776_IGALEGYR
		O43813_LTPEFSQR
		O43813_SLAEGYFDAAGR
		O43815_ALAFHPIEPVLITASEDHTLK
		O43815_GLGPLAEAAAAGDGAAAAGAAR
		O43815_KSTSLDVEPIYTFR
		O43815_SELTDSASVLDNFK
		O43815_STSLDVEPIYTFR
		O43815_SVIDTSTIVR
		O43837_FAFDYATK
		O43847_AFTTTLNLLPYHK
		O43847_FHLISPLIQK
		O43847_YIATDFTLK
		O43852_DGFVTVDELK
		O43852_DIVVQETMEDIDK
		O43852_EQFVEFR
		O43852_IDGDKDGFVTVDELK
		O43852_TEREQFVEFR
		O43852_TFDQLTPEESK
		O43852_VHNDAQSFDYDHDAFLGAEEAK
		O43852_WIYEDVER
		O43852-8_DGFVTEGELK
		O43865_GIVEESVTGVHR
		O43896_ISLVDLAGSER
		O43896_LVTEPLVLK
		O60218_ALGVSNFSHFQIEK
		O60218_EDLFIVSK
		O60218_HIDC(UniMod:4)AYVYQNEHEVGEAIQEK
		O60218_IVENIQVFDFK
		O60218_LLNKPGLK
		O60218_LSDEEMATILSFNR
		O60218_REDLFIVSK
		O60218_SGDDLFPK
		O60218_TAAQVLIR
		O60218_VAIDAGYR
		O60234_FVVYSYK
		O60234_LVQTAELTK
		O60235_DWIATSGISTTFPK
		O60235_IESLITK
		O60235_LENSVTFTK
		O60235_NILIHNNYK
		O60235_SATHENDIALVR
		O60235_VTAYLDWIR
		O60259_ENFPDTLNC(UniMod:4)AEVK
		O60271_AFDFLSEETEASLASR
		O60271_DVLQGELEAVK
		O60271_VSGLAGSIYR
		O60437_AAYEHFHR
		O60437_AEASAFAESIDVELR
		O60437_AESEVANLR
		O60437_AIGPHLAK
		O60437_AQADEVLQLR
		O60437_ASQEEQIAR
		O60437_C(UniMod:4)DLEIYQLK
		O60437_C(UniMod:4)DLEIYQLKK
		O60437_DAATEREVSDLTR
		O60437_DAQELLR
		O60437_DAQELLRK
		O60437_DGGQEYVVK
		O60437_DKDLEIDELQK
		O60437_DKDLEIDELQKR
		O60437_DLEIDELQK
		O60437_DLEIDELQKR
		O60437_DMSIQELAVLVSGQK
		O60437_DYELEAEK
		O60437_EAEVLLLQQR
		O60437_EELEALRR
		O60437_EEVASLR
		O60437_EKQEEELSFLQDK
		O60437_ELDDLKR
		O60437_ELDEETER
		O60437_ELDFLREENHK
		O60437_ELDVEVSR
		O60437_ELDVEVSRLEAR
		O60437_ELSELIEQLQK
		O60437_ELSPEEAHR
		O60437_ERVVQQEVVR
		O60437_EYLNLLIC(UniMod:4)EESHLK
		O60437_FQEHC(UniMod:4)PDLER
		O60437_FQEHC(UniMod:4)PDLERQEAEVHK
		O60437_FSIEEALQSGR
		O60437_FTEVYAINR
		O60437_GDTEQEIQR
		O60437_GPNGESSVIHDR
		O60437_GQQVVPLK
		O60437_GYSYTLQK
		O60437_HPQGDMIAEDIR
		O60437_IC(UniMod:4)ANSQQYQQAVK
		O60437_IEPDRAQADEVLQLR
		O60437_IWALEEENAK
		O60437_KFSIEEALQSGR
		O60437_KVPDPVLEESFQQLQR
		O60437_KYEHLLQLLDLAQEK
		O60437_LAALEQEEAEAR
		O60437_LAALEQEEAEAREK
		O60437_LELVEQER
		O60437_LELVEQERK
		O60437_LHSEGDQLLAAEHPGR
		O60437_LLAASQAR
		O60437_LLYVLEADAAIAK
		O60437_LNNQSFGTDLPLVDHQVEEHNIFHNEVK
		O60437_LQLEEEQHR
		O60437_LQLEEEQHRR
		O60437_LQNLEFALNLLR
		O60437_LREEIVDK
		O60437_LRSLLDLENGR
		O60437_LSELEFHNSK
		O60437_LTPAQYDR
		O60437_NITNELLR
		O60437_NIVDTEAK
		O60437_NLDYPSR
		O60437_NLLDEIASR
		O60437_NQGPQESVVR
		O60437_QEEELSFLQDK
		O60437_QLLAGLDK
		O60437_QLLEGELETLR
		O60437_QLLEGELETLRR
		O60437_QYENFINR
		O60437_RQLLEGELETLR
		O60437_SIVVIHPDTGR
		O60437_SIVVIHPDTGRELSPEEAHR
		O60437_SLLDLENGR
		O60437_SLLGEVEQNLQAAK
		O60437_SQEC(UniMod:4)DWEEISVK
		O60437_STQEEIWTLR
		O60437_SYQSELEALR
		O60437_SYQSELEALRR
		O60437_TENPGDASDLQGR
		O60437_VAALAEEK
		O60437_VDVANRLEK
		O60437_VKEEEAALAAK
		O60437_VLDKYEDVVQGLQK
		O60437_VVLQQDPQQAR
		O60437_VVLSESVQVEK
		O60437_VVQQEVVR
		O60437_VVQQEVVRYEEEPGLR
		O60437_YEDVVQGLQK
		O60437_YEEEPGLR
		O60437_YEHLLQLLDLAQEK
		O60437_YEVLKTENPGDASDLQGR
		O60437_YMEDYHQFHEDVK
		O60437_YQIELLLR
		O60437_YSPTVQTR
		O60493_FTTYEIR
		O60493_GDDGIFDDNFIEER
		O60493_TNLPIFK
		O60493_VVVPPLPGK
		O60502_EIPVESIEEVSK
		O60502_ILEFYSK
		O60506_AGPIWDLR
		O60506_DLFEDELVPLFEK
		O60506_DYAFIHFDER
		O60506_DYAFIHFDERDGAVK
		O60506_EFNEDGALAVLQQFK
		O60506_EQILEEFSK
		O60506_GFC(UniMod:4)FLEYEDHK
		O60506_GYAFVTFC(UniMod:4)TK
		O60506_LDEIYVAGLVAHSDLDER
		O60506_LFVGSIPK
		O60506_NLANTVTEEILEK
		O60506_TGYTLDVTTGQR
		O60506_VTEGLTDVILYHQPDDK
		O60524_AAEPLLTLER
		O60524_VSAPNLLNVK
		O60547_FYQASTSELYGK
		O60547_GYEVHGIVR
		O60547_IINEVKPTEIYNLGAQSHVK
		O60547_LHYGDLTDSTC(UniMod:4)LVK
		O60547_VAFDELVR
		O60603_VIDPGKVETLTIR
		O60610_AGC(UniMod:4)AVTSLLASELTK
		O60610_DVQNFPAATDEK
		O60610_ELGEYFLFDPK
		O60610_FQPLLDGLK
		O60610_KLDSELTAR
		O60610_LGLHQVLQDLR
		O60610_LIEEC(UniMod:4)ISQIVLHK
		O60610_LNAILFK
		O60610_NSETFPTILEEAK
		O60610_TAQNLSIFLGSFR
		O60641_NTLFNLSNFLDK
		O60645_DIVVPSLNVAK
		O60645_NIFSVPEIVR
		O60645_YVLDDLIVAK
		O60656_YFSLPSVVFAR
		O60664_DTVATQLSEAVDATR
		O60664_EPPKPEQVESR
		O60664_LEENLPILQQPTEK
		O60664_LEPQIASASEYAHR
		O60664_LGQMVLSGVDTVLGK
		O60664_QEQSYFVR
		O60664_TLTAAAVSGAQPILSK
		O60684_EPSPPIDEVINTPR
		O60701_ASVGFGGSC(UniMod:4)FQK
		O60701_EADLVFISVNTPTK
		O60701_IAILGFAFK
		O60701_IIDSLFNTVTDK
		O60701_IIDSLFNTVTDKK
		O60701_IPYAPSGEIPK
		O60701_LAANAFLAQR
		O60701_NLFFSTNIDDAIK
		O60701_VLIGGDETPEGQR
		O60701_VTVVDVNESR
		O60716_ALSAIADLLTNEHER
		O60716_EVHLGAC(UniMod:4)GALK
		O60716_FHPEPYGLEDDQR
		O60716_GIPVLVGLLDHPK
		O60716_GSLASLDSLR
		O60716_GYELLFQPEVVR
		O60716_HAIPNLVK
		O60716_HYEDGYPGGSDNYGSLSR
		O60716_IYISLLK
		O60716_LVENC(UniMod:4)VC(UniMod:4)LLR
		O60716_NC(UniMod:4)DGVPALVR
		O60716_SQSSHSYDDSTLPLIDR
		O60716_TPAILEASAGAIQNLC(UniMod:4)AGR
		O60716_VGGSSVDLHR
		O60739_GDDLLPAGTEDYIHIR
		O60739_TLTTVQGIADDYDK
		O60749_AVNTQALSGAGILR
		O60749_VGKEDSSSTEFVEK
		O60762_LGGNEIVSFLK
		O60763_ELEGVITK
		O60763_EQDDLLVLLADQDQK
		O60763_EQDLQLEELR
		O60763_EQLDSSNSTIAILQTEK
		O60763_IVAFENAFER
		O60763_LMDLLADSR
		O60763_LREEIEELKR
		O60763_LSALLQETK
		O60763_NDGVLLLQALTR
		O60763_NQELLQSQLTEK
		O60763_SQLNSQSVEITK
		O60763_SVEVQGETETIIATK
		O60763_TLEQHDNIVTHYK
		O60763_VASSTLLDDRR
		O60784_AGLQSLEASGR
		O60784_GVTSEEFDK
		O60784_YEAPQATDGLAGALDAR
		O60814_AMGIMNSFVNDIFER
		O60814_EIQTAVR
		O60814_ESYSVYVYK
		O60814_KESYSVYVYK
		O60814_LLLPGELAK
		O60814_QVHPDTGISSK
		O60825_FLEEQEITDLK
		O60825_GADELPYLR
		O60825_VFNLGVYR
		O60841_VTVDTGVIPASEEK
		O60869_INEKPQVIADYESGR
		O60879_EVLDLFEK
		O60884_EISFAYEVLSNPEKR
		O60884_ILEVHVDK
		O60884_LYDILGVPPGASENELK
		O60884_VSLEDLYNGK
		O60888-3_PALLPVASR
		O60888-3_TQSSLVPALTDFVR
		O60911_SGIYFEPDC(UniMod:4)SSK
		O60911_VFREPLFLDLPK
		O60936_GVLTGPEYEALDALPDAERR
		O60936_LLLLVQGK
		O75015_DSGSYFC(UniMod:4)R
		O75015_WVFKEEDPIHLR
		O75015_YFHHNSDFHIPK
		O75083_DYSGQGVVK
		O75083_FATASADGQIYIYDGK
		O75083_FTIGDHSR
		O75083_GNNFLYTNGK
		O75083_IAVVGEGR
		O75083_LYSILGTTLK
		O75083_LYSILGTTLKDEGK
		O75083_NIDNPALADIYTEHAHQVVVAK
		O75083_SIQC(UniMod:4)LTVHK
		O75083_VFASLPQVER
		O75083_VINSVDIK
		O75083_VVTVFSVADGYSENNVFYGHHAK
		O75083_YAPSGFYIASGDVSGK
		O75083_YEYQPFAGK
		O75131_DIVQFVPFR
		O75131_FGVYDIDNK
		O75131_GSITISAEEIK
		O75131_GSITISAEEIKDNR
		O75131_ISLNSLC(UniMod:4)YGDMDK
		O75131_LYGPTNFSPIINHVAR
		O75131_NC(UniMod:4)LNPQFSK
		O75131_SDPYLEFHK
		O75131_SPLGEVAIR
		O75131_SSPVEFEC(UniMod:4)INEK
		O75131_VALNVSC(UniMod:4)ANLLDK
		O75131_VVLFEMEAR
		O75146_EADLLAAQSLVR
		O75146_SQVNALEGELEEQRK
		O75153_AVGSISSTAFDIR
		O75153_HYILDLLR
		O75153_IGIGELITR
		O75165_ELIVGEIFVR
		O75165_EQSELVAQALK
		O75165_LAVASVTEILK
		O75165_LLEGIGLENLDSPAATK
		O75165_SAIDHAGNYIGISLR
		O75165_SYEFFNELYHR
		O75165_TELLTEALR
		O75179_ILEELQK
		O75190_VDYYEVLGVQR
		O75223_ENGLPLEYQEK
		O75223_SNLNSLDEQEGVK
		O75223_VSEEIEDIIK
		O75306_APGFAHLAGLDK
		O75306_LDELEELLTNNR
		O75323_SGPNIYELR
		O75340_LSDQFHDILIR
		O75340_LSDQFHDILIRK
		O75340_SIISMFDR
		O75342_AVLLNEGGLSAK
		O75342_DSISLTIVGTQGESHK
		O75342_GNIYLADYR
		O75342_GVQDLPGYYYR
		O75342_LNQISHDIR
		O75342_TTADDSLPVLLEHR
		O75342_TTADDSLPVLLEHRK
		O75342_VATGTDLLSGTR
		O75342_YTVQINSIGR
		O75347_DLEEAEEYK
		O75347_LEAAYLDLQR
		O75347_LVLDSVKLEA
		O75348_EEAQAEIEQYR
		O75348_MTILQTYFR
		O75351_EAVILPIK
		O75351_EAVILPIKFPHLFTGK
		O75351_FPHLFTGK
		O75351_GILLFGPPGTGK
		O75351_IYIPLPEPHAR
		O75351_KFTEDFGQEG
		O75351_KTDGYSGADISIIVR
		O75351_LHLGTTQNSLTEADFR
		O75351_NLFQLAR
		O75351_SLSNTKPTVNEHDLLK
		O75352_LLVPILLPEK
		O75367_AGVIFPVGR
		O75367_EFVEAVLELR
		O75367_GKLEAIITPPPAK
		O75367_GVTIASGGVLPNIHPELLAK
		O75367_HILLAVANDEELNQLLK
		O75367_NC(UniMod:4)LALADDK
		O75367_NC(UniMod:4)LALADDKK
		O75367_NGPLEVAGAAVSAGHGLPAK
		O75367_QTAAQLILK
		O75367_SIAFPSIGSGR
		O75368_ENNAVYAFLGLTAPPGSK
		O75368_GDYDAFFEAR
		O75368_KQQDVLGFLEANK
		O75368_VYIASSSGSTAIK
		O75369_AGLAPLEVR
		O75369_AGPGTLSVTIEGPSK
		O75369_AHGPGLEGGLVGKPAEFTIDTK
		O75369_APSVATVGSIC(UniMod:4)DLNLK
		O75369_AYGPGLEK
		O75369_DAGYGGISLAVEGPSK
		O75369_DGTYAVTYIPDK
		O75369_DLDIIDNYDYSHTVK
		O75369_EAGAGGLSIAVEGPSK
		O75369_EATTDFTVDSRPLTQVGGDHIK
		O75369_EVGEHLVSIK
		O75369_EVGEHLVSIKK
		O75369_FADEHVPGSPFTVK
		O75369_FIPHENGVHTIDVK
		O75369_GAGIGGLGITVEGPSESK
		O75369_IAGPGLGSGVR
		O75369_IFAQDGEGQR
		O75369_IFFAGDTIPK
		O75369_LDVTILSPSR
		O75369_NTVELLVEDK
		O75369_SGC(UniMod:4)IVNNLAEFTVDPK
		O75369_SPFEVSVDK
		O75369_SPFTVGVAAPLDLSK
		O75369_SSFLVDC(UniMod:4)SK
		O75369_SSTETC(UniMod:4)YSAIPK
		O75369_TATPEIVDNKDGTVTVR
		O75369_TFEMSDFIVDTR
		O75369_TGEEVGFVVDAK
		O75369_TYSVEYLPK
		O75369_VEVGKDQEFTVDTR
		O75369_VKVEPAVDTSR
		O75369_VLFASQEIPASPFR
		O75369_VLPTYDASK
		O75369_VLQSFTVDSSK
		O75369_VNQPASFAIR
		O75369_VSYFPTVPGVYIVSTK
		O75369_VTVLFAGQHISK
		O75369_VVASGPGLEHGK
		O75369_VVPC(UniMod:4)LVTPVTGR
		O75369_YADEEIPR
		O75369_YGGELVPHFPAR
		O75369_YGGPNHIVGSPFK
		O75390_ALGFPLERPK
		O75390_AYAQGISR
		O75390_DILADLIPK
		O75390_GLVYETSVLDPDEGIR
		O75390_IVPNVLLEQGK
		O75390_LVAQLYK
		O75390_VVPGYGHAVLR
		O75396_DLQQYQSQAK
		O75396_GEALSALDSK
		O75396_KLAFAYLEDLHSEFDEQHGK
		O75396_LAFAYLEDLHSEFDEQHGK
		O75396_VLLTMIAR
		O75400_FVKEPAFEDITLESER
		O75400_LAFNSLLEK
		O75436_ELALPGELTQSR
		O75436_HYLFYDGESVSGK
		O75436_LFLAGYDPTPTMR
		O75436_SNTHEFVNLVK
		O75438_VNLLQIVR
		O75439_SPAIAAVGPIK
		O75477_EALEPSGENVIQNK
		O75487_TFAQGLAVAGDVVSK
		O75489_DFPLSGYVELR
		O75489_ILTDYGFEGHPFR
		O75489_SLVDLTAVDVPTR
		O75489_VVAEPVELAQEFR
		O75503_ITYEEIPLPIR
		O75521_STGFETLVVTSEDGITK
		O75533_ATVNTFGYIAK
		O75533_IVDDLKDEAEQYRK
		O75533_TEILPPFFK
		O75533_VGAAEIISR
		O75534_EAEDGIIAYDDC(UniMod:4)GVK
		O75534_IKVDFVIPK
		O75534_INFVIDNNK
		O75534_LLGYVATLK
		O75534_THSVNGITEEADPTIYSGK
		O75558_LAELLDLSK
		O75563_GDVIYILSK
		O75563_IYQFTAASPK
		O75563_TVFYYYGSDK
		O75569_AAEAAINILK
		O75582_IIDFGFAR
		O75592_NAIAETIIALTK
		O75594_AAQGLLAC(UniMod:4)GVAQGALR
		O75594_ALASEC(UniMod:4)AQHLSLPLR
		O75594_VPTPQAIR
		O75608_ALIDQEVK
		O75608_TLVNPANVTFK
		O75635_DYDLSIVNGLFAEK
		O75635_VDFTNHLEDTRR
		O75643_DTLGLFLR
		O75643_LYDLNHNEIGELIR
		O75643_VVLLTGETSTDLK
		O75694_LLEVYDQLFK
		O75695_APDFLPLLNK
		O75695_GFFLVQTK
		O75746_DLGIFGLYK
		O75746_LTLADIER
		O75746_LTVNDFVR
		O75746_YEGFFGLYR
		O75787_ILVDALQK
		O75787_NPASPYNLAYK
		O75787_SFDTSLIR
		O75822_DDFTEFGK
		O75822_ITNSLTVLC(UniMod:4)SEK
		O75822_VLTPEEQLADK
		O75828_AFENC(UniMod:4)SEDLQER
		O75828_EYGGLNVLVNNAAVAFK
		O75828_FVEDTKNEVHER
		O75828_LGVTVLSR
		O75828_SDDPMPFDIK
		O75828_TNFFATR
		O75828_VALVTGANR
		O75828_VVNISSLQC(UniMod:4)LR
		O75843_GGLPITQLFR
		O75844_SIDFPLTK
		O75874_ATDFVVPGPGK
		O75874_DIFQEIYDK
		O75874_FKDIFQEIYDK
		O75874_SDYLNTFEFMDK
		O75874_TVEAEAAHGTVTR
		O75874_VEITYTPSDGTQK
		O75886_VLEALELYNK
		O75923_DVILDDLSLTGEK
		O75923_EELYC(UniMod:4)PPITVK
		O75923_FFASIGER
		O75923_GIPLDQGSELHVVVK
		O75923_IGETVVDLENR
		O75923_ISAPGGEIEEEPAGAVKPSK
		O75923_ITLYDYDLLSK
		O75923_LLLSLETK
		O75923_LQTIFLK
		O75923_LSVFAETYENETK
		O75923_NLVDPFVEVSFAGK
		O75923_TDALLGEFR
		O75923_THHLSQITEAALALK
		O75923_TQEETEDPSVIGEFK
		O75923_TSLC(UniMod:4)VLGPGDEAPLER
		O75923_VEDLPADDILR
		O75935_YLDPEYIDR
		O75936_DTIFDVPVER
		O75947_AGLVDDFEK
		O75955_DIHDDQDYLHSLGK
		O75955_GEAEAFAIGAR
		O75955_ISLNTLTLNVK
		O75955_TEAEIAHIALETLEGHQR
		O75955_VTGEVLDILTR
		O75964_IVNSAQTGSFK
		O75964_VELVPPTPAEIPR
		O75976_EAAAAGLPGLAR
		O75976_GFVLDATDGR
		O75976_IVIVPSLNPDGR
		O75976_LLVPGTYK
		O76003_ELEASEELDTIC(UniMod:4)PK
		O76003_ELPQVSFVK
		O76003_ENGELLPILR
		O76003_GELVGGLDIVK
		O76003_HASSGSFLPSANEHLK
		O76003_IDRLDGAHAPELTK
		O76003_LEAEGVPEVSEK
		O76003_YEISSVPTFLFFK
		O76013_ADLEAQVESLK
		O76013_ADLEAQVESLKEELMC(UniMod:4)LKK
		O76013_ARLEGEIATYR
		O76013_GLC(UniMod:4)GTAGGISR
		O76013_HLLEGEDC(UniMod:4)K
		O76013_KNHEEEVSVLR
		O76013_LANYLEK
		O76013_LEGEIATYR
		O76013_LNVEVDAAPPVDLNK
		O76013_LVLQIDNAK
		O76013_NHEEEVSVLR
		O76013_NSLESTLAETEAR
		O76013_QLVEADINGLR
		O76013_QLVEADINGLRR
		O76013_QNQEYQVLLDVK
		O76013_TIEDFQQK
		O76013_TITEEIRDGK
		O76013_TKYETELSLR
		O76013_VPSLAGAAGYISSAR
		O76013_YETELSLR
		O76027_FHGDAQVALLGLASVIK
		O76027_NTPLYFADK
		O76027_SAIVDVLTNR
		O76027_SLQAALSGNLER
		O76027_SLYSSLQDAVK
		O76027_STGQELEEAVQNR
		O76027_TFLNFSVDK
		O76031_SNILLLGPTGSGK
		O76041_GFTPVVDDPVTER
		O76062_VAGLETISTATGR
		O76070_ENVVQSVTSVAEK
		O76070_EQANAVSEAVVSSVNTVATK
		O76070_TVEEAENIAVTSGVVR
		O76094_ELYGQVLYR
		O76094_VDVEALENSAGATYIR
		O94760_DYAVSTVPVADGLHLK
		O94760_EFFVGLSK
		O94760_GAEILADTFK
		O94804_FFDTELENLER
		O94811_APIISGVTK
		O94811_VDLVDESGYVSGYK
		O94832_HQVEYLGLLENVR
		O94832_IGELVGVLVNHFK
		O94832_ILEFDRDFR
		O94832_LSITEVTK
		O94832_SNC(UniMod:4)VLEAFGNAK
		O94854_AFSIDIIR
		O94854_FLDVLELAEK
		O94874_AVFVPDIYSR
		O94874_EYITPAQISK
		O94874_FFADDTQAALTK
		O94874_FINDC(UniMod:4)TELFR
		O94874_LGIPDAVSYIK
		O94874_TTQLLFLK
		O94874_TYLEVVR
		O94885_LHAEGIDLTEEPYSDK
		O94885_LLEEEDLDELNIRDPEHR
		O94885_VHTDFTPSPYDTDSLK
		O94886_TLFITGLPR
		O94905_ISEIEDAAFLAR
		O94905_KISEIEDAAFLAR
		O94905_LSFGLEDEPLETATK
		O94905_SVQTTLQTDEVK
		O94905_VAQVAEITYGQK
		O94919_FATLYSTR
		O94919_FFYAGTPPAGLAADSHVK
		O94919_ILEVVNQIQDEER
		O94967_AAYADLLTPLISK
		O94979_AQDGSHPLSLQDLIEK
		O94979_EQTLSPTITSGLHNIAR
		O94979_LVTFENVR
		O94979_NPAVLSAASFDGR
		O94979_RLEFLYDK
		O94979_TTFEDLIQR
		O94979_YLELLGYR
		O94979_YLELLGYRK
		O95164_EFLFSPNDSASDIAK
		O95164_FLHGNVTLGALK
		O95166_FVYKEEHPFEK
		O95168_GLIENPALLR
		O95171_ANTLDNQLTNR
		O95171_DGYQENISGK
		O95171_DLDGLIKVDPETNK
		O95171_DLNNFIK
		O95171_DQNLENLIEVNSHVSENK
		O95171_GIQSLGSPIK
		O95171_GQSLDNLIK
		O95171_NNQSQDLDNLIK
		O95171_NQDLANLIK
		O95171_NQGLDSLFR
		O95171_QAGPQDTVVYTR
		O95171_RSEDLDNATEVNPK
		O95171_SDKGEELDNLIK
		O95171_SEDLDNATEVNPK
		O95171_SLESLIYMSTR
		O95171_SQDLDNIVK
		O95171_SSEQGLDEHINVSPK
		O95171_STEGGQSLDSLIK
		O95171_TNQGNQDLENLIK
		O95171_VNPEIFTNNQR
		O95171_YIQTVYSTSDR
		O95171_YSSDDTLDR
		O95171-2_NISEELDNLIK
		O95171-3_GHENTTGGQSLDNLIK
		O95182_ALVSGKPAESSAVAATEK
		O95197_TQIDHYVGIAR
		O95202_DFSVFFQK
		O95202_LTSLAAALDENK
		O95202_STLQTLPEIVAK
		O95202_VAEVEGEQVDNK
		O95202_VNIDDLVK
		O95208_ENIFAIQTLK
		O95218_YKLDEDEDEDDADLSK
		O95248_SALDVASEQR
		O95274_GC(UniMod:4)VQDEFC(UniMod:4)TR
		O95292_GPFTDVVTTNLK
		O95292_SLSSSLDDTEVK
		O95292_SLSSSLDDTEVKK
		O95295_VALDLDPYVK
		O95298_LHPEDFPEEDKK
		O95336_ELPAAVAPAGPASLAR
		O95336_ILEDQEENPLPAALVQPHTGK
		O95336_LLTVPFEK
		O95336_LVPFDHAESTYGLYR
		O95336_TVIFVATGEGK
		O95336_VTLTLPVLNAAR
		O95336_WTLGFC(UniMod:4)DER
		O95352_EGFNFLAK
		O95352_FDNVLPVSLAFDK
		O95352_GYYYNGDSAGLPAR
		O95352_LVPTLDLDK
		O95352_SGTALENPVLLNK
		O95359_EVVDAGLVGLER
		O95359_SLADLFR
		O95359_SVSHQTVQQLVLEK
		O95361_DKEAELQC(UniMod:4)TQLDLER
		O95361_EAELQC(UniMod:4)TQLDLER
		O95361_EVLC(UniMod:4)DFC(UniMod:4)LDDTR
		O95361_EVLC(UniMod:4)DFC(UniMod:4)LDDTRR
		O95361_LNENAISR
		O95361_LQEFSKEEEYDIR
		O95361_LQSHLLTEPVK
		O95361_NTEDITFPSVYVGLK
		O95361_SVLVSVSEVK
		O95372_FGALTAEK
		O95373_AFAVGVQQVLLK
		O95373_EYNEFAEVFLK
		O95394_AFVRPSGTEDVVR
		O95394_VLIDISEK
		O95433_ETFLTSPEELYR
		O95433_GIPAPEEER
		O95433_YYFEGIK
		O95445_AFLLTPR
		O95466_AGSVSLDSVLADVR
		O95466_FLPTEYER
		O95466_SQGPSLDLSALK
		O95466_SYVDTGGVSR
		O95470_ALPSQGLSSSAVLEK
		O95470_LTELLVK
		O95479_DIEAQLQHAGLR
		O95479_DQFLQLSQYR
		O95479_EITTLVSR
		O95479_LANDIEATAVR
		O95486_ELVQDLLK
		O95498_DNSIYVLANLGDK
		O95498_EENEVYVLGAFTGLHGR
		O95571_EAVLIDPVLETAPR
		O95571_GGSGAPILLR
		O95571_LSGAQADLHIEDGDSIR
		O95571_LTLSC(UniMod:4)EEFVK
		O95573_DIVSLVPR
		O95573_LLLC(UniMod:4)GGAPLSATTQR
		O95573_NLFILAYNYK
		O95573_NTPLC(UniMod:4)DSFVFR
		O95573_VGAPLVC(UniMod:4)C(UniMod:4)EIK
		O95573_VLSEAAISASLEK
		O95630_NEFTITHVLIPK
		O95678_AEAESWYQTK
		O95678_QC(UniMod:4)SSLQTAIADAEQR
		O95678_SLYNLGGAK
		O95678_SRAEAESWYQTK
		O95678_YEELQVTAGR
		O95716_LADDLGFEFFEASAK
		O95716_LLLIGNSSVGK
		O95716_LVDVIC(UniMod:4)EK
		O95747_IPISLVLR
		O95747_LASGVEGSDIPDDGK
		O95747_LLSGGSVLDIIK
		O95747_SGVLDESTIATILR
		O95749_GGNPELVALVK
		O95757_EDISSIEIVGGATR
		O95757_LSLTQDPVVK
		O95757_SFDDPIVQTER
		O95757_SGGIETIANEYSDR
		O95757_VLATTFDPYLGGR
		O95758_DFSNSPLHR
		O95782_ALLLSTYIK
		O95782_ALQVGC(UniMod:4)LLR
		O95782_DFLTPPLLSVR
		O95782_FINLFPETK
		O95782_GLAVFISDIR
		O95782_LVEC(UniMod:4)LETVLNK
		O95782_THIDTVINALK
		O95782_YGGAPQALTLK
		O95793_ELLYGGTSPTAETILK
		O95793_NAAIAVLEELK
		O95793_NLPVNFEVAR
		O95793_VSVGEFVGEGEGK
		O95817_ELLALDSVDPEGR
		O95817_SSTPLHSPSPIR
		O95817_VQGLEQAVDNFEGK
		O95817_VQGLEQAVDNFEGKK
		O95831_ALGTEVIQLFPEK
		O95831_LFNIHED
		O95833_APLEHELAGEPQLR
		O95833_ASEDGESVGHC(UniMod:4)PSC(UniMod:4)QR
		O95833_ESNTAGNDVFHK
		O95833_FLDGDRLTLADC(UniMod:4)SLLPK
		O95833_GVPFTLTTVDTR
		O95833_LHIVDTVC(UniMod:4)AHFR
		O95833_LTLADC(UniMod:4)SLLPK
		O95833_QAPIPAELR
		O95833_YRESNTAGNDVFHK
		O95834_EVIFSVEDGSVK
		O95834_LLASADDFGK
		O95834_LQEVEVPEDFGPVR
		O95834_TVAEGHGDTLYVGTTR
		O95861_IIQLIEGK
		O95861_LTDIHGNVLQYHK
		O95861_NYDYYASR
		O95865_ALQDLGLR
		O95865_DFAVSTVPVSGPSHLR
		O95865_LSDVTLVPVSC(UniMod:4)SELEK
		O95867_LEPGQQC(UniMod:4)LTTHAYLGK
		O95867_VPVLGC(UniMod:4)VDR
		O95881_EAAASGLPLMVIIHK
		O95881_VHPEIINENGNPSYK
		O95969_FDAPPEAVAAK
		O95969_SLIAEVLVK
		O95999_GLDTLVESIR
		O96000_AFDLIVDRPVTLVR
		O96000_YQDLGAYSSAR
		O96011_GHPPLLLDVVR
		O96011_NAC(UniMod:4)DLFIPLDK
		P00167_EQAGGDATENFEDVGHSTDAR
		P00167_FLEEHPGGEEVLR
		P00167_TFIIGELHPDDRPK
		P00167_YYTLEEIQK
		P00338_DLADELALVDVIEDK
		P00338_DQLIYNLLK
		P00338_DYNVTANSK
		P00338_FIIPNVVK
		P00338_GEMMDLQHGSLFLR
		P00338_LKGEMMDLQHGSLFLR
		P00338_LVIITAGAR
		P00338_QVVESAYEVIK
		P00338_SADTLWGIQK
		P00338_TLHPDLGTDK
		P00338_TLHPDLGTDKDK
		P00338_VHPVSTMIK
		P00338_VTLTSEEEAR
		P00352_ANNTFYGLSAGVFTK
		P00352_ELGEYGFHEYTEVK
		P00352_IFINNEWHDSVSGK
		P00352_IFVEESIYDEFVR
		P00352_IFVEESIYDEFVRR
		P00352_ILDLIESGK
		P00352_ILDLIESGKK
		P00352_LLLATMESMNGGK
		P00352_LYSNAYLNDLAGC(UniMod:4)IK
		P00352_SLDDVIKR
		P00352_SSSGTPDLPVLLTDLK
		P00352_TIPIDGNFFTYTR
		P00352_VAFTGSTEVGK
		P00367_ALASLMTYK
		P00367_DDGSWEVIEGYR
		P00367_IIAEGANGPTTPEADK
		P00367_MVEGFFDR
		P00367_NYTDNELEK
		P00367_TAAYVNAIEK
		P00367_YNLGLDLR
		P00367_YSTDVSVDEVK
		P00387_DILLRPELEELR
		P00387_GFVDLVIK
		P00387_GPSGLLVYQGK
		P00387_IDGNLVVRPYTPISSDDDK
		P00387_LIDREIISHDTR
		P00387_STPAITLESPDIK
		P00387_STPAITLESPDIKYPLR
		P00390_ALLTPVAIAAGR
		P00390_GHAAFTSDPKPTIEVSGK
		P00390_GHIIVDEFQNTNVK
		P00390_GIYAVGDVC(UniMod:4)GK
		P00390_SHIEIIR
		P00390_YGIENVK
		P00403_LLDVDNR
		P00403_VVLPIEAPIR
		P00441_DGVADVSIEDSVISLSGDHC(UniMod:4)IIGR
		P00441_GDGPVQGIINFEQK
		P00441_HVGDLGNVTADK
		P00450_ALYLQYTDETFR
		P00450_DIFTGLIGPMK
		P00450_DLYSGLIGPLIVC(UniMod:4)R
		P00450_EVGPTNADPVC(UniMod:4)LAK
		P00450_EYTDASFTNR
		P00450_EYTDASFTNRK
		P00450_GAYPLSIEPIGVR
		P00450_GEFYIGSK
		P00450_KAEEEHLGILGPQLHADVGDK
		P00450_KLISVDTEHSNIYLQNGPDR
		P00450_QSEDSTFYLGER
		P00450_RQSEDSTFYLGER
		P00450_VDKDNEDFQESNR
		P00450_VNKDDEEFIESNK
		P00450_WYLFGMGNEVDVHAAFFHGQALTNK
		P00491_ANHEEVLAAGK
		P00491_DHINLPGFSGQNPLR
		P00491_FEVGDIMLIR
		P00491_FGDRFPAMSDAYDR
		P00491_FPAMSDAYDR
		P00491_LGADAVGMSTVPEVIVAR
		P00491_LVFGFLNGR
		P00491_NTAEWLLSHTK
		P00491_VFGFSLITNK
		P00492_FFADLLDYIK
		P00492_NVLIVEDIIDTGK
		P00492_TMQTLLSLVR
		P00492_VFIPHGLIMDR
		P00492_VIGGDDLSTLTGK
		P00505_ASAELALGENSEVLK
		P00505_EYLPIGGLAEFC(UniMod:4)K
		P00505_FVTVQTISGTGALR
		P00505_IAAAILNTPDLR
		P00505_IAAAILNTPDLRK
		P00505_IGASFLQR
		P00505_TC(UniMod:4)GFDFTGAVEDISK
		P00505_TQLVSNLK
		P00533_NYDLSFLK
		P00558_AC(UniMod:4)ANPAAGSVILLENLR
		P00558_AEPAKIEAFR
		P00558_ALESPERPFLAILGGAK
		P00558_ALMDEVVK
		P00558_DC(UniMod:4)VGPEVEK
		P00558_ELNYFAK
		P00558_FC(UniMod:4)LDNGAK
		P00558_FHVEEEGK
		P00558_IQLINNMLDK
		P00558_ITLPVDFVTADK
		P00558_ITLPVDFVTADKFDENAK
		P00558_KELNYFAK
		P00558_LGDVYVNDAFGTAHR
		P00558_LTLDKLDVK
		P00558_VDFNVPMK
		P00558_VKAEPAKIEAFR
		P00558_VLPGVDALSNI
		P00558_VSHVSTGGGASLELLEGK
		P00558_YAEAVTR
		P00558_YSLEPVAVELK
		P00568_ATEPVIAFYEK
		P00568_GFLIDGYPR
		P00568_IIFVVGGPGSGK
		P00568_YGYTHLSTGDLLR
		P00734_ELLESYIDGR
		P00738_AVGDKLPEC(UniMod:4)EAVC(UniMod:4)GKPK
		P00738_DIAPTLTLYVGK
		P00738_DIAPTLTLYVGKK
		P00738_DYAEVGR
		P00738_GSFPWQAK
		P00738_HYEGSTVPEK
		P00738_ILGGHLDAK
		P00738_KQLVEIEK
		P00738_LPEC(UniMod:4)EAVC(UniMod:4)GKPK
		P00738_LRTEGDGVYTLNDK
		P00738_LRTEGDGVYTLNDKK
		P00738_LRTEGDGVYTLNNEK
		P00738_QLVEIEK
		P00738_SC(UniMod:4)AVAEYGVYVK
		P00738_SPVGVQPILNEHTFC(UniMod:4)AGMSK
		P00738_TEGDGVYTLNDK
		P00738_TEGDGVYTLNDKK
		P00738_TEGDGVYTLNNEK
		P00738_VGYVSGWGR
		P00738_VMPIC(UniMod:4)LPSK
		P00738_VVLHPNYSQVDIGLIK
		P00738_YVMLPVADQDQC(UniMod:4)IR
		P00739_VVLHPNYHQVDIGLIK
		P00747_HSIFTPETNPR
		P00747_LFLEPTRK
		P00747_LSSPAVITDK
		P00747_TEC(UniMod:4)FITGWGETQGTFGAGLLK
		P00747_YEFLNGR
		P00813_ELLDLLYK
		P00915_ESISVSSEQLAQFR
		P00915_GGPFSDSYR
		P00915_LYPIANGNNQSPVDIK
		P00915_VLDALQAIK
		P00915_YSSLAEAASK
		P00918_EPISVSSEQVLK
		P00918_SADFTNFDPR
		P00918_VVDVLDSIK
		P00918_YDPSLKPLSVSYDQATSLR
		P00966_APNTPDILEIEFKK
		P00966_FELSC(UniMod:4)YSLAPQIK
		P01008_AFLEVNEEGSEAAASTAVVIAGR
		P01008_DDLYVSDAFHK
		P01008_FATTFYQHLADSK
		P01008_IEDGFSLK
		P01008_ITDVIPSEAINELTVLVLVNTIYFK
		P01008_SKLPGIVAEGRDDLYVSDAFHK
		P01008_VAEGTQVLELPFK
		P01009_DTEEEDFHVDQVTTVK
		P01011_ADLSGITGAR
		P01011_AVLDVFEEGTEASAATAVK
		P01011_DEELSC(UniMod:4)TVVELK
		P01011_EIGELYLPK
		P01011_EQLSLLDR
		P01011_EQLSLLDRFTEDAK
		P01011_ITLLSALVETR
		P01011_KLINDYVK
		P01011_LINDYVK
		P01011_LYGSEAFATDFQDSAAAK
		P01011_NLAVSQVVHK
		P01019_ALQDQLVLVAAK
		P01019_DPTFIPAPIQAK
		P01019_SLDFTELDVAAEK
		P01023_AAQVTIQSSGTFSSK
		P01023_AIGYLNTGYQR
		P01023_ALLAYAFALAGNQDK
		P01023_ATVLNYLPK
		P01023_DTVIKPLLVEPEGLEK
		P01023_EQAPHC(UniMod:4)IC(UniMod:4)ANGR
		P01023_FEVQVTVPK
		P01023_GHFSISIPVK
		P01023_HYDGSYSTFGER
		P01023_LLIYAVLPTGDVIGDSAK
		P01023_LPPNVVEESAR
		P01023_LVHVEEPHTETVR
		P01023_NEDSLVFVQTDK
		P01023_QFSFPLSSEPFQGSYK
		P01023_SDIAPVAR
		P01023_SSGSLLNNAIK
		P01023_TEHPFTVEEFVLPK
		P01023_TEVSSNHVLIYLDK
		P01023_TGTHGLLVK
		P01023_VDLSFSPSQSLPASHAHLR
		P01023_VGFYESDVMGR
		P01023_VSVQLEASPAFLAVPVEK
		P01023_VTAAPQSVC(UniMod:4)ALR
		P01023_VTGEGC(UniMod:4)VYLQTSLK
		P01023_YDVENC(UniMod:4)LANK
		P01023_YGAATFTR
		P01023_YNILPEK
		P01024_AAVYHHFISDGVR
		P01024_AAVYHHFISDGVRK
		P01024_AC(UniMod:4)EPGVDYVYK
		P01024_AFSDRNTLIIYLDK
		P01024_AVLYNYR
		P01024_DFDFVPPVVR
		P01024_DIC(UniMod:4)EEQVNSLPGSITK
		P01024_DSC(UniMod:4)VGSLVVK
		P01024_EALKLEEK
		P01024_ENEGFTVTAEGK
		P01024_EYVLPSFEVIVEPTEK
		P01024_FISLGEAC(UniMod:4)K
		P01024_FYYIYNEK
		P01024_GLEVTITAR
		P01024_GYTQQLAFR
		P01024_IPIEDGSGEVVLSR
		P01024_IPIEDGSGEVVLSRK
		P01024_ISLPESLK
		P01024_ISLPESLKR
		P01024_KQELSEAEQATR
		P01024_KVFLDC(UniMod:4)C(UniMod:4)NYITELR
		P01024_LMNIFLK
		P01024_LPYSVVR
		P01024_LVAYYTLIGASGQR
		P01024_NTLIIYLDK
		P01024_NTMILEIC(UniMod:4)TR
		P01024_QPSSAFAAFVK
		P01024_RIPIEDGSGEVVLSR
		P01024_SDDKVTLEER
		P01024_SGIPIVTSPYQIHFTK
		P01024_SGSDEVQVGQQR
		P01024_SNLDEDIIAEENIVSR
		P01024_SSLSVPYVIVPLK
		P01024_TELRPGETLNVNFLLR
		P01024_TFISPIK
		P01024_TGLQEVEVK
		P01024_TIYTPGSTVLYR
		P01024_TVMVNIENPEGIPVK
		P01024_VFLDC(UniMod:4)C(UniMod:4)NYITELRR
		P01024_VHQYFNVELIQPGAVK
		P01024_VLLDGVQNPR
		P01024_VSHSEDDC(UniMod:4)LAFK
		P01024_VTIKPAPETEK
		P01024_VVLVAVDK
		P01024_VYAYYNLEESC(UniMod:4)TR
		P01024_YISKYELDK
		P01031_AFTEC(UniMod:4)C(UniMod:4)VVASQLR
		P01031_AIAYSSLSQSYLYIDWTDNHK
		P01031_ATLLDIYK
		P01031_DINYVNPVIK
		P01031_ELSYYSLEDLNNK
		P01031_IPLDLVPK
		P01031_VFQFLEK
		P01033_EPGLC(UniMod:4)TWQSLR
		P01033_FVYTPAMESVC(UniMod:4)GYFHR
		P01033_GFQALGDAADIR
		P01033_SEEFLIAGK
		P01034_ALDFAVGEYNK
		P01034_LVGGPMDASVEEEGVR
		P01034_LVGGPMDASVEEEGVRR
		P01034_RALDFAVGEYNK
		P01034_TQPNLDNC(UniMod:4)PFHDQPHLK
		P01036_ALHFAISEYNKATEDEYYR
		P01037_ALHFAISEYNK
		P01037_ALHFAISEYNKATK
		P01037_ATKDDYYR
		P01037_QLC(UniMod:4)SFEIYEVPWENRR
		P01040_LEAVQYK
		P01040_NKDDELTGF
		P01040_TNETYGKLEAVQYK
		P01040_TQVVAGTNYYIK
		P01040_VKPQLEEK
		P01042-2_DIPTNSPELEETLTHTITK
		P01042-2_ENFLFLTPDC(UniMod:4)K
		P01042-2_IASFSQNC(UniMod:4)DIYPGK
		P01042-2_IGEIKEETTSHLR
		P01042-2_TVGSDTFYSFK
		P01042-2_YFIDFVAR
		P01111_SFADINLYR
		P01112_SYGIPYIETSAK
		P01133_INLHSSFVPLGELK
		P01591_C(UniMod:4)YTAVVPLVYGGETK
		P01591_ENISDPTSPLR
		P01591_FVYHLSDLC(UniMod:4)K
		P01591_FVYHLSDLC(UniMod:4)KK
		P01591_IIRSSEDPNEDIVER
		P01591_IIVPLNNR
		P01591_IVLVDNK
		P01591_MVETALTPDAC(UniMod:4)YPD
		P01591_SSEDPNEDIVER
		P01593_LLIYDASNLETGVPSR
		P01599_LIYAASSLQSGVPSR
		P01602_ASSLESGVPSR
		P01700_SGTSASLAISGLR
		P01701_LLIYDNNK
		P01714_ITC(UniMod:4)QGDSLR
		P01717_DSERPSGIPER
		P01717_ITC(UniMod:4)SGDALPK
		P01782_AEDTALYYC(UniMod:4)AK
		P01833_ADEGWYWC(UniMod:4)GVK
		P01833_AFVNC(UniMod:4)DENSR
		P01833_AIQDPRLFAEEK
		P01833_C(UniMod:4)GLGINSR
		P01833_C(UniMod:4)PLLVDSEGWVK
		P01833_DGSFSVVITGLR
		P01833_DGSFSVVITGLRK
		P01833_GGC(UniMod:4)ITLISSEGYVSSK
		P01833_GSVTFHC(UniMod:4)ALGPEVANVAK
		P01833_GVAGGSVAVLC(UniMod:4)PYNR
		P01833_IIEGEPNLK
		P01833_ILLNPQDK
		P01833_KNADLQVLKPEPELVYEDLR
		P01833_LSDAGQYLC(UniMod:4)QAGDDSNSNKK
		P01833_LVSLTLNLVTR
		P01833_NADLQVLKPEPELVYEDLR
		P01833_QGHFYGETAAVYVAVEER
		P01833_QGHFYGETAAVYVAVEERK
		P01833_QSSGENC(UniMod:4)DVVVNTLGK
		P01833_TVTINC(UniMod:4)PFK
		P01833_VLDSGFREIENK
		P01833_VPC(UniMod:4)HFPC(UniMod:4)K
		P01833_VYTVDLGR
		P01833_YWC(UniMod:4)LWEGAQNGR
		P01859_GLPAPIEK
		P01860_EPQVYTLPPSREEMTK
		P01860_GPSVFPLAPC(UniMod:4)SR
		P01860_SC(UniMod:4)DTPPPC(UniMod:4)PR
		P01860_TPLGDTTHTC(UniMod:4)PR
		P01860_WYVDGVEVHNAK
		P01871_DGFFGNPR
		P01871_DVMQGTDEHVVC(UniMod:4)K
		P01871_FTC(UniMod:4)TVTHTDLPSPLK
		P01871_GQPLSPEK
		P01871_GVALHRPDVYLLPPAR
		P01871_LIC(UniMod:4)QATGFSPR
		P01871_NVPLPVIAELPPK
		P01871_QVGSGVTTDQVQAEAK
		P01871_VFAIPPSFASIFLTK
		P01871_VSVFVPPR
		P01871_VTSTLTIK
		P01871_YAATSQVLLPSK
		P01871_YVTSAPMPEPQAPGR
		P01876_DASGVTFTWTPSSGK
		P01876_TFTC(UniMod:4)TAAYPESK
		P01876_TPLTATLSK
		P02008_VDPVNFK
		P02042_EFTPQMQAAYQK
		P02042_GTFSQLSELHC(UniMod:4)DK
		P02042_KVLGAFSDGLAHLDNLK
		P02042_LHVDPENFR
		P02042_LLVVYPWTQR
		P02042_VHLTPEEK
		P02042_VLGAFSDGLAHLDNLK
		P02042_VNVDAVGGEALGR
		P02042_VVAGVANALAHK
		P02042_VVAGVANALAHKYH
		P02452_GFPGADGVAGPK
[truncated: 10,507 more rows]

## Sheet: Data quant
Genes	First.Protein.Description	Pep-Seq	Pep-SeqMod	Proteotypic	Stripped.Sequence	Modified.Sequence	Precursor.Charge	Precursor.Id		446	451	457	460	461	462	465	466	467	468	470	471	472	473	474	445	447	448	449	450	452	453	454	455	456	458	459	463	464	469
SEPTIN7	Septin	A0A024RA87_VNIIPLIAK	A0A024RA87_VNIIPLIAK	0	VNIIPLIAK	VNIIPLIAK	2	VNIIPLIAK2		5076.39	5270.54	7049.47	6606.16	8726.41	5892.86	5256.28	5923.78	5601.35	6104.07	6302.85	8943.24	7473.89	6865.67	6213.36	8226.32	4977.51	5669.13	6377.66	5282.24	5632.92	4608.22	6318.54	3920.81	3215.99	5727.3	4544.96		6247.32	4111.96
SEPTIN7	Septin	A0A024RA87_FEDYLNAESR	A0A024RA87_FEDYLNAESR	1	FEDYLNAESR	FEDYLNAESR	2	FEDYLNAESR2			1332.36						1713.02					1392.01	1329.06			1739.49	1228.47						1938.33		1228.5	1623.18		1490.41	1239.89
SEPTIN7	Septin	A0A024RA87_IYEFPETDDEEENK	A0A024RA87_IYEFPETDDEEENK	1	IYEFPETDDEEENK	IYEFPETDDEEENK	2	IYEFPETDDEEENK2		2037.97	1202.64	481.17		407.741				948.459				720.9			1794.89	879.097	1339.5	882.58	1732.44		999.372	750.555	1350.11		592.263	474.092		765.391	994.069
SEPTIN7	Septin	A0A024RA87_ADTLTPEECQQFKK	A0A024RA87_ADTLTPEEC(UniMod:4)QQFKK	1	ADTLTPEECQQFKK	ADTLTPEEC(UniMod:4)QQFKK	3	ADTLTPEEC(UniMod:4)QQFKK3		620.124				500.117	819.782	570.556	736.806															1300.93						695.676	522.944
SEPTIN7	Septin	A0A024RA87_DVTNNVHYENYR	A0A024RA87_DVTNNVHYENYR	1	DVTNNVHYENYR	DVTNNVHYENYR	3	DVTNNVHYENYR3		1371.86	1704.89	1518.68	1133.45	1301.58	1070.76	1582.03	1695.25	1368.87	1451.44	1678.91	1223.12	1626.1	1575.36	1563.2	1102.74	1880.65	1523.77	1642.85	1367.54	1941.32	1845.04	1632.03	1845	1053.56	1308.22	1507.83		1543.87	1515.49
SEPTIN7	Septin	A0A024RA87_IYEFPETDDEEENKLVK	A0A024RA87_IYEFPETDDEEENKLVK	1	IYEFPETDDEEENKLVK	IYEFPETDDEEENKLVK	3	IYEFPETDDEEENKLVK3														575.019	1598.75
IGKV3-7	Probable non-functional immunoglobulin kappa variable 3-7	A0A075B6H7_LLIYGASTR	A0A075B6H7_LLIYGASTR	0	LLIYGASTR	LLIYGASTR	2	LLIYGASTR2		53894.8	73374.1	87688.2	55525.8	53244.4	72669.6	88449.2	72626.4	54798.3	32382.4	106968	77021.5	68263.1	89846.5	58212.1	40216.3	144940	81131.9	116057	77459.7	205335	84625.5	65533.2	125023	205905	82458.8	51530.8	202362	89385.4	110514
IGLV8-61	Immunoglobulin lambda variable 8-61	A0A075B6I0_FSGSILGNK	A0A075B6I0_FSGSILGNK	1	FSGSILGNK	FSGSILGNK	2	FSGSILGNK2		1906.01	7428.37	3217.36	5651.63	3101.6	3477.15	3516.54	5669.06	3316.47	3373.7	8402.61	8802.66	4382.27		1808.32	5315.97	7009.92	7209.98	7552.22	2687.21	17887.7	4076.24	1884.51	6976.18	6623.79	2642.59	2847.38	18187.9	3642.8	6642.36
IGLV8-61	Immunoglobulin lambda variable 8-61	A0A075B6I0_TLIYSTNTR	A0A075B6I0_TLIYSTNTR	1	TLIYSTNTR	TLIYSTNTR	2	TLIYSTNTR2			2018.24						2488.93					1616.79		1453.81		1003.74	2734.36						1601.24			1350.39	6280.32		2557.37
IGLV7-46	Immunoglobulin lambda variable 7-46	A0A075B6I9_FSGSLLGGK	A0A075B6I9_FSGSLLGGK	0	FSGSLLGGK	FSGSLLGGK	2	FSGSLLGGK2		6402.7	17024.1	20765.7	18266.9	15814.6	9152.59	14721.1	10538.1	10319.5	9495.06	21957.2	18229	10940.6	12652.6	12057.5	7708.15	17553.1	26283.8	29463.9	10200.1	49914.6	33609.2	17732.4	33835.4	40120.8	22503.9	12117	35326.3	17588.9	21873.9
IGLV7-46	Immunoglobulin lambda variable 7-46	A0A075B6I9_TLIYDTSNK	A0A075B6I9_TLIYDTSNK	1	TLIYDTSNK	TLIYDTSNK	2	TLIYDTSNK2					2234.01									702.786					3324.94	1707.12		3654.78	3370.94	1202.33	1204.92	3293.32	1905.96	1702.67	2765.59		2294.15
IGLV5-37	Immunoglobulin lambda variable 5-37	A0A075B6J1_YLLYYYSDSDK	A0A075B6J1_YLLYYYSDSDK	1	YLLYYYSDSDK	YLLYYYSDSDK	2	YLLYYYSDSDK2		721.848																989.114			865.793			306.432	294.628	1456		496.039			347.42
IGLV3-10	Immunoglobulin lambda variable 3-10	A0A075B6K4_ITCSGDALPK	A0A075B6K4_ITC(UniMod:4)SGDALPK	0	ITCSGDALPK	ITC(UniMod:4)SGDALPK	2	ITC(UniMod:4)SGDALPK2		2960.03	4268.34	3756.71		2252.21		2548.46	3407.23			3102.44						4700.36	4998.5	4692.98	3585.54	6983.26	4336.34	3257.38	4936.56	4691.59	4176.25	4169.29	7941.96	2478.21	3343.15
IGLV3-10	Immunoglobulin lambda variable 3-10	A0A075B6K4_SGQAPVLVIYEDSK	A0A075B6K4_SGQAPVLVIYEDSK	1	SGQAPVLVIYEDSK	SGQAPVLVIYEDSK	2	SGQAPVLVIYEDSK2			1167.98	1383.14	1052.29	681.536	1964.93		621.275	989.254		1384.03						2081.38	2765.9	2449.44	5479.28	12868	3238.57		1704.15	1138.59	2103.06	2280.46	3815.55	1536.17	1239.94
IGLV3-21;IGLV3-9	Immunoglobulin lambda variable 3-9	A0A075B6K5_FSGSNSGNTATLTISR	A0A075B6K5_FSGSNSGNTATLTISR	0	FSGSNSGNTATLTISR	FSGSNSGNTATLTISR	2	FSGSNSGNTATLTISR2		213.094	588.886	901.762	177.646	882.297	306.003	837.905	688.087	356.737		469.872	378.293	514.606	916.911	348.505			262.2		349.407	1445.6		400.617	1382.8	902.483	526.933	613.761	1166.71	580.55	1001.03
IGKV2-28;IGKV2-40;IGKV2D-28;IGKV2D-40	Immunoglobulin kappa variable 2-28	A0A075B6P5_FSGSGSGTDFTLK	A0A075B6P5_FSGSGSGTDFTLK	0	FSGSGSGTDFTLK	FSGSGSGTDFTLK	2	FSGSGSGTDFTLK2		18037	37686	29928.9	29293	19477.1	19067.7	32106.8	25014.5	18070.2	9811.32	39698.3	25166.7	16793.8	20966	14750.5	23001.5	42963	44309.1	33789.5	25984.8	90197.8	35383.9	18606.8	70243.1	70799.4	38354.1	39571.1	93470.4	38324.9	37541.6
IGKV2-28;IGKV2-40;IGKV2D-28;IGKV2D-40	Immunoglobulin kappa variable 2-28	A0A075B6P5_ASGVPDRFSGSGSGTDFTLK	A0A075B6P5_ASGVPDRFSGSGSGTDFTLK	0	ASGVPDRFSGSGSGTDFTLK	ASGVPDRFSGSGSGTDFTLK	3	ASGVPDRFSGSGSGTDFTLK3		2068.52	2991.56	1701.94	2695.77	1792.91		6121.51	2728.72	1832.82	895.096	1023.41	930.006	5891.33	3025.53	3537	1738.69	2514.44	5315.37	1241.13	1132.64		1954.22	1598	2299.81		4551.8	1865.85		3870.25	3802.47
IGKV2-24;IGKV2D-24	Probable non-functional immunoglobulin kappa variable 2D-24	A0A075B6R9_FSGSGAGTDFTLK	A0A075B6R9_FSGSGAGTDFTLK	0	FSGSGAGTDFTLK	FSGSGAGTDFTLK	2	FSGSGAGTDFTLK2		6687.86	9383.22	7950.26	10712	8386.21	6454.4	6799.55	7865.18	5973.54	2475.61	12172.5	4739.65	4640.49	7693.37	4798.67	5417.99	11601.9	8816.01	13065.6	6987.89	24778.6	9807.78	3829.07	8578.32	40165.4	10606.3	14205.7	18209.5	11516.1	14710.4
IGKV1-27;IGKV1-8;IGKV1-9	Immunoglobulin kappa variable 1-27	A0A075B6S5_LLIYAASTLQSGVPSR	A0A075B6S5_LLIYAASTLQSGVPSR	0	LLIYAASTLQSGVPSR	LLIYAASTLQSGVPSR	2	LLIYAASTLQSGVPSR2			520.962	498.411				527.914	517.522			606.906		223.037	426.586			526.026		415.448				414.884	488.73	771.081	388.147			234.047
IGHV3OR16-12	Immunoglobulin heavy variable 3/OR16-12 (non-functional) (Fragment)	A0A075B7B8_NTLYLQMNSLR	A0A075B7B8_NTLYLQMNSLR	0	NTLYLQMNSLR	NTLYLQMNSLR	2	NTLYLQMNSLR2		2038.22	5630.38	10639.3	4007.23	6336.99	3134.89	6767.55	6922.46	2504.18	3910	9709.6	4045.33	4542.43	5030.37	4015.41	4269.48	7970.74	6653.27	2974.52	2042.45	11588.4	5347.41	5027.72	15955.5	14460.8	7065.52	11105.3	11548.5	3799.81	7449.5
IGHV3OR16-12	Immunoglobulin heavy variable 3/OR16-12 (non-functional) (Fragment)	A0A075B7B8_VEDTAVYYCAR	A0A075B7B8_VEDTAVYYC(UniMod:4)AR	1	VEDTAVYYCAR	VEDTAVYYC(UniMod:4)AR	2	VEDTAVYYC(UniMod:4)AR2		3833.66	9686.69	10161.3	7836.26	4328.64	7613.68	8485.12	8196.19	6453.64	2158.7	9996.03	2671.8				5312.46	12377.6	10064.5	12608.4	6366.41	12945.7	10416.8	9437.34	11398.6	17688.1	7996.92	9825.79	23351.6	12311.3	11559
IGHV3OR15-7	Immunoglobulin heavy variable 3/OR15-7 (pseudogene) (Fragment)	A0A075B7D8_NTLYLQMSNLK	A0A075B7D8_NTLYLQMSNLK	1	NTLYLQMSNLK	NTLYLQMSNLK	2	NTLYLQMSNLK2					861.637									587.971											1153.51		1306.08
IGKV3D-15	Immunoglobulin kappa variable 3D-15	A0A087WSY6_LLIYGASIR	A0A087WSY6_LLIYGASIR	1	LLIYGASIR	LLIYGASIR	2	LLIYGASIR2		5280.62	1749.82	7891.5	5377.07	7455.61	4940.23	7694.83	3328.22	1963.86	3301.34	16240.3	7955.61	4866.34		5634.01	3738.97	10678.5	15062.5	11205.7	5043.23	28687.1	9730.4	6438.52	12063.6	26578.4	6334.26	5707.72	17089.6	7776.34	12133.5
	c-Myc-binding protein	A0A087WV05_SGVLDTLTK	A0A087WV05_SGVLDTLTK	1	SGVLDTLTK	SGVLDTLTK	2	SGVLDTLTK2		1000.25			1800.29			2148.8		1934.03	1817.63	1984.37	1351.71	2208.77	2014.75		1899.23	1886.12	1827.23	1740.09	2522.85		1410.7		2148.72		1656.44	1673.72		1300.34
GSTZ1	Glutathione S-transferase zeta 1	A0A0A0MR33_GIDYETVPINLIK	A0A0A0MR33_GIDYETVPINLIK	1	GIDYETVPINLIK	GIDYETVPINLIK	2	GIDYETVPINLIK2		198.08	421.469	288.673	765.34	436.267	540.884	570.617	203.98	402.15	648.762	518.927		190.494			394.13		484.078	618.03			624.281	306.312	357.124	381.203	572.183	504.621	1115.79	675.863	337.164
PRDX1	thioredoxin-dependent peroxiredoxin	A0A0A0MRQ5_IGHPAPNFK	A0A0A0MRQ5_IGHPAPNFK	0	IGHPAPNFK	IGHPAPNFK	2	IGHPAPNFK2		3468.91	3971.64	4497.94	4597.08	5488.6	3669.53	3603.11	5207.81		5352.63	5730.17	5329.52	4545.27	6915.33		5155.45	5224.33	4165.97		5696.54	4979.71	4541.33	5179.81	6446.78	5710.06	4673.83	5080.56	6078.7	3545.89	4209.65
PRDX1	thioredoxin-dependent peroxiredoxin	A0A0A0MRQ5_LVQAFQFTDK	A0A0A0MRQ5_LVQAFQFTDK	0	LVQAFQFTDK	LVQAFQFTDK	2	LVQAFQFTDK2		52005.1	38553.8	42170.2	40559.5	50649.9	33960.2	47649.2	39079.7	26273.6	37293.1	37467.2	40116.5	36626.9	33641.5	45656.8	46238.7	44667.5	38833.6	33398.4	34456.6	57239.5	39413.5	55368.7	38813.7	29155.2	37573.3	43452.6	36832.2	43938.3	41943.1
IGKV3-11;IGKV3D-11	Immunoglobulin kappa variable 3D-11	A0A0A0MRZ8_LLIYDASNR	A0A0A0MRZ8_LLIYDASNR	0	LLIYDASNR	LLIYDASNR	2	LLIYDASNR2		50526.6	96190.5	95287.9	58448.2	39928.2	59320.1	72409	56153	52101.8	35134	99106.3	50851.2	51794.1	70769.4	51011.9	34435.5	133000	67849.1	101094	68095.2	204020	90648.2	57345.6	96092.6	224877	82786.8	53438.4	174215	64207.1	70798.1
IGHV1-45	Immunoglobulin heavy variable 1-45	A0A0A0MS14_ASGYTFTYR	A0A0A0MS14_ASGYTFTYR	1	ASGYTFTYR	ASGYTFTYR	2	ASGYTFTYR2		2036.22																		1487.87						5304.98
IGHV3-49	Immunoglobulin heavy variable 3-49	A0A0A0MS15_TEDTAVYYCTR	A0A0A0MS15_TEDTAVYYC(UniMod:4)TR	0	TEDTAVYYCTR	TEDTAVYYC(UniMod:4)TR	2	TEDTAVYYC(UniMod:4)TR2			6495.42	6365.57	6868.06	5724.73	6917.74	1773.15	7862.57	6461.74	4168.78	8015.18					6695.33	1975.07	10245.1	2038.29		16974.3	10183	5940.15	7022.31	20130.5	1668.78	13478.9	34879.9	1402.15	2181.59
IGHV3-49	Immunoglobulin heavy variable 3-49	A0A0A0MS15_AYGGTTEYAASVK	A0A0A0MS15_AYGGTTEYAASVK	1	AYGGTTEYAASVK	AYGGTTEYAASVK	2	AYGGTTEYAASVK2						574.256						710.979						1028.84	936.56	882.752			852.547	802.093	431.508	2137.71		3747.99	1679.78	877.301
IGHV3-49	Immunoglobulin heavy variable 3-49	A0A0A0MS15_GLEWVGFIR	A0A0A0MS15_GLEWVGFIR	1	GLEWVGFIR	GLEWVGFIR	2	GLEWVGFIR2			336.266	655.356	688.703		1036.52	365.364	287.743					756.163				1392.05	906.225				989.965	641.142	893.527	1573.48	686.855	998.404		909.32	1114.06
IGKV6D-21;IGKV6D-41	Immunoglobulin kappa variable 6D-21	A0A0A0MT36_YASQSISGVPSR	A0A0A0MT36_YASQSISGVPSR	0	YASQSISGVPSR	YASQSISGVPSR	2	YASQSISGVPSR2		432.173		940.999	952.009									780.814	1197.83			991.229			481.3	1956.52		751.565	3122	988.837			3237.51	877.588
IGKJ3	Immunoglobulin kappa joining 3 (Fragment)	A0A0A0MT96_FTFGPGTK	A0A0A0MT96_FTFGPGTK	1	FTFGPGTK	FTFGPGTK	2	FTFGPGTK2		1737.59	3511.52	3047.01		2475.82	2285.88	2669.53	1695.66	1637.46		8307.04		1345.93	2091.48		1349.33	4955.12	2226.29	2107.32	2823.45		3272.84	2097.15	4466.84	5057.2	1626.88	1603.58	2884.54	2904.13	2744.18
IGHV6-1	Immunoglobulin heavy variable 6-1	A0A0B4J1U7_ITINPDTSK	A0A0B4J1U7_ITINPDTSK	1	ITINPDTSK	ITINPDTSK	2	ITINPDTSK2		1704.15	2306.82						2244.87	1279.14								2881.88		3694.52		5793.9	2981.56		1772.43	5494.53	2101.45	2651.79	5433.37	3270.15	2207.44
IGHV3-15	Immunoglobulin heavy variable 3-15	A0A0B4J1V0_NTLYLQMNSLK	A0A0B4J1V0_NTLYLQMNSLK	1	NTLYLQMNSLK	NTLYLQMNSLK	2	NTLYLQMNSLK2			988.276					765.034	973.402			1410.92					918.127									2782.26		869.283	1149.24	757.482
IGHV3-15	Immunoglobulin heavy variable 3-15	A0A0B4J1V0_TDGGTTDYAAPVK	A0A0B4J1V0_TDGGTTDYAAPVK	1	TDGGTTDYAAPVK	TDGGTTDYAAPVK	2	TDGGTTDYAAPVK2		933.923		928.672	910.403					888.336		1324.08		475.131					869.955	1488.48		2250.22	1756.1	591.475	1098.7	2575.38	2238.08		2420.45		1228.66
IGHV3-15	Immunoglobulin heavy variable 3-15	A0A0B4J1V0_SKTDGGTTDYAAPVK	A0A0B4J1V0_SKTDGGTTDYAAPVK	1	SKTDGGTTDYAAPVK	SKTDGGTTDYAAPVK	3	SKTDGGTTDYAAPVK3														447.274					425.849	654.703		1490.69				1794.5	1244.17		687.713
IGHV3-43	Immunoglobulin heavy variable 3-43	A0A0B4J1X8_TEDTALYYCAK	A0A0B4J1X8_TEDTALYYC(UniMod:4)AK	1	TEDTALYYCAK	TEDTALYYC(UniMod:4)AK	2	TEDTALYYC(UniMod:4)AK2									5143.59								1837.43					5984.31					3679.95			2558.41
IGKV1-13;IGKV1D-13	Immunoglobulin kappa variable 1D-13	A0A0B4J2D9_LLIYDASSLESGVPSR	A0A0B4J2D9_LLIYDASSLESGVPSR	0	LLIYDASSLESGVPSR	LLIYDASSLESGVPSR	2	LLIYDASSLESGVPSR2							4820.73			2979.44		1183.31		710.657					865.497			4507.25	3723.28			2412.05	427.165
IGKV6-21	Immunoglobulin kappa variable 6-21	A0A0C4DH24_YASQSFSGVPSR	A0A0C4DH24_YASQSFSGVPSR	1	YASQSFSGVPSR	YASQSFSGVPSR	2	YASQSFSGVPSR2		386.327	960.988					792.72				768.783	1275.47	809.998				1262.13	960.264			3327.57		761.761		1694.08	2706.87	1027.87	1687.66		944.517
IGKV3D-20	Immunoglobulin kappa variable 3D-20	A0A0C4DH25_FSGSGSGTDFTLTISR	A0A0C4DH25_FSGSGSGTDFTLTISR	0	FSGSGSGTDFTLTISR	FSGSGSGTDFTLTISR	2	FSGSGSGTDFTLTISR2		1379.82	2930.94	3011.7	2678.05	1173.53	2162.72	4073.63	2405.75	1508.64	1151.28	5435.68	1981.8	1138.91	2300.48	743.756	2160.85	3067.76	4223.29	2960.32	1422.15	7857.54	3597.01	2545.87	4569.1	8476.05	2934.13	1894.1	4015.21	2475.16	3073.61
IGKV3D-20	Immunoglobulin kappa variable 3D-20	A0A0C4DH25_LLIYDASSR	A0A0C4DH25_LLIYDASSR	1	LLIYDASSR	LLIYDASSR	2	LLIYDASSR2		15251.6	25706.5	26287.1	18440.8	13643.9	18649.5	16873.1	17647.6	11190.7	13836	28062.2	17322	16567.8	22140.2	15276.6	12717.8	51786	30644.3	28226.4	25135.5	59093.1	39005.3	21120.2	38280.4	68886.5	28193.9	21012.2	69528.9	25290.5	26216.6
IGKV3D-20	Immunoglobulin kappa variable 3D-20	A0A0C4DH25_LLIYDASSRATGIPDR	A0A0C4DH25_LLIYDASSRATGIPDR	1	LLIYDASSRATGIPDR	LLIYDASSRATGIPDR	3	LLIYDASSRATGIPDR3								1362.89
IGHV1-3	Immunoglobulin heavy variable 1-3	A0A0C4DH29_SEDTAVYYCAR	A0A0C4DH29_SEDTAVYYC(UniMod:4)AR	0	SEDTAVYYCAR	SEDTAVYYC(UniMod:4)AR	2	SEDTAVYYC(UniMod:4)AR2								4740.59																						7812.63
IGHV1-3	Immunoglobulin heavy variable 1-3	A0A0C4DH29_DTSASTAYMELSSLR	A0A0C4DH29_DTSASTAYMELSSLR	1	DTSASTAYMELSSLR	DTSASTAYMELSSLR	2	DTSASTAYMELSSLR2								683.19															321.872			929.744
IGHV3-35	Probable non-functional immunoglobulin heavy variable 3-35	A0A0C4DH35_AEDTAVYYCVR	A0A0C4DH35_AEDTAVYYC(UniMod:4)VR	1	AEDTAVYYCVR	AEDTAVYYC(UniMod:4)VR	2	AEDTAVYYC(UniMod:4)VR2		2563.57	6224.53	7870.04	5550.28	4025.79	2527.92	5722.66	3717.85	2857.87	2297.38	6497.27	1745.14				3133.09	5712.67	6111.41	9235.11	5053.97	8847.26	5421.53	3870.47	9492.83	12740.7	3598.77	6859.94	11550.2	6707.95	7314.5
IGHV5-51	Immunoglobulin heavy variable 5-51	A0A0C4DH38_YSPSFQGQVTISADK	A0A0C4DH38_YSPSFQGQVTISADK	1	YSPSFQGQVTISADK	YSPSFQGQVTISADK	2	YSPSFQGQVTISADK2			1699.9	911.774			652.278	2430.85	2294.02	1088.99	890.308			839.047					1533.63	1887.79		4813.34	1403.45	1490.98	1801.91	3868.38	1522.75				2428.16
IGHV4-30-4;IGHV4-34;IGHV4-38-2;IGHV4-39;IGHV4-59;IGHV4-61	Immunoglobulin heavy variable 4-61	A0A0C4DH41_LSSVTAADTAVYYCAR	A0A0C4DH41_LSSVTAADTAVYYC(UniMod:4)AR	0	LSSVTAADTAVYYCAR	LSSVTAADTAVYYC(UniMod:4)AR	2	LSSVTAADTAVYYC(UniMod:4)AR2		1794.79	2633.55	2201.38	2909.64	2118.47	1424.9	2536.1	2262.42	2157.86	1286.82	4420.09	864.545				1709.8	4133.38	2906	4455.42	1664.64	8128.47	4415.07	3317.79	3062.81	6913.38	3001.27	4571.09	6273.03	2148.66	3647.31
IGHV4-30-4;IGHV4-34;IGHV4-38-2;IGHV4-39;IGHV4-59;IGHV4-61	Immunoglobulin heavy variable 4-61	A0A0C4DH41_VTISVDTSK	A0A0C4DH41_VTISVDTSK	0	VTISVDTSK	VTISVDTSK	2	VTISVDTSK2		5725.28	10484.2	7041.16	9821.24	5272.04	6583.69	8692.3	5488.73	4910.53	6018.7	11990.7	5346.98	5860.35	4245.82	5146.9	4121.28	16137.7	11408.9	14501	7341.62	30942.9	18034.4	10606.4	11924.4	23985.2	12250.5	10885.7	19820.6	4917.88	7818.23
IGKV1-12;IGKV1-39;IGKV1-6;IGKV1D-12;IGKV1D-39	Immunoglobulin kappa variable 1-6	A0A0C4DH72_LLIYAASSLQSGVPSR	A0A0C4DH72_LLIYAASSLQSGVPSR	0	LLIYAASSLQSGVPSR	LLIYAASSLQSGVPSR	2	LLIYAASSLQSGVPSR2			1052.54	1236.63			1580.05	1509.22	837.344			1308.65	899.168	822.526	1720.99		940.548	1475.61		639.893		3318.44			1500.94	2023.98	694.801	838.157			1490.88
HLA-C	Major histocompatibility complex, class I, C	A0A0G2JH50_GYNQFAYDGK	A0A0G2JH50_GYNQFAYDGK	1	GYNQFAYDGK	GYNQFAYDGK	2	GYNQFAYDGK2							1138.63							690.245	2009.17								1658.24
IGHA2	Immunoglobulin heavy constant alpha 2 (A2m marker) (Fragment)	A0A0G2JMB2_HYTNPSQDVTVPCPVPPPPPCCHPR	A0A0G2JMB2_HYTNPSQDVTVPC(UniMod:4)PVPPPPPC(UniMod:4)C(UniMod:4)HPR	1	HYTNPSQDVTVPCPVPPPPPCCHPR	HYTNPSQDVTVPC(UniMod:4)PVPPPPPC(UniMod:4)C(UniMod:4)HPR	4	HYTNPSQDVTVPC(UniMod:4)PVPPPPPC(UniMod:4)C(UniMod:4)HPR4		14267.8	20441.3	38134.6	13938.5	26803.2	15357.6	46315.4	34119.8	9045.58	10771.5	22908.4	3665.67				15097.7	25309.1	24846.9	19667.5	13100	41944.1	21748.7	46689.2	95335.7	72219.8	27639.3	29317	50876.1	20005.7	21389
	Ig-like domain-containing protein (Fragment)	A0A0G2JRQ6_LESGVPSR	A0A0G2JRQ6_LESGVPSR	1	LESGVPSR	LESGVPSR	2	LESGVPSR2		1392.98	3765.69	3477.09	4892.38	2230.94	3581.51	1973.45	2139.75	2288.76	1403.08	2828.42	5602.55	2601.08	6197.05		2929.18	4199.82	3636.04	3747.51	2516.85		3222.07	2482.17	4693.08	5973.12	6305.32	3268.17	6395.13	3601.21	4081.81
	Ig-like domain-containing protein (Fragment)	A0A0G2JRQ6_LLLYAASR	A0A0G2JRQ6_LLLYAASR	1	LLLYAASR	LLLYAASR	2	LLLYAASR2		3288.45	7523.69	6283.93	3493.38	2749.25	5589.29	8177.44	3081.37	2973.22	3016.57	5128.73	5593.54	3339.78	5187.86	2284.7		6518.96	5500.2	3452.86	4461.6	9798.48	4200.41	4024.01	7398.17	12887.2	5900.95	3313.35	9638.08	4763.69	6013.23
IGHV3-64D	Immunoglobulin heavy variable 3-64D	A0A0J9YX35_AEDTAVYYCVK	A0A0J9YX35_AEDTAVYYC(UniMod:4)VK	0	AEDTAVYYCVK	AEDTAVYYC(UniMod:4)VK	2	AEDTAVYYC(UniMod:4)VK2		1061.75	2169.6	3179.78	2793.11	916.901	1725.07	1885.03	1345.95	1005.34	683.145	2306.04	1070.92				2149.7	2246.96	3842.22	2599.03	1881.59	4393.79	2323.36	1051.8	2815.25	5883.08	1892.51	3283.55	4883.73	3391.58	2613.8
IGHV3-64D	Immunoglobulin heavy variable 3-64D	A0A0J9YX35_NTLYLQMSSLR	A0A0J9YX35_NTLYLQMSSLR	1	NTLYLQMSSLR	NTLYLQMSSLR	2	NTLYLQMSSLR2		715.805	1363.61	1943.35				1518.56	1287.5					1152.98	1075.17			2024.81	1440.41				1669.62	2094.83	2417.66	2462.03	1360.52	1361.38	3548.13	2737.56
	Ig-like domain-containing protein (Fragment)	A0A0J9YY99_AEDTAVYYCAK	A0A0J9YY99_AEDTAVYYC(UniMod:4)AK	0	AEDTAVYYCAK	AEDTAVYYC(UniMod:4)AK	2	AEDTAVYYC(UniMod:4)AK2		6780.97	11969.9	8602.89	7844.99	3279.28	5875.73	7546.46	7317.49	6005.13	2590.95	9434.16	2948.87				5406.28	18412.9	13417.3	13939.3	7672.01	24266	11719.1	6271.17	9409.24	16092.7	7877.31	6488.89	31210.8	7163.23	13326.1
	Ig-like domain-containing protein (Fragment)	A0A0J9YY99_YYADSVK	A0A0J9YY99_YYADSVK	0	YYADSVK	YYADSVK	2	YYADSVK2		900.178	3082.41	1678.82	1494.04	1067.64		1079.08		1369.58	513.815	2648.4	684.31	961.55	965.796	1232.96	1261.25	3212.56	4290.57	3395.81	1413.43	3223.1	2371.86	970.983	2551.42	5043.79	1774.88	1463.67	3363.63	1547.47	2528.29
	Ig-like domain-containing protein (Fragment)	A0A0J9YY99_GLEWVAFIR	A0A0J9YY99_GLEWVAFIR	1	GLEWVAFIR	GLEWVAFIR	2	GLEWVAFIR2																										697.825
ANXA6	Annexin (Fragment)	A0A0S2Z377_ALIEILATR	A0A0S2Z377_ALIEILATR	1	ALIEILATR	ALIEILATR	2	ALIEILATR2		2851.41	12541.9	7860.59	6361.84	3399.1	9845.68	5268.58	5884.59	11116.2	5827.56	7434.5	9760.58	9977.5	33153.4	4390.67	6478.47	14001.2	7851.13	19129.7	11552.8		25527.8	8370.63	10941.4	31956.9	9456.36	10639.1	9272.75	6116.02	5567.65
ANXA6	Annexin (Fragment)	A0A0S2Z377_CLIEILASR	A0A0S2Z377_C(UniMod:4)LIEILASR	1	CLIEILASR	C(UniMod:4)LIEILASR	2	C(UniMod:4)LIEILASR2			624.656	604.269					532.529	761.734								662.849		667.587			1082.98		623.978	1450.6	635.896	785.622
ANXA6	Annexin (Fragment)	A0A0S2Z377_DAFVAIVQSVK	A0A0S2Z377_DAFVAIVQSVK	1	DAFVAIVQSVK	DAFVAIVQSVK	2	DAFVAIVQSVK2		2668.55	11262.9	7288.01	4870.09	5224.79	10266.8	4819.92	6268.61	12175.7	5935.12	7440.66	8009.31	9575.5	23928.6	2838.67	11104.4	11938.7	5062.82	16951.3	9160.47		20884.2	6552.63	12708	32908.1	10773	11039.3	10323.7	5905.55
ANXA6	Annexin (Fragment)	A0A0S2Z377_DAISGIGTDEK	A0A0S2Z377_DAISGIGTDEK	1	DAISGIGTDEK	DAISGIGTDEK	2	DAISGIGTDEK2		3236.23	6586.37	5048.07	4705.52	3894.12	6414.22	3448.4	4461.32	8697.97	4165.06	5526.88		6149.43	13275.7	3166.14	6951.05	8146.26	5341.44	11602.4	6775.39		12079.2		6420.94	18325.8	5911.78	6587.82	7605.73
ANXA6	Annexin (Fragment)	A0A0S2Z377_DLEADIIGDTSGHFQK	A0A0S2Z377_DLEADIIGDTSGHFQK	1	DLEADIIGDTSGHFQK	DLEADIIGDTSGHFQK	2	DLEADIIGDTSGHFQK2		326.813	2142.24	1502.34	854.786	1430.03	2300.31	1544.42	2011.32	3083.15	1569.86	1937.47	926.039	2450.04	7557.99	805.421	3344.34	2053.46	949.997	2705.22	1603.03		3535.31	1611.83	2862.2	8345.5	1951.76	2009.38		759.971	1132.56
ANXA6	Annexin (Fragment)	A0A0S2Z377_EAILDIITSR	A0A0S2Z377_EAILDIITSR	1	EAILDIITSR	EAILDIITSR	2	EAILDIITSR2		4515.86	14800.8	9531.37	7019.25	4120.32	14053.9	6919.79	7551.31	16214.5	7902.97	10186.7	14427	13212.1	34614.2	3532.19	11180.5	17519.4	6582.47	21456	16809.7		30205.1	9896.84	16027.6	47005.4	14099.5	15755.7	14511.4	9255.19	6274.83
ANXA6	Annexin (Fragment)	A0A0S2Z377_FMTILCTR	A0A0S2Z377_FMTILC(UniMod:4)TR	1	FMTILCTR	FMTILC(UniMod:4)TR	2	FMTILC(UniMod:4)TR2				2055.57				1482.7	1531.53								1587.66		9326.72					1603.21	2924.13	3133.42		12898.1
ANXA6	Annexin (Fragment)	A0A0S2Z377_GELSGDFEK	A0A0S2Z377_GELSGDFEK	1	GELSGDFEK	GELSGDFEK	2	GELSGDFEK2		664.091	2636.84	2368.22	1299.2		1966.43	1111.13	1803.92	3442.36	1852.51	2481.4	1781.32	2423.44	6614.91		2897.08	2850.88	1310.99	4449.25	2949.22		5935.62	2154	3910.36	8300.99	2211.85	3114.26	3481.5	1432.72	964.529
ANXA6	Annexin (Fragment)	A0A0S2Z377_GLGTDEDTIIDIITHR	A0A0S2Z377_GLGTDEDTIIDIITHR	1	GLGTDEDTIIDIITHR	GLGTDEDTIIDIITHR	2	GLGTDEDTIIDIITHR2			67.6926	117.757						160.213	97.6022			129.701	440.659		261.648	87.3895		218.64			144.136		100.346	412.941	105.634
ANXA6	Annexin (Fragment)	A0A0S2Z377_ILISLATGHR	A0A0S2Z377_ILISLATGHR	1	ILISLATGHR	ILISLATGHR	2	ILISLATGHR2										361.553					1336.16										844.433	735.243
ANXA6	Annexin (Fragment)	A0A0S2Z377_LVFDEYLK	A0A0S2Z377_LVFDEYLK	1	LVFDEYLK	LVFDEYLK	2	LVFDEYLK2		1888.02	10467.2	6808	5172.22	3819.72	9967.36	3739.12	5180.98	12275.5	5147.98	7668.64	7378.88	9618.86	24963.4	2869.73	9351.35	12270.3	5989.9	18079.5	9731.1		22500.7	7501.76	12610.8	28938.9	8647.81	10602.9	10376.7	5565.72	5002.68
ANXA6	Annexin (Fragment)	A0A0S2Z377_NKPLFFADK	A0A0S2Z377_NKPLFFADK	1	NKPLFFADK	NKPLFFADK	2	NKPLFFADK2				2853.24			3080.91			2699.72	2345.49	3077.68	3636.9	4745.35	11509.2			4081.69	1483.91	4312.07					5389.43	8385.65		3537.09
ANXA6	Annexin (Fragment)	A0A0S2Z377_SEIDLLNIR	A0A0S2Z377_SEIDLLNIR	1	SEIDLLNIR	SEIDLLNIR	2	SEIDLLNIR2		2777.41	13188.3	8233.67	5442.62	6514.36	9164.54	5846.93	7413.56	14360.8	7433.53	10104.1	8227.14	7670.3	23538.1	1994.2	9198.83	13493.2	5601.6	16487.5	9455.86		22140.2	7575.14	14998.5	35029	9097.67	11535.4	11753.7	6821.01	3741.98
ANXA6	Annexin (Fragment)	A0A0S2Z377_SEISGDLAR	A0A0S2Z377_SEISGDLAR	1	SEISGDLAR	SEISGDLAR	2	SEISGDLAR2			7184.7	5355.76	4811	4238.35	6113.17	4479.44	5435.51	7518.27	4864.27	5524.25	9165.37	7170.41	18206.9		9899.98	8696.01	4428.6	10755.5	6549.78		12229.8	6207.91	8420.81	18241.9	6685.08	5082.44	6994.08
ANXA6	Annexin (Fragment)	A0A0S2Z377_SELDMLDIR	A0A0S2Z377_SELDMLDIR	1	SELDMLDIR	SELDMLDIR	2	SELDMLDIR2		964.543	999.051	1384.56		960.74		715.592	1129.94	926.057	958.894			1559.55	5300.41		3000.65	1419.39	492.479	681.862			1385.23	1416.11	2527.05	3283.24	1129.37	1848.31
ANXA6	Annexin (Fragment)	A0A0S2Z377_SLEDALSSDTSGHFR	A0A0S2Z377_SLEDALSSDTSGHFR	1	SLEDALSSDTSGHFR	SLEDALSSDTSGHFR	2	SLEDALSSDTSGHFR2		511.198	1477.34	939.013	623.173	487.507	699.107	520.392	895.544	2133.96	765.084	1227.23	563.226	1220.12	2347.45	221.189	1731.91	1439.53	542.906	2077.37	1180.28		3421.42	784.739	2444.22	4589.51	1448.76	1297.41	999.296	1007.96	422.77
ANXA6	Annexin (Fragment)	A0A0S2Z377_SLHQAIEGDTSGDFLK	A0A0S2Z377_SLHQAIEGDTSGDFLK	1	SLHQAIEGDTSGDFLK	SLHQAIEGDTSGDFLK	2	SLHQAIEGDTSGDFLK2			257.062							392.594	334.53			265.739	1143.26		373.152				611.365		449.304		796.333	937.96
ANXA6	Annexin (Fragment)	A0A0S2Z377_STPEYFAER	A0A0S2Z377_STPEYFAER	1	STPEYFAER	STPEYFAER	2	STPEYFAER2		1535.34	6697.6	5624.51	3646.75	2497.83	5708.33	4358.08	4541.3	8690.68	3657.9	4986.07	5599.83	6260.35	18215.7		5987.1	9052.04	3338.06	12921.1	6168.1		15516.2	5480.71	8561.87	24888.2	5890.69	5621.77	7504.25	3410.02	2750.34
ANXA6	Annexin (Fragment)	A0A0S2Z377_TTGKPIEASIR	A0A0S2Z377_TTGKPIEASIR	1	TTGKPIEASIR	TTGKPIEASIR	2	TTGKPIEASIR2			311.03									324.955		488.722	1425.09					710.251						1647.49	317.402	446.404		429.792
ANXA6	Annexin (Fragment)	A0A0S2Z377_VFQEFIK	A0A0S2Z377_VFQEFIK	1	VFQEFIK	VFQEFIK	2	VFQEFIK2		916.636	4173.35	4286.01	5552.03	3143.97	6198.82	3486.54	4081.21	5138.81	4506.09	4300.88	4684.82	6586.57	14001.4		4179.51	6600.14	1800.35	7136.84	3745.13		8017.26	5439.63	6109.63	12729.2	6002.48	6593.13	7159.15	2900.13	2467.83
ANXA6	Annexin (Fragment)	A0A0S2Z377_AINEAYKEDYHK	A0A0S2Z377_AINEAYKEDYHK	1	AINEAYKEDYHK	AINEAYKEDYHK	3	AINEAYKEDYHK3		446.404	1954.23	1951.42	1026	707.384	1611.34	1171.69	1612.54	2381.25	1304.98	1227.69	1818.08	3302.55	9089.53		1279.63	1750.45	1019.63	3279.39	1198.75		3824.32	1165.29	2553.93	5249.63	1627.05	2600.21	1705.3	1290.96
ANXA6	Annexin (Fragment)	A0A0S2Z377_DAYERDLEADIIGDTSGHFQK	A0A0S2Z377_DAYERDLEADIIGDTSGHFQK	1	DAYERDLEADIIGDTSGHFQK	DAYERDLEADIIGDTSGHFQK	3	DAYERDLEADIIGDTSGHFQK3			437.517	365.417			274.454			475.304				311.008	627.45		441.101		146.032	440.682				406.499		449.268	512.771
ANXA6	Annexin (Fragment)	A0A0S2Z377_GLGTDEDTIIDIITHR	A0A0S2Z377_GLGTDEDTIIDIITHR	1	GLGTDEDTIIDIITHR	GLGTDEDTIIDIITHR	3	GLGTDEDTIIDIITHR3				1685.13	1047.37		2319.01	901.605	1164.71		889.692	1518.06		1958.43	7694.11		1876.87	1461.45	1137.66	2003.4				1443.67				1164.61		650.343
ANXA6	Annexin (Fragment)	A0A0S2Z377_GTVRPANDFNPDADAK	A0A0S2Z377_GTVRPANDFNPDADAK	1	GTVRPANDFNPDADAK	GTVRPANDFNPDADAK	3	GTVRPANDFNPDADAK3			2199.92	1945.73	1111.3	816.774		938.78	1300.56	2462.59			1933.51	2204.5	7629.27		1323.78	2013.46		4554.45	1282.33		3687.92	1828.39	2879.43	6122.39	1958.39	2037.94	1558.59	1017.79
ANXA6	Annexin (Fragment)	A0A0S2Z377_MTNYDVEHTIKK	A0A0S2Z377_MTNYDVEHTIKK	1	MTNYDVEHTIKK	MTNYDVEHTIKK	3	MTNYDVEHTIKK3										816.284				1481.05	1219.36		360.32		594.641	1445.06	807.754		2624.18		679.242	782.74
ANXA6	Annexin (Fragment)	A0A0S2Z377_SEIDLLNIRR	A0A0S2Z377_SEIDLLNIRR	1	SEIDLLNIRR	SEIDLLNIRR	3	SEIDLLNIRR3		391.602	2005.51	2015.19			2170.2	979.878		2301.54	889.064		2206.74	3992.37	12679.4	917.571	1173.33	3227.43	1156.64	3001.54			3000.96	2203.27	1684.13	6303.59	2248.34	2934.25		1406.99
ANXA6	Annexin (Fragment)	A0A0S2Z377_SLEDALSSDTSGHFR	A0A0S2Z377_SLEDALSSDTSGHFR	1	SLEDALSSDTSGHFR	SLEDALSSDTSGHFR	3	SLEDALSSDTSGHFR3		513.579	2474.76	1493.74	1061.67	1271.92	1820.3	1156.65	1666.62	3210.56	1111.25	1543.45	2040.98	2597.19	5672.81	596.6	2187.48	2643.13	708.862	3574.47	1921.92		5059.2	1348.43	3485.42	7801.87	2027.87	2203.06	2177.32	1972.07	970.661
ANXA6	Annexin (Fragment)	A0A0S2Z377_SLEDALSSDTSGHFRR	A0A0S2Z377_SLEDALSSDTSGHFRR	1	SLEDALSSDTSGHFRR	SLEDALSSDTSGHFRR	3	SLEDALSSDTSGHFRR3		432.156	1441.35	1311.31	849.129	698.101	1090.02	559.406		1790.01			1598.17	3974.23	12844.8	1033.37	1200.08	2370.43	1025.44	2209.46	1521.51		3284.11	1319.92	1888.77	3033.74	1648.93	1862.33	1301.86	1061.87	634.988
ANXA6	Annexin (Fragment)	A0A0S2Z377_SLHQAIEGDTSGDFLK	A0A0S2Z377_SLHQAIEGDTSGDFLK	1	SLHQAIEGDTSGDFLK	SLHQAIEGDTSGDFLK	3	SLHQAIEGDTSGDFLK3		692.463	3168.71	2427.09	1843.99	1429.29	2244.1	1482.88	1878.21	4019.34	1754.23	2066.94	1827.92	4223.51	10455.9	1442.34	2729.52	2703.73	1377.12	2788.65	2219.52		4503.9	2243.36	4846.01	10099.3	2825.81	3332.82	2342.05	1559.28	1630.27
KRT34	Keratin 34	A0A140TA69_LLVESDINSIR	A0A140TA69_LLVESDINSIR	0	LLVESDINSIR	LLVESDINSIR	2	LLVESDINSIR2		3053.53	1272.99	2385.87	5501.31	12381.1	3987.94	5956.53	5896.06	4403.81	2657.57	4352.23	16009.8	1276.31	2653.13	2848.66	6385.88	4909.14	2005.09	2135.47	1429.25		2225.87	1645.35	2561.24	1267.93	3228.65	2116.26	2917.26	6543.64	2449.47
KRT34	Keratin 34	A0A140TA69_LVVNIDNAK	A0A140TA69_LVVNIDNAK	0	LVVNIDNAK	LVVNIDNAK	2	LVVNIDNAK2		2888.11		2634.54	8772.97	20276.9	5989.21	10665.5	8749.77	7314.05	3666.51	5118.88	43330	1301.61	5050.02	5431.86	12501.8	6337.85	2355.8	2140.1			1887.44	2020.51	2310.57		3212.7		5277.85	11128.5	2504.56
KRT34	Keratin 34	A0A140TA69_NHEEEVNTLR	A0A140TA69_NHEEEVNTLR	0	NHEEEVNTLR	NHEEEVNTLR	2	NHEEEVNTLR2				317.301	710.267	1010.79	515.679	651.927	683.176	423.595			2649.61		570.85		647.169	478.752							454.12					870.567
KRT34	Keratin 34	A0A140TA69_SDLESQVESLR	A0A140TA69_SDLESQVESLR	0	SDLESQVESLR	SDLESQVESLR	2	SDLESQVESLR2					976.123	1320.68		1217.78	1034.2				2715.57
KRT34	Keratin 34	A0A140TA69_YQTEQSLR	A0A140TA69_YQTEQSLR	0	YQTEQSLR	YQTEQSLR	2	YQTEQSLR2		511.968			1903.01	3036.19		1579.08	2173.02	1125.2		1165.95	4230.6		1481.28		2028.47	1190.22							651.25		928.993			1672.08
KRT34	Keratin 34	A0A140TA69_KNHEEEVNTLR	A0A140TA69_KNHEEEVNTLR	0	KNHEEEVNTLR	KNHEEEVNTLR	3	KNHEEEVNTLR3					430.62	908.556		301.767		323.738			1374.23				393.606	257.788									110.628			220.586
KRT34	Keratin 34	A0A140TA69_LLVESDINSIRR	A0A140TA69_LLVESDINSIRR	0	LLVESDINSIRR	LLVESDINSIRR	3	LLVESDINSIRR3		1467.24		1897.15	5451.08	10652	2018.45	5725.38	6423.25	3303.46	1823.99		29391.6	1007.54	5701.08	4823.59	5158.72	4341.23	1276.7								2807.72			6016.83
KRT10	Keratin, type I cytoskeletal 10	A0A1B0GVI3_ALEESNYELEGK	A0A1B0GVI3_ALEESNYELEGK	0	ALEESNYELEGK	ALEESNYELEGK	2	ALEESNYELEGK2		106758	100986	99771.4	101670	95617.5	75306.4	161521	140637	68546.9	103882	99866.3	173059	66061.1	89104.9	154994	169417	90012.5	43637.8	94626.7	112898	56030.4	47495.7	198727	113156	73916.3	127188	87368	113170	64313.2	199810
KRT10	Keratin, type I cytoskeletal 10	A0A1B0GVI3_DAEAWFNEK	A0A1B0GVI3_DAEAWFNEK	0	DAEAWFNEK	DAEAWFNEK	2	DAEAWFNEK2		10214	6162.31	11083.4	19522.3	9377.28		19280	16088	5627.62	11428.2	8065.65	19431.9	7966.2	8087.7	23599.5	2654.4	13737.6	3482.4	10119.7	8492.98	4448.95	4097.29	20936.2	6622.25	12993.6	14184.3	13348.4	10767.9	7681.53	25803
KRT10	Keratin, type I cytoskeletal 10	A0A1B0GVI3_DYSKYYK	A0A1B0GVI3_DYSKYYK	0	DYSKYYK	DYSKYYK	2	DYSKYYK2														2025.66	8590.59	4594.22
KRT10	Keratin, type I cytoskeletal 10	A0A1B0GVI3_ELTTEIDNNIEQISSYK	A0A1B0GVI3_ELTTEIDNNIEQISSYK	0	ELTTEIDNNIEQISSYK	ELTTEIDNNIEQISSYK	2	ELTTEIDNNIEQISSYK2		4727.56	3048.03	1121.96	1416.02			4025.72	2755.66	1571.83	2627.9	972.197		894.463		1346.09	10823.3	1802.82	976.104	2768.4	2718.34		1094.48	4062.5	1788.89	1914.01	3191.26	1401.06		107.245
KRT10	Keratin, type I cytoskeletal 10	A0A1B0GVI3_GSLGGGFSSGGFSGGSFSR	A0A1B0GVI3_GSLGGGFSSGGFSGGSFSR	0	GSLGGGFSSGGFSGGSFSR	GSLGGGFSSGGFSGGSFSR	2	GSLGGGFSSGGFSGGSFSR2		4670.08	4042.64	4972.22	4224.33	8683.65	4004.69	7798.21	9753.14	3363.43	5056.11	5405.03	12587	5843.91	6186.94	15681.4	5504.59	4765.75	1523.19	1979.19	3035.04	5326.31	2358.85	5302.11	5536.87	3646.16	6475.63	5453.83	5617.04	3141.27	8565.79
KRT10	Keratin, type I cytoskeletal 10	A0A1B0GVI3_IKEWYEK	A0A1B0GVI3_IKEWYEK	0	IKEWYEK	IKEWYEK	2	IKEWYEK2		613.972						1200.29					1203.61	1037.52	1878.17	2298.3								1483.05				721.406
KRT10	Keratin, type I cytoskeletal 10	A0A1B0GVI3_LENEIQTYR	A0A1B0GVI3_LENEIQTYR	0	LENEIQTYR	LENEIQTYR	2	LENEIQTYR2		17079.5	24155.5	23161.8	20713.7	25244.6	20365.9	44359.5	33063.2	15603.9	27819.4	28025.5	54145.9	13896.8	26112	38029.6	26737.3	19584.2	6906.4	14555.7	20646.8	15882.5	10688.9	34572.4	26307.9	17214	27474.3	19732.3	25890.8	13663.6	30757.1
KRT10	Keratin, type I cytoskeletal 10	A0A1B0GVI3_LKYENEVALR	A0A1B0GVI3_LKYENEVALR	0	LKYENEVALR	LKYENEVALR	2	LKYENEVALR2		37041.9	33518.6	32065.6	38534.3	37328.7	28481.2	59141.8	52282.4	26014.5	37552.3	29788.5	74393.4	24099.6	29720.2	70422.1	56769.3	32175.4	14179.5	31069.2	39091.5	20355	18055.9	70519.6	40650.3	25592	43190.8	29615.6	36799.2	23725.1	79198.2
KRT10	Keratin, type I cytoskeletal 10	A0A1B0GVI3_NVQALEIELQSQLALK	A0A1B0GVI3_NVQALEIELQSQLALK	0	NVQALEIELQSQLALK	NVQALEIELQSQLALK	2	NVQALEIELQSQLALK2		203.207	179.083	610.629	676.046		687.466	644.213	868.735	289.716	652.935	607.921	1612.84	186.938	429.748	1034.85	547.963	491.723	184.316		205.482			721.153	398.839		676.252	595.723		233.912	944.021
KRT10	Keratin, type I cytoskeletal 10	A0A1B0GVI3_QSLEASLAETEGR	A0A1B0GVI3_QSLEASLAETEGR	0	QSLEASLAETEGR	QSLEASLAETEGR	2	QSLEASLAETEGR2		23043.4	18544.1	19925.6	21911.1	21481.8	14583.4	37547	35656.1	14663.5	21059.9	20214.5	32852.2	10653.6	12590.4	41081.5	34234.8	19054.8	8708.14	17649.5	27367.5	14939.1	10881.7	31400.9	21344.7	18891.7	29983.5	18525.4	25646.9	13541.3	36766.4
KRT10	Keratin, type I cytoskeletal 10	A0A1B0GVI3_RVLDELTLTK	A0A1B0GVI3_RVLDELTLTK	0	RVLDELTLTK	RVLDELTLTK	2	RVLDELTLTK2		3322.37	3013.4	2413.59	3690.51	2331.96		3386.96	3764.59	1761.45	2522.23	2641.06	5728.92		1697.08	4003.62	5673.96	2528.13		3372.59	3686.57	1831.99	1649.21	5907.2	2873.94	2166.08	2273.51	2006.85	2496.08	1953.37	5646.41
KRT10	Keratin, type I cytoskeletal 10	A0A1B0GVI3_SEITELR	A0A1B0GVI3_SEITELR	0	SEITELR	SEITELR	2	SEITELR2		8858.61	11016	11764.6	12786.7	15505.3	13052.8	26188.4	16017.2	9940.65	17427.3	19949.9	17996	4437.95	5262.79	8311.1	15399.6	13185.7	4803.96	11734.5	11948.7	9805.88	6576.71	18000.4	15598.4	9649.81	14475.6	10609.1	15862	7295.8	22425.1
KRT10	Keratin, type I cytoskeletal 10	A0A1B0GVI3_SEITELRR	A0A1B0GVI3_SEITELRR	0	SEITELRR	SEITELRR	2	SEITELRR2		5894.4	6313.77	5197.72	6796.37	6923.52	6845.27	10421.4	8395.23	3712.89	6612.47	5045.58	11258.6	3073.92	3866.35	5660.35	7779.88	5773.28	2671.69	5907.5	6905.19		3190.64	9164.92	6814.36	4495.93	8331.16	6007.44	6290.83	3759.39	10415.8
KRT10	Keratin, type I cytoskeletal 10	A0A1B0GVI3_SLLEGEGSSGGGGR	A0A1B0GVI3_SLLEGEGSSGGGGR	0	SLLEGEGSSGGGGR	SLLEGEGSSGGGGR	2	SLLEGEGSSGGGGR2		69057.4	67309.5	67093.9	80068.6	68528.5	55841.9	120020	101302	39457.6	63282.5	75152.9	133336	43157.5	65063.8	138624	99466.9	56427	29549.9	68139.6	83871.5	36781.1	37385.9	122371	64032.9	54399.2	85322.7	65379.1	80183.1	45513.3	114876
KRT10	Keratin, type I cytoskeletal 10	A0A1B0GVI3_SQYEQLAEQNR	A0A1B0GVI3_SQYEQLAEQNR	0	SQYEQLAEQNR	SQYEQLAEQNR	2	SQYEQLAEQNR2		1491.57	1985.67	2114.78	1575.15	2641.3	1643.74	3467.8	4028.9	1574.96	2908.97	3521.6	4988.06	1541.36	3862.68	3279.55	2209.53	1633.81	692.415	1729.86	1841.16		1247.27	4613.32	3326.09	1365.73	2281.46	1583.23	1526.14	1140.92	4094.57
KRT10	Keratin, type I cytoskeletal 10	A0A1B0GVI3_SQYEQLAEQNRK	A0A1B0GVI3_SQYEQLAEQNRK	0	SQYEQLAEQNRK	SQYEQLAEQNRK	2	SQYEQLAEQNRK2		966.03	1050.5	919.66	1227.99	1361.14	661.729	1261.76	1256.81	676.49	1180.12	601.878	2764.01	580.944	1330.2	1055.03	675.758	865.732	381.148	1131.95	947.301	572.109	480.877	2007.7	1304.34	945.242	1456.98	973.949	638.943	698.648	1651.84
KRT10	Keratin, type I cytoskeletal 10	A0A1B0GVI3_VLDELTLTK	A0A1B0GVI3_VLDELTLTK	0	VLDELTLTK	VLDELTLTK	2	VLDELTLTK2		332183	315969	329089	448071	400917	343109	450759	447900	243119	320628	353089	719548	191483	177165	427907	583969	338608	156410	375645	410230	251517	189254	658621	321082	289019	453432	297554	366153	223788	705527
KRT10	Keratin, type I cytoskeletal 10	A0A1B0GVI3_YENEVALR	A0A1B0GVI3_YENEVALR	0	YENEVALR	YENEVALR	2	YENEVALR2		18777.6	21380.2	25645.9	33988.8	23684.5	26898.4	41075.9	29832.6	13131.2	27893.8	26789.9	56262.9	14395.7	22752.8	40647.3	33816.6	32613.3	14265.4	31825.8	30508.9	17562.5	11897.2	40298.1	17119.2	16358.8	30538.8	18766.1	30652	14113.3	57686.7
KRT10	Keratin, type I cytoskeletal 10	A0A1B0GVI3_TIIEEVAPDGR	A0A1B0GVI3_TIIEEVAPDGR	1	TIIEEVAPDGR	TIIEEVAPDGR	2	TIIEEVAPDGR2		7271.25	5906.53	7033.91	6818.59	7311.99	3490.69	6609.24	7000.75	5747.01	5530.15	3974.14	8665.88	6256.4	5347.89	8820.73	9246.52	4662.95	3474.47	7295.57	7683.65	5500.25	4384.53	13913.4	4012.29	4488.36	6115.16	5270.42	6607.2	6175.38	10558.1
KRT10	Keratin, type I cytoskeletal 10	A0A1B0GVI3_ADLEMQIESLTEELAYLKK	A0A1B0GVI3_ADLEMQIESLTEELAYLKK	0	ADLEMQIESLTEELAYLKK	ADLEMQIESLTEELAYLKK	3	ADLEMQIESLTEELAYLKK3		440.935		720.308	526.866			573.548	1021.09		678.233			709.116			736.485							834.52	518.535		869.742
KRT10	Keratin, type I cytoskeletal 10	A0A1B0GVI3_IRLENEIQTYR	A0A1B0GVI3_IRLENEIQTYR	0	IRLENEIQTYR	IRLENEIQTYR	3	IRLENEIQTYR3		25334.6	41760.4	48350.5	39825	49286.4	33534	65093.2	58146.3	20673.4	45051.2	33485.7	91349.4	28120.4	40816.3	91839.9	35353.2	42000.8	14048.6	28907	38526.5	26322.2	22082.5	71069.3	41786.9	29772.4	54900.8	35367.9	39067.7	23333.5	77719.3
KRT10	Keratin, type I cytoskeletal 10	A0A1B0GVI3_LKYENEVALR	A0A1B0GVI3_LKYENEVALR	0	LKYENEVALR	LKYENEVALR	3	LKYENEVALR3		28146.3		25749.4	26789	25419	20042.7	35098.1	33291	15181.4	22246	18477.4		15868.7	19573.5		1802.15		10533.7		26426.3	13992.8	12419.9	50232.7	24186.8		28310.6			13981.7
KRT10	Keratin, type I cytoskeletal 10	A0A1B0GVI3_NHEEEMKDLR	A0A1B0GVI3_NHEEEMKDLR	0	NHEEEMKDLR	NHEEEMKDLR	3	NHEEEMKDLR3														202.395	2438.1
KRT10	Keratin, type I cytoskeletal 10	A0A1B0GVI3_SQYEQLAEQNRK	A0A1B0GVI3_SQYEQLAEQNRK	0	SQYEQLAEQNRK	SQYEQLAEQNRK	3	SQYEQLAEQNRK3		10573.3	14767.3	13230.1	16031.8	15806	13718.6	21097.2	17418.5	8166.48	14141.6	10016	27130.6	11257.9	21351.8	19935.9	12606	14591.4	6177.38	15136	11996.4	7431.27	6898.03	23894	15691.8	10690.9	16881.6	12739.7	10214	8391.41	25645
KRT10	Keratin, type I cytoskeletal 10	A0A1B0GVI3_VRALEESNYELEGK	A0A1B0GVI3_VRALEESNYELEGK	0	VRALEESNYELEGK	VRALEESNYELEGK	3	VRALEESNYELEGK3		4585.18	1752.7	3628.8	7663.66	1964.14	4303.94	5320.27	1954.29	1687.49	2383.79		10672.6	4319.87	2286.82	11512.7	6573.06	6058.75	3623.04	5318.68	6972.23	2336.98	1792.69	6956.71	2430.98	2762.54	7210.29	4200.89	3698.18	1669.59	9549.17
	Actin-related protein 2/3 complex subunit 1A	A0A1W2PNV4_ASSEGGTAAGAGLDSLHK	A0A1W2PNV4_ASSEGGTAAGAGLDSLHK	1	ASSEGGTAAGAGLDSLHK	ASSEGGTAAGAGLDSLHK	2	ASSEGGTAAGAGLDSLHK2		104.573	424.906	407.12	207.939	307.092	175.918	439.082	147.662	448.206	282.828	420.496	196.634	492.093	1338.73	172.737	536.891	312.989		503.068	277.984		863.145	292.46	843.627	996.348	411.434	579.04	489.76	212.281	133.613
	Actin-related protein 2/3 complex subunit 1A	A0A1W2PNV4_GCLTFVSK	A0A1W2PNV4_GC(UniMod:4)LTFVSK	1	GCLTFVSK	GC(UniMod:4)LTFVSK	2	GC(UniMod:4)LTFVSK2		1542.84	1871.08	2131.87		2757.76		2538.56		1905.61	1844.21						2142.54	2331.41	1164.61	1943.14	1845.44		1775.03		2647.68	1786.82			2481.09	1370.31	1398.05
	Actin-related protein 2/3 complex subunit 1A	A0A1W2PNV4_IFSAYIK	A0A1W2PNV4_IFSAYIK	1	IFSAYIK	IFSAYIK	2	IFSAYIK2			4689.73	4804.73	4350.02	3549.37	6001.52	2714.04	3370.23	5259.58	2825.67	5626.05	7134.9	2770.58	7035.34	1897.22	3046.32	7163.56	2995.38	7604.16	3892.89		7738.76	4413.52	6561.66	10633.8	5255.43	5991.35	3121.37	2034.53	1809.36
	Actin-related protein 2/3 complex subunit 1A	A0A1W2PNV4_VFSAYIK	A0A1W2PNV4_VFSAYIK	1	VFSAYIK	VFSAYIK	2	VFSAYIK2		2241.64	3350.15	3003.02	3502.67		4304.28	4318.07	3505.73	3374.97	3954.01	3631.11	4036.35	2292.19	2026.73	4068.2		3103.4	2378.65	3516.89	4346.95	4105.77	3540.3	3586.13	2188.56	3380.81	3479.75	2965.22	5028.18	3778.69	3361.32
	Actin-related protein 2/3 complex subunit 1A	A0A1W2PNV4_ASSEGGTAAGAGLDSLHK	A0A1W2PNV4_ASSEGGTAAGAGLDSLHK	1	ASSEGGTAAGAGLDSLHK	ASSEGGTAAGAGLDSLHK	3	ASSEGGTAAGAGLDSLHK3		250.805	1220.84	560.797	550.037	458.454	824.314	628.092	500.331	1005.14	726.297	1007.41	738.694	909.319	1930.34		959.648	770.185	471.066	1188.24	998.858		1160.73	568.346	1645.02	2265.09	575.542	652.345	1556.83	457.847	223.906
	Actin-related protein 2/3 complex subunit 1A	A0A1W2PNV4_KASSEGGTAAGAGLDSLHK	A0A1W2PNV4_KASSEGGTAAGAGLDSLHK	1	KASSEGGTAAGAGLDSLHK	KASSEGGTAAGAGLDSLHK	3	KASSEGGTAAGAGLDSLHK3			3858.39	3816.38	1706.42	2857.63	3626.01	4202.17	2714.66	2418.04	2218.7	2782.79	5231.91	4200.49	6551.06			2363.67	1435.33	4753.6	3635.35		6332.45	2394.71	3932.85	6086	2787.76	2747.51	3469.87	1848.19	1550.02
	Actin-related protein 2/3 complex subunit 1A	A0A1W2PNV4_TQIALSPNNHEVHIYK	A0A1W2PNV4_TQIALSPNNHEVHIYK	1	TQIALSPNNHEVHIYK	TQIALSPNNHEVHIYK	3	TQIALSPNNHEVHIYK3		1812.64	1428.27	2061.76		2136.06	1426.78	2425.13	1954.16	1396.79	2178.76	2711.06	1065.08	1630.44		1490.74	2257.79	1765.87	1731.77	1333.97	2041.2	3290.54	1468.37	1006.04	3436.75	1700.16	2234.96	1892.09	1939.47	1433.18	1419.08
	Actin-related protein 2/3 complex subunit 1A	A0A1W2PNV4_DRTQIAICPNNHEVHIYEK	A0A1W2PNV4_DRTQIAIC(UniMod:4)PNNHEVHIYEK	1	DRTQIAICPNNHEVHIYEK	DRTQIAIC(UniMod:4)PNNHEVHIYEK	4	DRTQIAIC(UniMod:4)PNNHEVHIYEK4				347.088						638.808							1256.09	500.473					796.249		1515.53	1206.45		655.88
GFAP	Glial fibrillary acidic protein (Fragment)	A0A1W2PS58_KLALDIEIATYR	A0A1W2PS58_KLALDIEIATYR	1	KLALDIEIATYR	KLALDIEIATYR	3	KLALDIEIATYR3				1497.86	1005.32		758.274	1233.94	1104.9	560.387	1256.65			203.356	745.301			934.668	653.646					591.538	831.669		699.12	906.744
RPS7	40S ribosomal protein S7 (Fragment)	A0A2R8Y623_DVNFEFPEFQ	A0A2R8Y623_DVNFEFPEFQ	1	DVNFEFPEFQ	DVNFEFPEFQ	2	DVNFEFPEFQ2		168.109			268.511			214.733	268.923		295.511	214.517					287.632		442.808					322.469	89.9026					264.33	346.847
ACTB	Actin beta (Fragment)	A0A2R8YFE2_VLSGGTTMYPGIADR	A0A2R8YFE2_VLSGGTTMYPGIADR	1	VLSGGTTMYPGIADR	VLSGGTTMYPGIADR	2	VLSGGTTMYPGIADR2			720.53	1944.94	429.197	2751.91		951.066	1502.05		1456.41	887.634		1967.14	5143.13		6108.62	1066.97					1073.35		2848.4	1983.24	915.01	2932.29	999.283	1614.6
CLUH	Clustered mitochondria protein homolog	A0A494C0R8_AVGSISSTAFDIR	A0A494C0R8_AVGSISSTAFDIR	1	AVGSISSTAFDIR	AVGSISSTAFDIR	2	AVGSISSTAFDIR2		881.566	906.091		908.801			857.712		691.129		659.19		727.069					942.592											870.417
CLUH	Clustered mitochondria protein homolog	A0A494C0R8_HYILDLLR	A0A494C0R8_HYILDLLR	1	HYILDLLR	HYILDLLR	2	HYILDLLR2		379.026	477.269	311.844					560.832	349.486	494.863			369.358	527.939			510.009	555.188		322.297		355.195		300.879		314.52	430.583			342.34
CLUH	Clustered mitochondria protein homolog	A0A494C0R8_IGIGELITR	A0A494C0R8_IGIGELITR	1	IGIGELITR	IGIGELITR	2	IGIGELITR2		1418.94	1671.58	1131.78		1803.86	2030.52	1394.5	1412.03	1010.96	1348.06	1264.79		1258.44		1110.96	1341.39	1469.07	1503.68	1262.94	1246.72		1511.43		1164.34		1002.49	1425.2	1524.82	2022.5	1471.75
IGHV3-72	Immunoglobulin heavy variable 3-72	A0A4W8ZXM2_ANSYTTEYAASVK	A0A4W8ZXM2_ANSYTTEYAASVK	0	ANSYTTEYAASVK	ANSYTTEYAASVK	2	ANSYTTEYAASVK2		463.043	639.102	412.07	989.21	296.953		839.302	698.701	302.528		555.138		543.003				648.284	958.647	595.996		1701.89	716.124	335.927	490.691	1440.59	990.748	920.02	1872.58	566.258	950.712
IGHV3-72	Immunoglobulin heavy variable 3-72	A0A4W8ZXM2_EVQLVESGGGLVQPGGSLR	A0A4W8ZXM2_EVQLVESGGGLVQPGGSLR	0	EVQLVESGGGLVQPGGSLR	EVQLVESGGGLVQPGGSLR	2	EVQLVESGGGLVQPGGSLR2		1356.55	2072.28	1759.02				1140.59	1588.62			639.476		3060.3		1142.29	6331.01		2407.74	465.944	649.364		1784.29		2366.55	1078.35
CAST	Calpastatin (Fragment)	A0A6Q8PFL0_SAPPEPATLK	A0A6Q8PFL0_SAPPEPATLK	1	SAPPEPATLK	SAPPEPATLK	2	SAPPEPATLK2			908.624	1135.35	1480.34	867.953		1456.54					1289.31			969.797		1391.57	2931.81				1249.09		1492.25		1844.87	912.776		1476.15
PABPC1	Polyadenylate-binding protein	A0A7I2YQ88_FSPAGPILSIR	A0A7I2YQ88_FSPAGPILSIR	0	FSPAGPILSIR	FSPAGPILSIR	2	FSPAGPILSIR2		14493.2	16288.1	13931.3	14838.7	13538	11748.2	14054.4	13981.5	14670.2	14427.5	14149.5	16748.1	16075.8	16328.8	14383.4	13333.1	15885.7	16433.9	11601.3	10795	15698.2	14483.3	15533.4	13426.5	10613.8	12011.2	12987.1	11316.1	17272.7	15544.2
PABPC1	Polyadenylate-binding protein	A0A7I2YQ88_GFGFVSFER	A0A7I2YQ88_GFGFVSFER	0	GFGFVSFER	GFGFVSFER	2	GFGFVSFER2		13893.9	13926.4	10854.9	12989.7	12836	10946.7	12697.1	10565.3	10847.9	10431.8	11327.5	11837.3	12384.1	9047.39	10542	8080.29	12770.4	19940.5	12492.4	11944.3	16186.8	11111.6	14776	8625.97	7963.34	10654.9	10989.1	8734.7	13529.6	14937
PABPC1	Polyadenylate-binding protein	A0A7I2YQ88_NLDDGIDDER	A0A7I2YQ88_NLDDGIDDER	0	NLDDGIDDER	NLDDGIDDER	2	NLDDGIDDER2		1161.28	1804.59	1459.92	1795.71	1149.39	1698.07	1323.94	1451	1609.25	2025.88	1534.25	1467.25	1925.11	1540.79	1386.91	1613.57	1324.92	1778.35	1497.4	1538.2		2166.09	1676.68	1404.62	1198.7	1335.61	1809.8		1544.13	1637.27
PABPC1	Polyadenylate-binding protein	A0A7I2YQ88_SGVGNIFIK	A0A7I2YQ88_SGVGNIFIK	0	SGVGNIFIK	SGVGNIFIK	2	SGVGNIFIK2		8969.07	8340.47	8399.44	10273.6	9834.94	8553.19	7504.76	7736.6	8421.21	7330.07	6801.47	9746.47	12046.8	9000.71	6977.49	8155.25	7320.83	11528.6	9050.64	7514.6	8191.43	8748.36	9101.02	8235.68	6398.99	7320.73	8359.12	6924.13	10542.9	8868.06
PABPC1	Polyadenylate-binding protein	A0A7I2YQ88_VDEAVAVLQAHQAK	A0A7I2YQ88_VDEAVAVLQAHQAK	0	VDEAVAVLQAHQAK	VDEAVAVLQAHQAK	2	VDEAVAVLQAHQAK2								251.359		206.447	71.7182			126.693			252.57		172.742				137.291	148.017	163.061	196.873		185.496		124.69
PABPC1	Polyadenylate-binding protein	A0A7I2YQ88_YQGVNLYVK	A0A7I2YQ88_YQGVNLYVK	0	YQGVNLYVK	YQGVNLYVK	2	YQGVNLYVK2		534.783		2581.47	2175.08	1758.73		1422.75	1401.26					1731.47		1196.84	427.256		1346.59	2284.93	1063.01				903.429		1471.09	1492.68		1638.25	2481.52
PABPC1	Polyadenylate-binding protein	A0A7I2YQ88_DLFGPALSVK	A0A7I2YQ88_DLFGPALSVK	1	DLFGPALSVK	DLFGPALSVK	2	DLFGPALSVK2		207.775																	337.754					370.81			127.633
PABPC1	Polyadenylate-binding protein	A0A7I2YQ88_EFSPFGTITSAK	A0A7I2YQ88_EFSPFGTITSAK	1	EFSPFGTITSAK	EFSPFGTITSAK	2	EFSPFGTITSAK2		11676.8	10849.3	12459.3	13708.8	10979.5	10464.2	10238.7	11098.7	12096.6	11167.5	10789.7	11002.8	13680.1	10888.7	12067.8	11721.6	10255	14795.8	12106.6	10621.1	15080.9	10328.1	11496.5	10387.9	8161.49	10969.8	10885.4	11536	11360.4	8192.55
PABPC1	Polyadenylate-binding protein	A0A7I2YQ88_NFGEDMDDERLK	A0A7I2YQ88_NFGEDMDDERLK	0	NFGEDMDDERLK	NFGEDMDDERLK	3	NFGEDMDDERLK3									584.661		548.147			829.678			473.434								817.852
PABPC1	Polyadenylate-binding protein	A0A7I2YQ88_SKVDEAVAVLQAHQAK	A0A7I2YQ88_SKVDEAVAVLQAHQAK	0	SKVDEAVAVLQAHQAK	SKVDEAVAVLQAHQAK	3	SKVDEAVAVLQAHQAK3		1094.57	1327.78	1272.05	979.77	1687.53	575.157	1293.42	1275.81	1118.02	1754.05	820.076		2293.41	1707.4	967.352	1068.24		1034.75	1258.27		1837.69	1901.15	1135.53	1813.26	921.732	1020.45	1192.9		1251.13	1801.97
PABPC1	Polyadenylate-binding protein	A0A7I2YQ88_GYGFVHFETQEAAER	A0A7I2YQ88_GYGFVHFETQEAAER	1	GYGFVHFETQEAAER	GYGFVHFETQEAAER	3	GYGFVHFETQEAAER3		2897.1	2197.13	2309.44	3670.74	2675.46		3796.89	3605	2512.07	3694.76	2655.15	2034.94	4251.88	2882.04	3521.23	3760.94	2187.68	2798.12	2127.03	2269.35		2596.27	2578.06	2359.77	2994.77	2195.21	2672.71	1564.86	2256.99	2373.82
BTF3	Transcription factor BTF3	A0A7I2YQL2_VQASLAANTFTITGHAETK	A0A7I2YQL2_VQASLAANTFTITGHAETK	1	VQASLAANTFTITGHAETK	VQASLAANTFTITGHAETK	3	VQASLAANTFTITGHAETK3		977.282	721.629	1377.48	953.071	767.222	867.542	1137.25	1368.35	1074.59	1043.04	932.892		1420.65	1301.56	1294.42	2020.22	603.726	1001.27	663.287	673.255		868.881	1034.7	1068.24	1181.64	744.399	598.357		773.33	1153.37
RPSA;RPSA2	Small ribosomal subunit protein uS2B	A0A8I5KQE6_AIVAIENPADVSVISSR	A0A8I5KQE6_AIVAIENPADVSVISSR	0	AIVAIENPADVSVISSR	AIVAIENPADVSVISSR	2	AIVAIENPADVSVISSR2		5072.41	7319.94	4907.18	6382.92	3865.83	5035.79	5172.03	5911.79	5842.59	5667.43	4734.3	3319.58	3793.63	3224.28	5302.92	6212.76	3993.94	7975.73	4965.9	5066.31	9051.96	5280.87	5461.13	3003.97	3457.65	3768.21	4286.12	4784.32	4294.43	6201.52
RPSA;RPSA2	Small ribosomal subunit protein uS2B	A0A8I5KQE6_FAAATGATPIAGR	A0A8I5KQE6_FAAATGATPIAGR	0	FAAATGATPIAGR	FAAATGATPIAGR	2	FAAATGATPIAGR2		3261.11	5714.09	5536.32	5287.5	5896.07	6518.05	6782.42	6183.9	4977.81	6046.92	6718.59	6956.8	7037.93	6741.13	6917.19	3443.07	5092.73	5675.34	4574.51	4052.74	6399.58	4694.53	6776.36	5694.47	3441.26	4053.76	6078.87	6043.38	7570.87	6057.6
RPSA;RPSA2	Small ribosomal subunit protein uS2B	A0A8I5KQE6_KSDGIYIINLK	A0A8I5KQE6_KSDGIYIINLK	0	KSDGIYIINLK	KSDGIYIINLK	2	KSDGIYIINLK2		451.887	302.857	338.836		339.74	653.068	247.648	332.96	460.548	212.937	351.398					435.064		341.138	364.307	467.599		315.013		340.326		302.825	371.793	430.231	454.447	345.612
RPSA;RPSA2	Small ribosomal subunit protein uS2B	A0A8I5KQE6_LLVVTDPR	A0A8I5KQE6_LLVVTDPR	0	LLVVTDPR	LLVVTDPR	2	LLVVTDPR2		11188.2	14424.8	15273.9	19618.3	14548.2	13834.7	11695.7	13581.3	13517	15749.4	12522.4	15169.6	17896	14069.7	15683.5	9599.5	11981	18114.1	15064	14139.8	13513.1	11696.6	16431.6	10444.5	9406.6	13033	13985.9	12770.5	14685.5	14005.5
RPSA;RPSA2	Small ribosomal subunit protein uS2B	A0A8I5KQE6_SDGIYIINLK	A0A8I5KQE6_SDGIYIINLK	0	SDGIYIINLK	SDGIYIINLK	2	SDGIYIINLK2		5713.48	5871.16	6418.48	6191.84	7082.88	6788.98	5238.27	5470.81	7397.73	5953.21	8589.11	4903.55	2184.78	2656.24	3795.16	8190.1	7117.4	5848.78	5955.38	7781.5	9036.48	7343.35	5747.81	6012.8	3967.51	5916.1	5613.56	6932.03	6379.85	5503.97
RPSA;RPSA2	Small ribosomal subunit protein uS2B	A0A8I5KQE6_SDGIYIINLKR	A0A8I5KQE6_SDGIYIINLKR	0	SDGIYIINLKR	SDGIYIINLKR	2	SDGIYIINLKR2		525.271	591.208	394.112		636.788	495.458	306.882	491.271	455.154	442.335		308.195	194.389	283.639	365.722	351.044	342.966	362.568	341.838	368.029		354.821		265.963		351.039	474.946	562.432	612.304	253.161
RPSA;RPSA2	Small ribosomal subunit protein uS2B	A0A8I5KQE6_YVDIAIPCNNK	A0A8I5KQE6_YVDIAIPC(UniMod:4)NNK	0	YVDIAIPCNNK	YVDIAIPC(UniMod:4)NNK	2	YVDIAIPC(UniMod:4)NNK2		8336.74	8367.9	8594.78	8579.57	8045.19	6813.32	9024.99	8440.58	7277.3	8150.04	7315.35	4788.62				8801.99	7195.09	8719.44	6383.08	7932.08	6117.61	7150.1	9782.78	7564.42	6153.38	7393.98	8278.96	7669.28	9210.6	7177.95
RPSA;RPSA2	Small ribosomal subunit protein uS2B	A0A8I5KQE6_KSDGIYIINLK	A0A8I5KQE6_KSDGIYIINLK	0	KSDGIYIINLK	KSDGIYIINLK	3	KSDGIYIINLK3				1063.64	930.06	737.328			838.157		546.464	591.562							212.256	685.204	436.541		656.355	1068.68	223.027	609.86	401.87	661.949
	C-X-C motif chemokine	A0A8I5KW61_ICLDPDAPR	A0A8I5KW61_IC(UniMod:4)LDPDAPR	1	ICLDPDAPR	IC(UniMod:4)LDPDAPR	2	IC(UniMod:4)LDPDAPR2																															1355.93
	C-X-C motif chemokine	A0A8I5KW61_NIQSLEVIGK	A0A8I5KW61_NIQSLEVIGK	1	NIQSLEVIGK	NIQSLEVIGK	2	NIQSLEVIGK2																	681.316														1261.11
	C-X-C motif chemokine	A0A8I5KW61_GKEESLDSDLYAELR	A0A8I5KW61_GKEESLDSDLYAELR	1	GKEESLDSDLYAELR	GKEESLDSDLYAELR	3	GKEESLDSDLYAELR3																														598.31	3064.76
C7	Complement C7	A0A8Q3SIM0_LTPLYELVK	A0A8Q3SIM0_LTPLYELVK	1	LTPLYELVK	LTPLYELVK	2	LTPLYELVK2		968.469	2218.95	962.968	1272.08	1464.8		743.386	1198.67	1106.51	954.817	1460.3		917.764	1740.32		1173.32	2755.55	1069.88	1907.42	1669.81		1870.03	999.554	2041.12	2464.39	1788.59	1564.01	1519.66	4002	3575.29
C7	Complement C7	A0A8Q3SIM0_VLFYVDSEK	A0A8Q3SIM0_VLFYVDSEK	1	VLFYVDSEK	VLFYVDSEK	2	VLFYVDSEK2														793.823				1643.57	950.304	1338.58			946.779	648.091	842.717		831.793		1185.99	1470.16	1969.63
PLA2G4E	Phospholipase A2	A0A8Q3WM91_DTLLQALR	A0A8Q3WM91_DTLLQALR	1	DTLLQALR	DTLLQALR	2	DTLLQALR2		1162.94	1738.57	2167.26	2977.76	1182.11	2031.67	1824.54	1567.03	2012.13	1915.41	2858.65	1905.66	1971.34			1315.32	1471.64	3102.9	2331.72	1068.48		1266.53	1941.93	1549.52	1707.39	1337.2	2578.63	1561.63	1106.65	1775.08
PLA2G4E	Phospholipase A2	A0A8Q3WM91_ELTYTEATFDK	A0A8Q3WM91_ELTYTEATFDK	1	ELTYTEATFDK	ELTYTEATFDK	2	ELTYTEATFDK2		837.181	664.49	1030.21	1389.3		1289.61		1228.4	1171.87	1218.52	885.923		1591.22		1268.54			1171.64	1016.35				1245.06	844.38		1007.18
PLA2G4E	Phospholipase A2	A0A8Q3WM91_VQDIEDEPILPEIPK	A0A8Q3WM91_VQDIEDEPILPEIPK	1	VQDIEDEPILPEIPK	VQDIEDEPILPEIPK	2	VQDIEDEPILPEIPK2		261.642			502.449					525.889									784.676	326.071					289.304			541.16
PLA2G4E	Phospholipase A2	A0A8Q3WM91_YELPDENENLK	A0A8Q3WM91_YELPDENENLK	1	YELPDENENLK	YELPDENENLK	2	YELPDENENLK2		794.037	897.099	998.218	1517.97		1139.46	874.029		989.814	1160.02	875.025	1568.5	1131.58	601.991	882.876	684.474		1250.17				919.131	866.737	922.81		756.817	807.278		990.181	939.648
PLA2G4E	Phospholipase A2	A0A8Q3WM91_EGLSPCHLLTVR	A0A8Q3WM91_EGLSPC(UniMod:4)HLLTVR	1	EGLSPCHLLTVR	EGLSPC(UniMod:4)HLLTVR	3	EGLSPC(UniMod:4)HLLTVR3			691.084	840.478	629.37			550.174		593.235	656.732							445.999	780.213	910.768					693.825	435.822		929.86		841.487
MSN	Moesin	A0A8V8TKR9_APDFVFYAPR	A0A8V8TKR9_APDFVFYAPR	0	APDFVFYAPR	APDFVFYAPR	2	APDFVFYAPR2		14954.3	23021.9	20901.4	14086.4	19338.5	17928.9	14613.2	17149.5	17813.8	16120.2	19940.5	17438.2	21992.1	25473.8	15256	16133	15935.2	16351.8	16469.9	17308.8	27563.9	20281.1	17088.4	22348.8	19548.7	16713.3	16783.1	26013.6	24300.9	16314.2
MSN	Moesin	A0A8V8TKR9_DAELEFAIQPNTTGK	A0A8V8TKR9_DAELEFAIQPNTTGK	0	DAELEFAIQPNTTGK	DAELEFAIQPNTTGK	2	DAELEFAIQPNTTGK2					473.091									612.588	681.729										650.941
MSN	Moesin	A0A8V8TKR9_FVIKPIDK	A0A8V8TKR9_FVIKPIDK	0	FVIKPIDK	FVIKPIDK	2	FVIKPIDK2		7379.35	9038.95	8608.98	5863.05	10946.2	8724.13	9099.77	8264.3	8636.49	9084.7	10417.7	8953.83	11174	13528.2	6784.51	10137.5	8157.98	5762.53	7124.91	7806.84	10694.8	10413.4	7748.64	14203.1	11105.3	8346.68	9911.09	11764.2	8795.83	7422.69
MSN	Moesin	A0A8V8TKR9_IGFPWSEIR	A0A8V8TKR9_IGFPWSEIR	0	IGFPWSEIR	IGFPWSEIR	2	IGFPWSEIR2		4044.3	5611.53	6063.52	3508.07	4334.16	2578.86	4414.2	5005.83	3433.37	4542.3	4041.44	5035.01	5025.84	6165.71	5275.06	999.829	6624.53	2792.62	2052.84	4448.23	5057.12	4700.26	4445.76	4473.39	5468.02	6214.81	7390.01	6198.92	6974.2	5259.19
MSN	Moesin	A0A8V8TKR9_KAPDFVFYAPR	A0A8V8TKR9_KAPDFVFYAPR	0	KAPDFVFYAPR	KAPDFVFYAPR	2	KAPDFVFYAPR2		4408.84	6477.34	5972.11	4891.54	6376.14	8287.64	4967.71	5666.14	5121.5	5528.64	7083.8	7021.48	5488.78	4618.61	6070.84	6360.94	8486.42	6112.6	6192.24	6429.19	11640.7	9736.31	5726.83	7184.52	11054.6	6321.31	5633.68	7783.62	5769.75	5910.64
MSN	Moesin	A0A8V8TKR9_LFFLQVK	A0A8V8TKR9_LFFLQVK	0	LFFLQVK	LFFLQVK	2	LFFLQVK2		14899.5	20174.5	17898.9	16266.2	10586.6	16566.6	15944.7	14199.3	13939.3	14283.9	16389.6	20392.4	16627.1	24486.8	16389.4	8508.69	23865.9	18480.6	23539.8	24795.2	21102.9	23613	13907.9	21879.9	34233	18433.8	16487.6	22158	13114.1	14155.4
MSN	Moesin	A0A8V8TKR9_NISFNDK	A0A8V8TKR9_NISFNDK	0	NISFNDK	NISFNDK	2	NISFNDK2		568.678	1013.11		1715.43	1520.7		1740.93		1051.84		1524.73	1643.83	1183.76		1908.18	2219.17	2487.37	1395.89		1626.01	2826.73	1684.28	1720.28	1824.75	1932.31	1453.85	1347.64	2118.49	1226.85	1174.88
MSN	Moesin	A0A8V8TKR9_QLFDQVVK	A0A8V8TKR9_QLFDQVVK	0	QLFDQVVK	QLFDQVVK	2	QLFDQVVK2		2142.65	6218.38	4427.81			8328.27	4862.92	4480.17	3373.2	2837.27	6376.02	5288.09	2638.98			5736.67	5851.33	2359.22	7937.04	3881.98	3378.59	4632.2		5879.49	5609.27	4032.78	4540.18	5684.59
MSN	Moesin	A0A8V8TKR9_ALELEQER	A0A8V8TKR9_ALELEQER	1	ALELEQER	ALELEQER	2	ALELEQER2					6230.64										11900.8			6742.55					10569.4		11822.7					3844.35	2936.97
MSN	Moesin	A0A8V8TKR9_ALELEQERK	A0A8V8TKR9_ALELEQERK	1	ALELEQERK	ALELEQERK	2	ALELEQERK2							1078.58				689.287				1241.86		654.109	803.14			868.1		1238.55	369.7		1646.71	799.526	623.525	1176.39
MSN	Moesin	A0A8V8TKR9_ALTSELANAR	A0A8V8TKR9_ALTSELANAR	1	ALTSELANAR	ALTSELANAR	2	ALTSELANAR2		3101.72	7700.95	8277.35	4939.34	5182.19	9819.48	8162.39	5748.07	10846.4	6054.41	9148.05	5492.7	9093.77	12438.5	2464.42	5957.13	9441.58	6178.44	8948.48	6150.36		10506.7	4917.52	17385.2	22383.7	7546.73	7823.69	10624.6	5897.5	3761.91
MSN	Moesin	A0A8V8TKR9_ALTSELANARDESK	A0A8V8TKR9_ALTSELANARDESK	1	ALTSELANARDESK	ALTSELANARDESK	2	ALTSELANARDESK2		27.4269	25.5941	164.614	197.669	84.5624		193.856	153.904	248.807				386.373	510.135	282.785	163.416	125.742	154.344	311.456			243.472		216.532	187.414				53.5267
MSN	Moesin	A0A8V8TKR9_EALLQASR	A0A8V8TKR9_EALLQASR	1	EALLQASR	EALLQASR	2	EALLQASR2		1765.8	5283.89	4723.99	4008.48	2962.45	5291.72	5129.38	3006.04	4674.82	4091.81	6189.04	4544.04	6242.79	11101.6	3360.19	3892.98	6474.88	4427.52	7924.99	4888.01		7327.3	3940.74	7836.41	10922.3	5207.93	6415.02	6790.37	3312.29	2795.5
MSN	Moesin	A0A8V8TKR9_EDAVLEYLK	A0A8V8TKR9_EDAVLEYLK	1	EDAVLEYLK	EDAVLEYLK	2	EDAVLEYLK2		2225.77	7123.16	6205.15	4646.99	5080.07	7446.79	4726.22	4276.22	9647.86	4661.77	10968.7	6817.85	6417.06	9391.4		5843.6		5697.62	9640.24	7793		12561.1		14041.7	21397.4	6521.56	6171.31	10622.9		3320.52
MSN	Moesin	A0A8V8TKR9_ESPLLFK	A0A8V8TKR9_ESPLLFK	1	ESPLLFK	ESPLLFK	2	ESPLLFK2			1563	4876.51	5560.14	4312.94	8272.07	2978.31	3490.99	2917.64	4143.28	6833.81	7575.08	4258.65	10053.7			5169.91		5494.92	1972.27		5645.96	4494.11	4076.21	10331.5	4942.6	5721.52	5867	1778.51
MSN	Moesin	A0A8V8TKR9_IAQDLEMYGVNYFSIK	A0A8V8TKR9_IAQDLEMYGVNYFSIK	1	IAQDLEMYGVNYFSIK	IAQDLEMYGVNYFSIK	2	IAQDLEMYGVNYFSIK2		110.377															614.038											68.5074
MSN	Moesin	A0A8V8TKR9_KESPLLFK	A0A8V8TKR9_KESPLLFK	1	KESPLLFK	KESPLLFK	2	KESPLLFK2		1000.23	1773.78	1639.46	1128	1396.44	2792.3	1451.65	1122.91	2260.6	1543.45	2419.69	2095	3277.76	3898.22		1933.41	2548.01	1923.52	2761.65	2044.4		3898.15	1669.99	3392.35	5982.05	1800.74	2210.67	3549.44	1356.23	1653.8
MSN	Moesin	A0A8V8TKR9_TQEQLALEMAELTAR	A0A8V8TKR9_TQEQLALEMAELTAR	1	TQEQLALEMAELTAR	TQEQLALEMAELTAR	2	TQEQLALEMAELTAR2		128.647	114.89					146.722	227.918	195.732	216.483			295.668	512.862		486.817						247.499	155.575	374.649	404.256				136.118
MSN	Moesin	A0A8V8TKR9_KAPDFVFYAPR	A0A8V8TKR9_KAPDFVFYAPR	0	KAPDFVFYAPR	KAPDFVFYAPR	3	KAPDFVFYAPR3			6688.5	13895.2	10904	13647.1	16354.8	9150.99	10487.1	7718.25	9692.81	13980	14044.9	9616.68	15971.2	14023.5		11168.5	3772.27	7889.54	4555.83	16985.2	12008.8	8672.66	7580.06	20802.2	11924.8	12011.1	15103.8	8027.9	9465.74
MSN	Moesin	A0A8V8TKR9_ALTSELANARDESK	A0A8V8TKR9_ALTSELANARDESK	1	ALTSELANARDESK	ALTSELANARDESK	3	ALTSELANARDESK3		1122.41	2860.46	3344.46	2637.22	2328.95	2665.43	1649.41	1710.77	2657.26	1964.55	1398.29	4382.62	4571.6	7503.76	2136.58	1866.94	4218.41	2852.6	3827.51	2366.6		4741.46	2699.19	1961.03	5237.49	2793.61	3179.75	4613.5
MSN	Moesin	A0A8V8TKR9_ALTSELANARDESKK	A0A8V8TKR9_ALTSELANARDESKK	1	ALTSELANARDESKK	ALTSELANARDESKK	3	ALTSELANARDESKK3				415.189	955.49									1252.72	1632.63								773.76				337.085
MSN	Moesin	A0A8V8TKR9_AQQELEEQTRR	A0A8V8TKR9_AQQELEEQTRR	1	AQQELEEQTRR	AQQELEEQTRR	3	AQQELEEQTRR3			626.839	419.156										404.789				367.485	283.707	663.808			926.136		904.462			834.149		506.842
MSN	Moesin	A0A8V8TKR9_GMLREDAVLEYLK	A0A8V8TKR9_GMLREDAVLEYLK	1	GMLREDAVLEYLK	GMLREDAVLEYLK	3	GMLREDAVLEYLK3			394.837	1374.01	483.001	137.819	722.632	667.528	757.176	619.078	1009.92	532.798		865.825	1556.81		981.948	671.29	326.885				338.368	901.589	1412.35	1610.51	822.437	666.749		427.366
MSN	Moesin	A0A8V8TKR9_IQVWHEEHR	A0A8V8TKR9_IQVWHEEHR	1	IQVWHEEHR	IQVWHEEHR	3	IQVWHEEHR3			1122.78	1229.4				656.982		995.089	639.292	1132.24		1337.53	1625.86			887.548	605	777.666			1090.08		1576.92	2312.18	615.272	1214.73	1101.37		371.777
MSN	Moesin	A0A8V8TKR9_KTQEQLALEMAELTAR	A0A8V8TKR9_KTQEQLALEMAELTAR	1	KTQEQLALEMAELTAR	KTQEQLALEMAELTAR	3	KTQEQLALEMAELTAR3		477.428	1659.28	3178.16	1404.66	1558.74	2482.23	2213.65	2256.04	1732.27	2492.16	2904.46	1183.37	5052.75	6741.26	841.745	2690.06	2114.49	1703.95	1370.72	621.214		2268.85	2217.71	4922.7	4327.4	2664.64	3095.75	1851.96	1865.05
IGKV1-33	Immunoglobulin kappa variable 1-33	A0AAG2T928_LLIYDASNLETGVPSR	A0AAG2T928_LLIYDASNLETGVPSR	0	LLIYDASNLETGVPSR	LLIYDASNLETGVPSR	2	LLIYDASNLETGVPSR2		1659.03	2991.53	2621.63	3253.01	2749.1	1479.34	4644.08	3087.4	2054.87		4179.52		1908.07	2225.47	2075.24	1586.82	4635.77	4695.93	3686.35	2538.86	16052.7	2585.36	2423.37	2556.18	5955.11	3092.47	2210.46	3256.22	1554.79	4966.04
IGKV1-33	Immunoglobulin kappa variable 1-33	A0AAG2T928_DIQMTQSPSSLSASVGDR	A0AAG2T928_DIQMTQSPSSLSASVGDR	1	DIQMTQSPSSLSASVGDR	DIQMTQSPSSLSASVGDR	2	DIQMTQSPSSLSASVGDR2		557.784	769.037	831.942	256.072	555.451		1011.12	1035.13	472.495	253.146	728.578		846.432	615.247	220.525	1794.91	938.466	973.35	129.938				613.798	3414.16	1738.72	933.968	715.879	610.467	602.427	253.106
APOB	Apolipoprotein B	A0AAG2UUW0_AEPLAFTFSHDYK	A0AAG2UUW0_AEPLAFTFSHDYK	1	AEPLAFTFSHDYK	AEPLAFTFSHDYK	2	AEPLAFTFSHDYK2			961.979	852.235	502.129		1122.14		950.967	1247.22	486.495		716.218	419.056			1761.06	2328.4	413.476	3008.8	1275.37		2233.16	1752.62	2065.13	2688.65	1119.21	1277.7	2330.44	1937.08	2302.35
APOB	Apolipoprotein B	A0AAG2UUW0_ALVEQGFTVPEIK	A0AAG2UUW0_ALVEQGFTVPEIK	1	ALVEQGFTVPEIK	ALVEQGFTVPEIK	2	ALVEQGFTVPEIK2		802.963	2399.14	1266.56	941.26	731.307	1627.58	1258.54	1686.73	1594.42	1141.53	1074.9	954.152	815.838	2027.64		2441.1	3750.08		3868.32	1997.89		2610.78	3169.17	2306.99	1275.7	2116.1	2142.97	2181.46	2570.43	4531.94
APOB	Apolipoprotein B	A0AAG2UUW0_ATGVLYDYVNK	A0AAG2UUW0_ATGVLYDYVNK	1	ATGVLYDYVNK	ATGVLYDYVNK	2	ATGVLYDYVNK2		3191.07	3410.66		2994.97				4562.31	1986.61	2301.62						2436.37	7781.86	1653.19	5186.01					4764.9		6173.86	5073.98	10109.5	4109.1	9200.6
APOB	Apolipoprotein B	A0AAG2UUW0_DEPTYILNIK	A0AAG2UUW0_DEPTYILNIK	1	DEPTYILNIK	DEPTYILNIK	2	DEPTYILNIK2		990.33	3671.39	2950.78	2779.71	1414.19	4000.25	1949.98	3121.34	3156.94	1694.51	3722.39	3403.01	947.517	2264.89		5583.23	10242.5	2049.89	9461.55	4241.68		3886.92	4581.12	4887.01	7260.75	5622.4	4173.08	5205.66	4423.71	5230.44
APOB	Apolipoprotein B	A0AAG2UUW0_DLKVEDIPLAR	A0AAG2UUW0_DLKVEDIPLAR	1	DLKVEDIPLAR	DLKVEDIPLAR	2	DLKVEDIPLAR2		400.299	723.809						731.847		383.423			334.061			731.085			1044.72				701.582						1787.37	1096.63
APOB	Apolipoprotein B	A0AAG2UUW0_DNVFDGLVR	A0AAG2UUW0_DNVFDGLVR	1	DNVFDGLVR	DNVFDGLVR	2	DNVFDGLVR2		1633.29	4693.55	2377.12	1884.67	2805.32	2854.68	1715.46	3598.71	3428.03	2077.88	3053.66	2717.24	861.534	2227.79		3801.18	8794.34	2039.22	9083.91	3732.68		3451.93	6262.24	4657.81	6357.02	4090.33	3589.83	5701.46	5543.44	6279.15
APOB	Apolipoprotein B	A0AAG2UUW0_EFQVPTFTIPK	A0AAG2UUW0_EFQVPTFTIPK	1	EFQVPTFTIPK	EFQVPTFTIPK	2	EFQVPTFTIPK2		825.092	3169.02	944.955	817.021	1109.55	1557.51	1214.1	1416.06	1546.41	968.557	1034.38		807.386	1131.84		1988.05	3879.43	932.061	3519.29	1195.41		1780.21	3107.93	1572.26	1844.54	1897.29	1361.76	2660.4	2839.35	3873.64
APOB	Apolipoprotein B	A0AAG2UUW0_EVGTVLSQVYSK	A0AAG2UUW0_EVGTVLSQVYSK	1	EVGTVLSQVYSK	EVGTVLSQVYSK	2	EVGTVLSQVYSK2			555.722						677.257	597.486				254.689			781.35	1087.33		1316.19					848.562	1106.87	667.445	923.16	983.752	995.578	915.705
APOB	Apolipoprotein B	A0AAG2UUW0_EVYGFNPEGK	A0AAG2UUW0_EVYGFNPEGK	1	EVYGFNPEGK	EVYGFNPEGK	2	EVYGFNPEGK2			3149.43														4377.68	5893.71		7966.78			5039.43	5043.24	3564.23	4512.07		3643.04		6485.88
APOB	Apolipoprotein B	A0AAG2UUW0_FPEVDVLTK	A0AAG2UUW0_FPEVDVLTK	1	FPEVDVLTK	FPEVDVLTK	2	FPEVDVLTK2										1246.6				792.759				3583.97	1186.79	3767.22			1929.34	2225.59				985.388		2585.99	3435.12
APOB	Apolipoprotein B	A0AAG2UUW0_GFEPTLEALFGK	A0AAG2UUW0_GFEPTLEALFGK	1	GFEPTLEALFGK	GFEPTLEALFGK	2	GFEPTLEALFGK2		438.954	1289.99					603.828	1148.66	1180.68	684.555	721.684		479.321	769.78		1284.44	2460.56	713.291	1686.79	995.785		1235.6	1520.34	1119.58	1694.63	1584.98	1009.14	1460.29	2464.16	2630.42
APOB	Apolipoprotein B	A0AAG2UUW0_GIISALLVPPETEEAK	A0AAG2UUW0_GIISALLVPPETEEAK	1	GIISALLVPPETEEAK	GIISALLVPPETEEAK	2	GIISALLVPPETEEAK2		1824.63	6287.76	3231.46	1811.58	1799.65	3045.68	1995.73	3777.13	3789.67	1904.49	2202.37	3143.67	1736.56	2218.76		6096.91	7238.4	1363.03	9666.39	4516.93	2013.48	6466.39	8144.58	4455.45	6791.85	6592.23	4697.97	7582.35	6117.29	6721.3
APOB	Apolipoprotein B	A0AAG2UUW0_GNVATEISTER	A0AAG2UUW0_GNVATEISTER	1	GNVATEISTER	GNVATEISTER	2	GNVATEISTER2			1219.43	669.672					1164.83	1123.91		956.096	1150.7	530.696	1014.59		2033.45	1658.54		2204.31	1429.65		1373.08	1310.68	1453.67	1692.35	1356.64	1258.93	1653.45	1335.04	1524.3
APOB	Apolipoprotein B	A0AAG2UUW0_HINIDQFVR	A0AAG2UUW0_HINIDQFVR	1	HINIDQFVR	HINIDQFVR	2	HINIDQFVR2			890.856						799.747	581.329							1054.66	1432.68		1394.4	1024.32		837.692	1019.11	1354.97	859.133	1129.82		1508.71	1351.91	1009.75
APOB	Apolipoprotein B	A0AAG2UUW0_IAELSATAQEIIK	A0AAG2UUW0_IAELSATAQEIIK	1	IAELSATAQEIIK	IAELSATAQEIIK	2	IAELSATAQEIIK2			856.755					696.751	778.694	698.304					681.33		1434.04	1513.77		1232.74				1386.31	681.693	1222.85	845.192	894.382		1026.72	1852.32
APOB	Apolipoprotein B	A0AAG2UUW0_IAIANIIDEIIEK	A0AAG2UUW0_IAIANIIDEIIEK	1	IAIANIIDEIIEK	IAIANIIDEIIEK	2	IAIANIIDEIIEK2																									157.903
APOB	Apolipoprotein B	A0AAG2UUW0_IEIPLPFGGK	A0AAG2UUW0_IEIPLPFGGK	1	IEIPLPFGGK	IEIPLPFGGK	2	IEIPLPFGGK2		2638.53	6129.65	2708.53	1806.33		3465.73	1828.71	3848.66	3726.18	1577.98	2997.81		1867.34	2808.42		4109.88	11019.4	2348.69	10166.9	5468.66		8045.01	5421.08	5140.11	7597.39	5815.17	5070.8	7774.07	7325.97	7888.64
APOB	Apolipoprotein B	A0AAG2UUW0_IGQDGISTSATTNLK	A0AAG2UUW0_IGQDGISTSATTNLK	1	IGQDGISTSATTNLK	IGQDGISTSATTNLK	2	IGQDGISTSATTNLK2			214.844														251.701	371.05					277.931	302.829	218.823	253.869		323.87	590.942	176.146
APOB	Apolipoprotein B	A0AAG2UUW0_IGVELTGR	A0AAG2UUW0_IGVELTGR	1	IGVELTGR	IGVELTGR	2	IGVELTGR2		993.033	2552.52	1844.15	1413.4					2430.35		2280.12					3248.52	6273.7	1532.24	4368.5	2630.15			3798.94	3054.38	5925.49	3231.35	3072.37	4220.34	3260.5	4140.57
APOB	Apolipoprotein B	A0AAG2UUW0_IKDYFEK	A0AAG2UUW0_IKDYFEK	1	IKDYFEK	IKDYFEK	2	IKDYFEK2								418.351		616.99									439.534	1140.65					750.531	1247.63	579.647			555.801	1206.31
APOB	Apolipoprotein B	A0AAG2UUW0_INDVLEHVK	A0AAG2UUW0_INDVLEHVK	1	INDVLEHVK	INDVLEHVK	2	INDVLEHVK2										669.525							867.914	866.767		763.98				732.935	884.304		399.497	354.144		444.206
APOB	Apolipoprotein B	A0AAG2UUW0_IPSVQINFK	A0AAG2UUW0_IPSVQINFK	1	IPSVQINFK	IPSVQINFK	2	IPSVQINFK2			5086.95															11202.9		8009.41						6468.68	12003.8		8641.28	12316.1	10222.1
APOB	Apolipoprotein B	A0AAG2UUW0_ITLPDFR	A0AAG2UUW0_ITLPDFR	1	ITLPDFR	ITLPDFR	2	ITLPDFR2		1244.08	2979.97	1194.3					3003.53	2445.47	1797.83		2840.08					4549.3		3168.55	1428.06		2250.98	3717.25	1403.03		3061.02	1898.73	4798.54	2392.13	3548.94
APOB	Apolipoprotein B	A0AAG2UUW0_LATALSLSNK	A0AAG2UUW0_LATALSLSNK	1	LATALSLSNK	LATALSLSNK	2	LATALSLSNK2			1523.68															2040.77		2430.45			2944.38			2405.15	1613.73		2677.93	1551.51
APOB	Apolipoprotein B	A0AAG2UUW0_LDNIYSSDK	A0AAG2UUW0_LDNIYSSDK	1	LDNIYSSDK	LDNIYSSDK	2	LDNIYSSDK2									586.303	768.829		757.713					871.737	1432.05		986.478				572.858	1061.06	1345.08				481.369
APOB	Apolipoprotein B	A0AAG2UUW0_LFLEETK	A0AAG2UUW0_LFLEETK	1	LFLEETK	LFLEETK	2	LFLEETK2			994.545						794.474	1295.39							1722.64	1918.63		2465.6	1320.74		1038.09	1121.3		1161.35	1281.91		1306.15	910.84
APOB	Apolipoprotein B	A0AAG2UUW0_LLSGGNTLHLVSTTK	A0AAG2UUW0_LLSGGNTLHLVSTTK	1	LLSGGNTLHLVSTTK	LLSGGNTLHLVSTTK	2	LLSGGNTLHLVSTTK2				137.004		102.055	232.474			127.453							358.235	398.819		397.558			95.6765	238.262	191.612	234.061
APOB	Apolipoprotein B	A0AAG2UUW0_LPYTIITTPPLK	A0AAG2UUW0_LPYTIITTPPLK	1	LPYTIITTPPLK	LPYTIITTPPLK	2	LPYTIITTPPLK2		701.913	1183.21	538.065			924.703	566.877	1037.96	1062.09	636.298	802.714		316.662	544.949		1325.16	2073.13	672.245	1599.79	995.47		1265.39	1370.63	1087.2	997.551	1602.38	949.395	1829.72	2012.94	2356.95
APOB	Apolipoprotein B	A0AAG2UUW0_LQDFSDQLSDYYEK	A0AAG2UUW0_LQDFSDQLSDYYEK	1	LQDFSDQLSDYYEK	LQDFSDQLSDYYEK	2	LQDFSDQLSDYYEK2		499.636		599.777					592.672	1028.92							506.293	498.407		1090.07			859.016	429.677	1392.43	1286.6	831.924	820.528	1164.83	631.898	504.455
APOB	Apolipoprotein B	A0AAG2UUW0_LSLPDFK	A0AAG2UUW0_LSLPDFK	1	LSLPDFK	LSLPDFK	2	LSLPDFK2		541.801	1169.77	853.289			1256.91			1115.13	512.092	1397.91			599.903		795.103	2031.72		1762.09	1043.04		1164.1	1833.35	1145.84	1899.72	1288.8			1303.39
APOB	Apolipoprotein B	A0AAG2UUW0_LSNVLQQVK	A0AAG2UUW0_LSNVLQQVK	1	LSNVLQQVK	LSNVLQQVK	2	LSNVLQQVK2			910.424														1422.92	2202.55		1559.28				904.514	1314.02	2293.71	1028.84				1358.47
APOB	Apolipoprotein B	A0AAG2UUW0_LTLDIQNK	A0AAG2UUW0_LTLDIQNK	1	LTLDIQNK	LTLDIQNK	2	LTLDIQNK2			1275.95												846.245		1564.01	2133.6		2240.26	1392.1			1450.56	1445.33	3276.21	830.162	1370.11			1230.2
APOB	Apolipoprotein B	A0AAG2UUW0_LVGFIDDAVK	A0AAG2UUW0_LVGFIDDAVK	1	LVGFIDDAVK	LVGFIDDAVK	2	LVGFIDDAVK2			1932.94		1936.53		2040.63		1530.65	2810.76		1863.14			1125.75		3490.83	6686.13	1653.91	5385.37	3472.5			3340.29	3705.69	4926.95	3118.49	2806.6	4236.61	2212.95
APOB	Apolipoprotein B	A0AAG2UUW0_NIILPVYDK	A0AAG2UUW0_NIILPVYDK	1	NIILPVYDK	NIILPVYDK	2	NIILPVYDK2		1338.23	4337.62	1447.96	3004.7		3185.36	2237.06	4005.69	5177.94	1871.7	2545.33	1675.33	1243.12			3595.71	6637.12		5850.84	2803.09		3825.32	5390.85	2219.21	3636.09	3334.09	3130.58	4857.97	4783.89	5690.48
APOB	Apolipoprotein B	A0AAG2UUW0_NPNGYSFSIPVK	A0AAG2UUW0_NPNGYSFSIPVK	1	NPNGYSFSIPVK	NPNGYSFSIPVK	2	NPNGYSFSIPVK2			917.878							791.331								1190.32		1216.14
APOB	Apolipoprotein B	A0AAG2UUW0_NTFTLSCDGSLR	A0AAG2UUW0_NTFTLSC(UniMod:4)DGSLR	1	NTFTLSCDGSLR	NTFTLSC(UniMod:4)DGSLR	2	NTFTLSC(UniMod:4)DGSLR2			1526.06						1373.16	1239.81							1948.49	1769.87	998.096	1419.6			1717.93	1460.22	1436.05	1764.2	1303.85	1143.42
APOB	Apolipoprotein B	A0AAG2UUW0_NTLELSNGVIVK	A0AAG2UUW0_NTLELSNGVIVK	1	NTLELSNGVIVK	NTLELSNGVIVK	2	NTLELSNGVIVK2			626.89	468.282					495.192	630.729		371.444	618.56	236.534			1199.4	1116.63		1138.97			794.73	1156.25	660.239	1308.09	493.078	790.18	571.338	817.549	630.826
APOB	Apolipoprotein B	A0AAG2UUW0_SEYQADYESLR	A0AAG2UUW0_SEYQADYESLR	1	SEYQADYESLR	SEYQADYESLR	2	SEYQADYESLR2			587.456				396.981		513.906	566.221				431.356			578.389	890.676		952.313				452.526	821.906	1038.06	408.285	625.117		1090.71	595.353
APOB	Apolipoprotein B	A0AAG2UUW0_SPAFTDLHLR	A0AAG2UUW0_SPAFTDLHLR	1	SPAFTDLHLR	SPAFTDLHLR	2	SPAFTDLHLR2			2689.22	1475.81			2021.03	1609.7	2904.71	2370	1570		2097.1	1451.41	2412.94		2962.88	5423.34	1253.02	3677.52	2400.85		2720.6	2760.16	2619.76	3321.74	2329	2210.55	3312.94	3560.92	4113.3
APOB	Apolipoprotein B	A0AAG2UUW0_SVSLPSLDPASAK	A0AAG2UUW0_SVSLPSLDPASAK	1	SVSLPSLDPASAK	SVSLPSLDPASAK	2	SVSLPSLDPASAK2		1667.38	4364.22	3162.07	1661.36		4703.33	2154.41	3888.24	3378.92	2194.6	2603.84	3901.19	1843.12	3117.15		4002.15	8420.23	1678.9	7806.57	3415.3		6443.67	6381.14	4653.15	6383.62	5070.63	5112.48	6124.67	7315.19	9030.16
APOB	Apolipoprotein B	A0AAG2UUW0_TEVIPPLIENR	A0AAG2UUW0_TEVIPPLIENR	1	TEVIPPLIENR	TEVIPPLIENR	2	TEVIPPLIENR2		2869.25	8063.13	5091.24	3437.35	3790.38	7164.32	3238.83	6616.74	6683.16	3604.41	4684.2	6551.9	3791.74	5934.99		8251.78	13401.4	3836.12	15365.2	5387.84	2917.69	9265.68	10692.9	9835.29	13112.9	7402.07	7353.29	9920.59	12468.9	13057.5
APOB	Apolipoprotein B	A0AAG2UUW0_TGISPLALIK	A0AAG2UUW0_TGISPLALIK	1	TGISPLALIK	TGISPLALIK	2	TGISPLALIK2		3112.28	8014.99	3932	2776.89	2974.95	5823.05	3387.58	5459.98	5216.18	2670.85	3429.37	5350.68	2290.63	4600.47		6929.64	14402.1	3135.34	12119.1	6800.44	1548.38	7782.58	9284.72	7320.3	9540.25	7965.22	6641.29	8277.59	9688.21	11078.9
APOB	Apolipoprotein B	A0AAG2UUW0_TLADLTLLDSPIK	A0AAG2UUW0_TLADLTLLDSPIK	1	TLADLTLLDSPIK	TLADLTLLDSPIK	2	TLADLTLLDSPIK2		432.163	900.987	408.824	320.563	426.125	896.973	317.058	514.445	662.676	478.967	490.037		175.657			1384.88	1731.46	541.42	1839.17	984.797		743.284	1026.43	893.433	565.945	703.398	1174.16	1221.67	1335.18	1385.69
APOB	Apolipoprotein B	A0AAG2UUW0_VEDIPLAR	A0AAG2UUW0_VEDIPLAR	1	VEDIPLAR	VEDIPLAR	2	VEDIPLAR2			1339.28						1622.47	959		1279	1079.98					2668.24		2692.26	1359.52			1382.91	1411.08		1008.23	1270.52	1888.29	2911.29	3156.56
APOB	Apolipoprotein B	A0AAG2UUW0_VLLDQLGTTISFER	A0AAG2UUW0_VLLDQLGTTISFER	1	VLLDQLGTTISFER	VLLDQLGTTISFER	2	VLLDQLGTTISFER2			151.986														319.418	201.758		258.087				305.137	155.763		161.252
APOB	Apolipoprotein B	A0AAG2UUW0_VLVDHFGYTK	A0AAG2UUW0_VLVDHFGYTK	1	VLVDHFGYTK	VLVDHFGYTK	2	VLVDHFGYTK2																														1074.23	1268.43
APOB	Apolipoprotein B	A0AAG2UUW0_VSTAFVYTK	A0AAG2UUW0_VSTAFVYTK	1	VSTAFVYTK	VSTAFVYTK	2	VSTAFVYTK2			1353.61			867.645	1495.05	1194.07	1683.05	1441.47					1233.28		2087.31	2468.53		2137.66			1583.28	2007.29	1433.9	2917.77	1754.89	907.166	1635.37	1763.38	1657.89
APOB	Apolipoprotein B	A0AAG2UUW0_YENYELTLK	A0AAG2UUW0_YENYELTLK	1	YENYELTLK	YENYELTLK	2	YENYELTLK2			2648.53							1965.51							1574.42		1094.34	3690.79			1087.83	2080.19	829.074	2460.46	1515.24		2616.67	1909	3633.93
APOB	Apolipoprotein B	A0AAG2UUW0_YNALDLTNNGK	A0AAG2UUW0_YNALDLTNNGK	1	YNALDLTNNGK	YNALDLTNNGK	2	YNALDLTNNGK2			901.35							943.38	906.69			611.449			1174.34	1732.38		1627.03				1637.87	1580.49		1389.08	1288.29		934.501	2153.03
APOB	Apolipoprotein B	A0AAG2UUW0_AEPLAFTFSHDYK	A0AAG2UUW0_AEPLAFTFSHDYK	1	AEPLAFTFSHDYK	AEPLAFTFSHDYK	3	AEPLAFTFSHDYK3		285.543	694.93	886.802					613.96	735.852							883.12	919.977		1390.79			1345.69	1009.79	774.123	1726.18	910.056		798.629	896.342
APOB	Apolipoprotein B	A0AAG2UUW0_AHLDIAGSLEGHLR	A0AAG2UUW0_AHLDIAGSLEGHLR	1	AHLDIAGSLEGHLR	AHLDIAGSLEGHLR	3	AHLDIAGSLEGHLR3		1017.25	1258.08	890.097			1314.66	746.426	904.418	859.439	1144.11		1033.6	682.044			1409.17	1821.87	1102.19	1784.15	2092.31		1090.81	1019.38	1355.76	1037.25	1191.89	692.738	735.418	1114.7	1477.88
APOB	Apolipoprotein B	A0AAG2UUW0_ATLYALSHAVNNYHK	A0AAG2UUW0_ATLYALSHAVNNYHK	1	ATLYALSHAVNNYHK	ATLYALSHAVNNYHK	3	ATLYALSHAVNNYHK3			934.211	1319.68					1382.43	1001.94	1171.85			778.93				2746.58		1622.53			1524.62	1282.98	1433.57	1738.01	1022.67	1181.16	1636.41	844.619	1697.18
APOB	Apolipoprotein B	A0AAG2UUW0_EQHLFLPFSYK	A0AAG2UUW0_EQHLFLPFSYK	1	EQHLFLPFSYK	EQHLFLPFSYK	3	EQHLFLPFSYK3		431.515	1307.29		556.627		743.738	561.563	892.078	748.792	504.808	385.944	552.343	568.418	928.336		841.938	2519.38	423.033	1682.3	805.067		1394.59	2109.24	1144.93	1375.82	1304.47	1163.17	1621.72	1549	1691.24
APOB	Apolipoprotein B	A0AAG2UUW0_IISDYHQQFR	A0AAG2UUW0_IISDYHQQFR	1	IISDYHQQFR	IISDYHQQFR	3	IISDYHQQFR3			420.908							433.082															572.895					628.537
APOB	Apolipoprotein B	A0AAG2UUW0_LLSGGNTLHLVSTTK	A0AAG2UUW0_LLSGGNTLHLVSTTK	1	LLSGGNTLHLVSTTK	LLSGGNTLHLVSTTK	3	LLSGGNTLHLVSTTK3		562.106					837.952	1029.02	1440.83		968.393				1703.93		1344.99	3256.71						1865.43	1349.44	1553.82	1817.8	1623.3			2752.81
APOB	Apolipoprotein B	A0AAG2UUW0_NHLQLEGLFFTNGEHTSK	A0AAG2UUW0_NHLQLEGLFFTNGEHTSK	1	NHLQLEGLFFTNGEHTSK	NHLQLEGLFFTNGEHTSK	3	NHLQLEGLFFTNGEHTSK3			777.928						841.434									1044.14						1187.53	670.678		1189.86	587.039		465.928
APOB	Apolipoprotein B	A0AAG2UUW0_SGVQMNTNFFHESGLEAHVALK	A0AAG2UUW0_SGVQMNTNFFHESGLEAHVALK	1	SGVQMNTNFFHESGLEAHVALK	SGVQMNTNFFHESGLEAHVALK	3	SGVQMNTNFFHESGLEAHVALK3		573.4	663.532	612.755	645.206	1093.06	1128.3		503.785	342.331		651.282	441.751	531.978	470.758		1894.29	1254.18	801.584	1230.9	714.028		607.129	684.191	483.923	661.143	465.472	539.124	1186.51	425.851
APOB	Apolipoprotein B	A0AAG2UUW0_TEHGSEMLFFGNAIEGK	A0AAG2UUW0_TEHGSEMLFFGNAIEGK	1	TEHGSEMLFFGNAIEGK	TEHGSEMLFFGNAIEGK	3	TEHGSEMLFFGNAIEGK3				556.389													704.603	403.564						500.278	434.207	406.949	311.567	539.709	360.5	355.466
RBM47	RNA-binding protein 47	A0AV96_GFAFVEYESHR	A0AV96_GFAFVEYESHR	0	GFAFVEYESHR	GFAFVEYESHR	2	GFAFVEYESHR2			398.872															434.176												298.289	331.02
RBM47	RNA-binding protein 47	A0AV96_LFIGGIPK	A0AV96_LFIGGIPK	1	LFIGGIPK	LFIGGIPK	2	LFIGGIPK2		1002.76	1039.29	996.636				1178.84	733.859	844.018	1455.36		651.114	1148.81					1238.58									1314.55		1076.71	1044.68
UBA6	Ubiquitin-like modifier-activating enzyme 6	A0AVT1_LETGQFLTFR	A0AVT1_LETGQFLTFR	1	LETGQFLTFR	LETGQFLTFR	2	LETGQFLTFR2		724.439	863.807	883.111		1369.14		1052.44	508.479	1011.1	1120.26	1084.85		600.846			959.428	1260.92	1147.96	1109.15	1150.29		802.011	750.333	918.949	837.792	944.584		1671.02	933.258	1771.35
UBA6	Ubiquitin-like modifier-activating enzyme 6	A0AVT1_NAIFQLEK	A0AVT1_NAIFQLEK	1	NAIFQLEK	NAIFQLEK	2	NAIFQLEK2			1040.21	1152.02		1164.23				1503.45	1933.33			1588.25				1932.26						1882.79
UBA6	Ubiquitin-like modifier-activating enzyme 6	A0AVT1_NFALLGVGTSK	A0AVT1_NFALLGVGTSK	1	NFALLGVGTSK	NFALLGVGTSK	2	NFALLGVGTSK2		3256.47	3571.36	2613.08	3667.25	2743.33	3081.92	2640.42	2720.57	3380.83	3012.93	3064.72	2107.74	1461.76	1609.08	1686.24	2670.65	3791.27	3737.5	4283.23	2965.94	3825.38	3773.28	2832.26	2263.35	3341.21	2564.74	2892.63	2963.51	2945.35	2954.43
UBA6	Ubiquitin-like modifier-activating enzyme 6	A0AVT1_NLVLAGIK	A0AVT1_NLVLAGIK	1	NLVLAGIK	NLVLAGIK	2	NLVLAGIK2				2381.52	2376.91						1657.56	1961.6	1606.5		1839.38				570.193					2156.82		1467.36				578.01
UBA6	Ubiquitin-like modifier-activating enzyme 6	A0AVT1_SYTAADATLK	A0AVT1_SYTAADATLK	1	SYTAADATLK	SYTAADATLK	2	SYTAADATLK2		1461.32	1338.78				1522.53			1565.04	1498.03			2020.72	2109.36		2232.29	1478.67	1790.81				1598.22	1487.58	1195.91		1432.27		1814.75	1491.92	1497.99
UBA6	Ubiquitin-like modifier-activating enzyme 6	A0AVT1_TVFFESLER	A0AVT1_TVFFESLER	1	TVFFESLER	TVFFESLER	2	TVFFESLER2		5819.35	5466.17	4492.8	6591.13	4991.59	4911.61	4375.34	4013.84	6237.6	5378.17	5210.35	5693.45	5821.68	6024.5	5856.45	4513.78	6316.36	7584.68	5497.02	4450.82	4769.71	5307.58	5205.3	3831.53	5778.88	4053.98	5302.64	4780.52	5874.65	5505.48
UBA6	Ubiquitin-like modifier-activating enzyme 6	A0AVT1_VTGGYPFEAYK	A0AVT1_VTGGYPFEAYK	1	VTGGYPFEAYK	VTGGYPFEAYK	2	VTGGYPFEAYK2		959.378	962.841	994.548				1048.38	1407.52	894.621	1105.59	1293.88						1250.07			1251.53		1334.39	1316.77	1117.27	1281.49		1411.88		1118.47	897.556
UBA6	Ubiquitin-like modifier-activating enzyme 6	A0AVT1_YYFSHDTD	A0AVT1_YYFSHDTD	1	YYFSHDTD	YYFSHDTD	2	YYFSHDTD2		947.722	652.93	957.341	1115.19	983.91		617.136	761.75	759.574	1074.18	722.259	1341.56	950.083	1227.58	919.102		937.323	1136.56	502.709			664.151	723.727	579.272	628.332	566.914	807.549	1170.18	722.514	747.051
UBA6	Ubiquitin-like modifier-activating enzyme 6	A0AVT1_KPDHVPISSEDER	A0AVT1_KPDHVPISSEDER	1	KPDHVPISSEDER	KPDHVPISSEDER	3	KPDHVPISSEDER3				418.423						929.693				606.149					613.267						593.071
UBA6	Ubiquitin-like modifier-activating enzyme 6	A0AVT1_DDDHNGHIDFITAASNLR	A0AVT1_DDDHNGHIDFITAASNLR	1	DDDHNGHIDFITAASNLR	DDDHNGHIDFITAASNLR	4	DDDHNGHIDFITAASNLR4		251.021	271.258					583.843		282.832				230.28				351.878	570.666				410.709	227.757	352.958			229.572		114.693
ESYT2	Extended synaptotagmin-2	A0FGR8_ALALLEDEER	A0FGR8_ALALLEDEER	1	ALALLEDEER	ALALLEDEER	2	ALALLEDEER2		890.202	1310.36	1140.09		1242.6	1276.81	1397.45	1053.95	1254.27	1354.46	692.408		1658.85	1574.5		1456.88		889.461	1165.72	959.221	1826.19	1380.19	1067.93	1013.51	1309.65	1332.8	1856.2	1455.97
ESYT2	Extended synaptotagmin-2	A0FGR8_SDPYGIIR	A0FGR8_SDPYGIIR	1	SDPYGIIR	SDPYGIIR	2	SDPYGIIR2			1144.55		1094.66	1495.19			1424.95		1412.63				1974.93					1681.83		2876.92	1424.13		1553.27		1263.97	1353.88
ESYT2	Extended synaptotagmin-2	A0FGR8_VLVALASEELAK	A0FGR8_VLVALASEELAK	1	VLVALASEELAK	VLVALASEELAK	2	VLVALASEELAK2		923.768	1106.14	1244.94	1102.41	993.064	1054.04	1185.96	1312.98	859.285	1013.55	905.974	1201.19	986.413	1379.33	1344.06	1420.79	914.218	1264.75	530.201	1223.65		1798.88	1128.23	936.454	1372.34	682.808	1066.47	1006.37	838.043	987.698
ARHGAP10	Rho GTPase-activating protein 10	A1A4S6_LGDGEVFFLK	A1A4S6_LGDGEVFFLK	1	LGDGEVFFLK	LGDGEVFFLK	2	LGDGEVFFLK2		993.84	545.955	510.515				513.031	551.189		352.399	736.473		285.996	419.325		971.396	581.34	765.414					584.303	401.256		388.789			824.451	844.402
BICDL2	BICD family-like cargo adapter 2	A1A5D9_ALSELSEQNLR	A1A5D9_ALSELSEQNLR	1	ALSELSEQNLR	ALSELSEQNLR	2	ALSELSEQNLR2		1154.14	1246.17	1358.81	1172.32	975.654		917.855	1187.03	1290.87	1522.54	1102.76		1593.35			1465.29	981.891	1361.1	1268.97	1225.87		1028.13	1424.57	1441.39			1260.75	1388.9	1174.71	1682.77
BICDL2	BICD family-like cargo adapter 2	A1A5D9_AVELEGDVEALR	A1A5D9_AVELEGDVEALR	1	AVELEGDVEALR	AVELEGDVEALR	2	AVELEGDVEALR2		962.639	1363.33	809.488	1175.9			1404.22	1336.31	1265.84	1356.18	1327.94		1194.91		1346.59			1607.33	1171.21				1137.46	1095.95		811.125	730.502
BICDL2	BICD family-like cargo adapter 2	A1A5D9_DLLLAAELGK	A1A5D9_DLLLAAELGK	1	DLLLAAELGK	DLLLAAELGK	2	DLLLAAELGK2		1128.2	1786.94	1392.74	1722.42			1787.15	1883.93	1378.57	1762.54	1632.13		1159.11	1287.26	1406.71		780.789	1684.17	1824.15	1540.69	1691.36		903.846	2020.16	709.355	1278.52	1372.02		1354.31	1697.44
BICDL2	BICD family-like cargo adapter 2	A1A5D9_ELSASASSSTPR	A1A5D9_ELSASASSSTPR	1	ELSASASSSTPR	ELSASASSSTPR	2	ELSASASSSTPR2														294.959					413.244						368.318
BICDL2	BICD family-like cargo adapter 2	A1A5D9_GQCQAQALAGAELR	A1A5D9_GQC(UniMod:4)QAQALAGAELR	1	GQCQAQALAGAELR	GQC(UniMod:4)QAQALAGAELR	2	GQC(UniMod:4)QAQALAGAELR2																									290.416
BICDL2	BICD family-like cargo adapter 2	A1A5D9_TSLSPAEILEEK	A1A5D9_TSLSPAEILEEK	1	TSLSPAEILEEK	TSLSPAEILEEK	2	TSLSPAEILEEK2		1745.34	2588.42	1750.17	1718.73	1382.66	2766.58	985.352		1940.26	1710.16	2940.19		2287.2				1316.14	2956.03	1646.94	1856.31			2007.17	1687.85		1415.2	1780.75		2027.23	1588.51
BICDL2	BICD family-like cargo adapter 2	A1A5D9_LQTTHEELLLLR	A1A5D9_LQTTHEELLLLR	1	LQTTHEELLLLR	LQTTHEELLLLR	3	LQTTHEELLLLR3		341.992	562.936	686.524					454.597		969.528			646.437					676.15						430.651					466.887
ILVBL	2-hydroxyacyl-CoA lyase 2	A1L0T0_DGHPVVVNILIGR	A1L0T0_DGHPVVVNILIGR	1	DGHPVVVNILIGR	DGHPVVVNILIGR	3	DGHPVVVNILIGR3		138.73					397.186	271.366			588.983			249.922	474.753				319.107				276.929		322.389			345.073
SH3PXD2B	SH3 and PX domain-containing protein 2B	A1X283_IIPFLPGK	A1X283_IIPFLPGK	0	IIPFLPGK	IIPFLPGK	2	IIPFLPGK2		364.785	601.749		530.212				370.65						444.006				622.756											547.841	877.098
CNOT1	CCR4-NOT transcription complex subunit 1	A5YKK6_DAIAALGLLQK	A5YKK6_DAIAALGLLQK	1	DAIAALGLLQK	DAIAALGLLQK	2	DAIAALGLLQK2		206.604							272.799	369.5								303.009			221.802				258.963	293.142	307.977			237.706
CNOT1	CCR4-NOT transcription complex subunit 1	A5YKK6_NLILSAFPR	A5YKK6_NLILSAFPR	1	NLILSAFPR	NLILSAFPR	2	NLILSAFPR2			684.242																638.784						417.032		558.333	588.489		509.435
CNOT1	CCR4-NOT transcription complex subunit 1	A5YKK6_SLDLIESLLR	A5YKK6_SLDLIESLLR	1	SLDLIESLLR	SLDLIESLLR	2	SLDLIESLLR2		117.167		211.77	312.311			213.357	196.874	244.941	144.593			165.789					209.193	120.647					106.711	252.881
CNOT1	CCR4-NOT transcription complex subunit 1	A5YKK6_SPVTFLSDLR	A5YKK6_SPVTFLSDLR	1	SPVTFLSDLR	SPVTFLSDLR	2	SPVTFLSDLR2		553.959	768.952	357.093				586.584		695.456	718.26			595.365	963.216				663.77		696.303		642.603	622.555	807.218		538.931	880.607		3528.26
CCDC88B	Coiled-coil domain-containing protein 88B	A6NC98_EALVEALAAAGR	A6NC98_EALVEALAAAGR	1	EALVEALAAAGR	EALVEALAAAGR	2	EALVEALAAAGR2									578.113					801.25				847.834							1112.98	1681.75	821.129
CCDC88B	Coiled-coil domain-containing protein 88B	A6NC98_LSDGALLLR	A6NC98_LSDGALLLR	1	LSDGALLLR	LSDGALLLR	2	LSDGALLLR2			1342.26						1801.46					1422.45	2204.12										1528.1	4488.71	1496.3
CCDC88B	Coiled-coil domain-containing protein 88B	A6NC98_VLGIIAPSSR	A6NC98_VLGIIAPSSR	1	VLGIIAPSSR	VLGIIAPSSR	2	VLGIIAPSSR2															4901.76										1007.54	2581.33
CCDC88B	Coiled-coil domain-containing protein 88B	A6NC98_LGEAHAELDSLR	A6NC98_LGEAHAELDSLR	1	LGEAHAELDSLR	LGEAHAELDSLR	3	LGEAHAELDSLR3			867.81	921.13											1150.92										915.974	1345.11
MAP1LC3A;MAP1LC3B;MAP1LC3B2	Microtubule-associated protein 1 light chain 3 beta 2	A6NCE7_IPVIIER	A6NCE7_IPVIIER	0	IPVIIER	IPVIIER	2	IPVIIER2		1363.26	1388.2	923.444	1466.18	1216.88		924.591		1269.35	1046.2						1576.25		937.91	1786.74	1388.43		1247.76	1477.54	1379.07		1002.68			1118.91	882.183
PGP	Glycerol-3-phosphate phosphatase	A6NDG6_TILTLTGVSTLGDVK	A6NDG6_TILTLTGVSTLGDVK	1	TILTLTGVSTLGDVK	TILTLTGVSTLGDVK	2	TILTLTGVSTLGDVK2		314.221		656.379	678.497		783.271			473.471	353.594	547.651		292.701	618.23	621.971	959.896		498.519	870.21	363.707		366.495	439.335	440.409	869.978	579.397				303.705
TCAF2	TRPM8 channel-associated factor 2	A6NFQ2_GSQLGPVPVTIR	A6NFQ2_GSQLGPVPVTIR	0	GSQLGPVPVTIR	GSQLGPVPVTIR	2	GSQLGPVPVTIR2		1120.16	711.854	1160.21		975.744		975.473	765.847	749.661				813.203			654.519	844.752	893.677					1059.51	364.926			601.453		800.104	1092.7
TCAF2	TRPM8 channel-associated factor 2	A6NFQ2_LAAEPFPFR	A6NFQ2_LAAEPFPFR	0	LAAEPFPFR	LAAEPFPFR	2	LAAEPFPFR2		5718.92	4061.1	3498.92	4565.1	3745.51	4297.87	4035.53	3876.71	3578.05	4295.62	3979.47	5568.64	3365.77	2095.69	4285.79	4886.79	4972.9	5795.43	5148.02	5169.08		5000.75	4438.96	3378.97	3493.37	4077.26	4356.18		4006.13	5029.35
TCAF2	TRPM8 channel-associated factor 2	A6NFQ2_VTSVAGVYFTDTYGDRDR	A6NFQ2_VTSVAGVYFTDTYGDRDR	1	VTSVAGVYFTDTYGDRDR	VTSVAGVYFTDTYGDRDR	3	VTSVAGVYFTDTYGDRDR3		534.523	219.077	595.775	707.241	360.22	449.398	313.951	599.278	629.514	629.744			638.748		365.773	357.499		526.698	369.808			483.68	393.37		508.474	471.344	740.907		607.22
MROH6	Maestro heat-like repeat-containing protein family member 6	A6NGR9_ASAVGLLGTLVR	A6NGR9_ASAVGLLGTLVR	1	ASAVGLLGTLVR	ASAVGLLGTLVR	2	ASAVGLLGTLVR2		385.326							377.631	373.474																	343.736			446.399
DDT;DDTL	D-dopachrome decarboxylase-like protein	A6NHG4_ELALGQDR	A6NHG4_ELALGQDR	0	ELALGQDR	ELALGQDR	2	ELALGQDR2		1527	2596.56	2336.47	2375.81	2961.94	2979.26	3066.7		2108.13	3332.16	2787.86	3067.93	2487.42	4268.26	2597.58	2677.84	3347.13	2431.34	3623.52	2777.36	4845.09	3371.77	2916.21	4354.2	4648.79	2617.15	3799.8	5077.43	3011.42	2885.22
DDT;DDTL	D-dopachrome decarboxylase-like protein	A6NHG4_PFLELDTNLPANR	A6NHG4_PFLELDTNLPANR	0	PFLELDTNLPANR	PFLELDTNLPANR	2	PFLELDTNLPANR2			528.677	474.039		884.775			631.127	570.677	549.353	701.406	933.349	389.274	502.723		694.544	531.007							1025.37	1123.31				580.052
DDT;DDTL	D-dopachrome decarboxylase-like protein	A6NHG4_LCAAAASILGKPADR	A6NHG4_LC(UniMod:4)AAAASILGKPADR	0	LCAAAASILGKPADR	LC(UniMod:4)AAAASILGKPADR	3	LC(UniMod:4)AAAASILGKPADR3										344.86															946.254
DDT;DDTL	D-dopachrome decarboxylase-like protein	A6NHG4_PFLELDTNLPANRVPAGLEK	A6NHG4_PFLELDTNLPANRVPAGLEK	0	PFLELDTNLPANRVPAGLEK	PFLELDTNLPANRVPAGLEK	3	PFLELDTNLPANRVPAGLEK3														144.287											156.808
DDT;DDTL	D-dopachrome decarboxylase-like protein	A6NHG4_SHSAHFFEFLTK	A6NHG4_SHSAHFFEFLTK	0	SHSAHFFEFLTK	SHSAHFFEFLTK	3	SHSAHFFEFLTK3		1827.01	2508.13	2921.44	1761.3	2951.31	2750.43	2054.12	1846.98	2617.98	2391.95	2067.01	2683.92	3556.22	3773.3	2155.07	2688.03	2665.37	3080.37	2986.46	2058.95	4850.2	3650.32	2260	4175.75	5302.54	3228.12	2982.76	2743.04	2417.64	2291.81
NCF1;NCF1B	Putative neutrophil cytosol factor 1B	A6NI72_EMFPIEAGAINPENR	A6NI72_EMFPIEAGAINPENR	0	EMFPIEAGAINPENR	EMFPIEAGAINPENR	2	EMFPIEAGAINPENR2			411.349	553.121						325.967					989.722										643.022	943.983		483.09
NCF1;NCF1B	Putative neutrophil cytosol factor 1B	A6NI72_FTEIYEFHK	A6NI72_FTEIYEFHK	0	FTEIYEFHK	FTEIYEFHK	2	FTEIYEFHK2		813.026	3083.36	2503.1	1692.43	1078.09	2179.87	1811.91	2086.61	3998.81	1760.15	2579.35	2947.93	2110.94	5294.78		3708.42	2271.5	1460.28	4727.54	2804.17		4869.17	1749.6	3543.2	7708.74	2719.43	2780.9	3477.05	1644.48
NCF1;NCF1B	Putative neutrophil cytosol factor 1B	A6NI72_HIALLGFEK	A6NI72_HIALLGFEK	0	HIALLGFEK	HIALLGFEK	2	HIALLGFEK2		1200.18	4955.57	4527.07	2540.19	1921.44	5031.16	2549.64	2805.3	6682.73	2689.45	3854.49	3216.53	4257.67	8117.72		4342.56	4255.51	1487.2	7020.88	4464.62		9234.65	2691.64	6610.93	15550.9	4246.39	4866.98	4340.25	2663.61
NCF1;NCF1B	Putative neutrophil cytosol factor 1B	A6NI72_STATDITGPIILQTYR	A6NI72_STATDITGPIILQTYR	0	STATDITGPIILQTYR	STATDITGPIILQTYR	2	STATDITGPIILQTYR2		425.732	782.529	534.722	374.985			596.995	434.607	1099.13		599.161		955.195	1584.16	447.655	759.613	466.179	396.167	929.381	585.148		1373.9	262.55	1685.97	2089.68	972.387	609.982	600.602	673.873
NCF1;NCF1B	Putative neutrophil cytosol factor 1B	A6NI72_AYTAVEGDEVSLLEGEAVEVIHK	A6NI72_AYTAVEGDEVSLLEGEAVEVIHK	0	AYTAVEGDEVSLLEGEAVEVIHK	AYTAVEGDEVSLLEGEAVEVIHK	3	AYTAVEGDEVSLLEGEAVEVIHK3		143.489	453.707	767.321	547.183		963.755	477.191	497.007	823.635	736.527	611.348	746.184	600.565	1927.49			468.899	385.217	509.216	574.522		908.337	790.381	569.475	1504.5	826.803	819.71		503.652
NCF1;NCF1B	Putative neutrophil cytosol factor 1B	A6NI72_FTEIYEFHK	A6NI72_FTEIYEFHK	0	FTEIYEFHK	FTEIYEFHK	3	FTEIYEFHK3			902.277	914.947						1016.3			369.992	683.757	2358.25		1101.4	863.754					1790.07			2528.75	801.334	793.438
NCF1;NCF1B	Putative neutrophil cytosol factor 1B	A6NI72_RFTEIYEFHK	A6NI72_RFTEIYEFHK	0	RFTEIYEFHK	RFTEIYEFHK	3	RFTEIYEFHK3										793.1					1061.41											1332.27
NCF1;NCF1B	Putative neutrophil cytosol factor 1B	A6NI72_STATDITGPIILQTYR	A6NI72_STATDITGPIILQTYR	0	STATDITGPIILQTYR	STATDITGPIILQTYR	3	STATDITGPIILQTYR3														697.894	1236.21										545.53	1090.21
ARHGAP32	Rho GTPase-activating protein 32	A7KAX9_VEYVSSLSSSVR	A7KAX9_VEYVSSLSSSVR	1	VEYVSSLSSSVR	VEYVSSLSSSVR	2	VEYVSSLSSSVR2			656.589											744.449			1510.47		784.551
ARHGAP32	Rho GTPase-activating protein 32	A7KAX9_YGIVDGIYR	A7KAX9_YGIVDGIYR	1	YGIVDGIYR	YGIVDGIYR	2	YGIVDGIYR2		1036.74												1341.76					1056.08						761.285					1167.54
A2ML1	Alpha-2-macroglobulin-like protein 1	A8K2U0_AGLLTEEIR	A8K2U0_AGLLTEEIR	1	AGLLTEEIR	AGLLTEEIR	2	AGLLTEEIR2		27518.8	22736.5	8965.04	11643.5	23119.4	12537.6	34797.2	23576.4	27162.5	22800.1	30842.8	7121.06	14198	9543.55	10668.1	43192.4	31001.9	31820	28255.9	52958.9	55329.9	28860.5	15382.9	56833.7	31705.4	41408	42586.8	36252.5	16938.4	20205.6
A2ML1	Alpha-2-macroglobulin-like protein 1	A8K2U0_AVDESVLLLRPDR	A8K2U0_AVDESVLLLRPDR	1	AVDESVLLLRPDR	AVDESVLLLRPDR	2	AVDESVLLLRPDR2		5219.53	4861.47	1007.08	722.714	2577.55	718.467	3764.54	4355.78	3060.81	2598.47	3306.39	518.574	3607.48	2484.64	4521.91	4204.07	3210.06	3955.83	2511.88	4142.53	8005.51	4840.66	2895.55	3776.95	2846.99	2868.84	4506.65	3232.24	2779.2	2455.01
A2ML1	Alpha-2-macroglobulin-like protein 1	A8K2U0_AVGFLEIGYQK	A8K2U0_AVGFLEIGYQK	1	AVGFLEIGYQK	AVGFLEIGYQK	2	AVGFLEIGYQK2		33054.2	39567.2	10418.3	11247.4	19787.3	11476.2	27281.1	31319.7	22699	23340.2	28746.6	8180.63	21643.8	14847.9	37940	28746.9	18100.2	28621.3	24280.2	33139.8	72826.1	36443.5	21006.7	24675.7	20007.9	30177.2	31357.9	36115.2	20185.3	20611
A2ML1	Alpha-2-macroglobulin-like protein 1	A8K2U0_DGNGNTWLTAFVTK	A8K2U0_DGNGNTWLTAFVTK	1	DGNGNTWLTAFVTK	DGNGNTWLTAFVTK	2	DGNGNTWLTAFVTK2		265.75				392.434		401.943	408.894	295.263	425.197			321.712				502.808			639.807				247.298	600.516	465.478	935.276	426.28	597.622
A2ML1	Alpha-2-macroglobulin-like protein 1	A8K2U0_DVDDPMVSQGLR	A8K2U0_DVDDPMVSQGLR	1	DVDDPMVSQGLR	DVDDPMVSQGLR	2	DVDDPMVSQGLR2		1000.1	1105.88	1389.06		2297.77		1578.11	3379.92	1183.11	2452.76	1364.71		633.698				1374.9	1161.28				1139.84	1238.5	6316.1		2144.77	2327.43	2425.73	8105.93
A2ML1	Alpha-2-macroglobulin-like protein 1	A8K2U0_ELSTVQESFLVK	A8K2U0_ELSTVQESFLVK	1	ELSTVQESFLVK	ELSTVQESFLVK	2	ELSTVQESFLVK2		29585.5	27073.5	7873.32	8856.63	18360.7	9897.53	21991.7	24309.4	18788.5	16127.2	22461.3	6868.87	12405.6	7442.94	30591.2	27162.7	14357.5	21596.3	16812.9	25745.6	70963.9	28929.7	15995.2	22229.2	22129.8	22920.5	23747.1	31853.2	14455.2	16497.1
A2ML1	Alpha-2-macroglobulin-like protein 1	A8K2U0_FIFIDPK	A8K2U0_FIFIDPK	1	FIFIDPK	FIFIDPK	2	FIFIDPK2		49523.8	55256.7	15075.4	17687.4	41033.2	15910	41745.3	48773	36570.3	34078	51043.8	16563.7	18635.7	12942.2	27749.5	41258.9	35070.5	46729.4	45207.8	66382.4	106682	72840.7	34052	34031.2	41929.5	49303.7	49864.5	64308.4	27221.4	29174.2
A2ML1	Alpha-2-macroglobulin-like protein 1	A8K2U0_FKVEVVEPK	A8K2U0_FKVEVVEPK	1	FKVEVVEPK	FKVEVVEPK	2	FKVEVVEPK2		31465.8	32048.1	8261.94	10270.8	19937.3	7899.11	24076.9	27329.5	24751.7	16376	22961.1	9096.8	21179.8	15508.4	29604.5	37118.5	18945.4	25261.7	19707.7	29667.9	43168.6	35238.4	19670.6	28598.8	24893.3	25583.9	29826.3	33455.9	21671.1	20076.3
A2ML1	Alpha-2-macroglobulin-like protein 1	A8K2U0_FTVTLETK	A8K2U0_FTVTLETK	1	FTVTLETK	FTVTLETK	2	FTVTLETK2		36855.5	31221.3	10064.2	12371.4	14259.6	10443.9	21383.3	28580.6	21092.7	19414.3	21302	7256.9	22024	12936.9	32377.6	30849.9	20949.7	27647	25531.8	37947.5	53056.1	35808	18458.3	28805.5	28648.4	24739	29395.7	31910.7	18563.9	19899.4
A2ML1	Alpha-2-macroglobulin-like protein 1	A8K2U0_GHDDSFLK	A8K2U0_GHDDSFLK	1	GHDDSFLK	GHDDSFLK	2	GHDDSFLK2		1477.72	1514.17		681.23	2365.5	637.439	2169.97	1363.19	1198.57	1858.13	2088.37		683.829			3313.08	1634	2090.98	1379.7	1895.54	3414.48	2686.45	1442.98	2238.96	1562.64	2544.34	2056.89	2350.31	863.004	1565.82
A2ML1	Alpha-2-macroglobulin-like protein 1	A8K2U0_ILDSNEPCGGQK	A8K2U0_ILDSNEPC(UniMod:4)GGQK	1	ILDSNEPCGGQK	ILDSNEPC(UniMod:4)GGQK	2	ILDSNEPC(UniMod:4)GGQK2		3478.3	3090.18		1486.58	2168.11		3502.24	4475.08	2617.85	2751.02	3317.46					3597.91	1909.98	3105.11	2243.57	3462.61	6220.67	4382.75	2679.71	4619.75	3423.22	4270.1	4539.18	4389.11	2630.3	1634.61
A2ML1	Alpha-2-macroglobulin-like protein 1	A8K2U0_IVTMDSNFVPVNDK	A8K2U0_IVTMDSNFVPVNDK	1	IVTMDSNFVPVNDK	IVTMDSNFVPVNDK	2	IVTMDSNFVPVNDK2		4716.7	3052.61	2287.37		5601.92		6547.08	6617.71	2255.99	4196.01	4622.53		4276.46	1377.93	3477.17	16934.3		3197.78	807.783	1664.86	3232.74	2891.14	3689.09	12317.2	3784.54	5949.35	7129.29	790.849	3393.2
A2ML1	Alpha-2-macroglobulin-like protein 1	A8K2U0_LLEYSGLK	A8K2U0_LLEYSGLK	1	LLEYSGLK	LLEYSGLK	2	LLEYSGLK2		91756	79086.9	29407.4	30662.6	51713.3	29966.2	68580.9	80206.8	59221.1	49721.9	68463.6	24430.8	53152.9	36465.5	77240.3	79593	48926.3	58529.8	56256.8	90076.1	144250	80334.2	56462.3	70571.4	56535.8	69484.2	79007.4	99301.8	54972.9	48405
A2ML1	Alpha-2-macroglobulin-like protein 1	A8K2U0_LLEYSGLKK	A8K2U0_LLEYSGLKK	1	LLEYSGLKK	LLEYSGLKK	2	LLEYSGLKK2		3418.71	2264.84	969.831	1073.04	1649.85	1400.85	2450.5	1953.27	2669.3	1696.66	1755.8	1981.91	2776.84	1565.26	3120.5	4222.44	2116.97	3388.3	2312.5	3006.29	5392.41	3222.93	1948.69	2844.38	2450.57	2419.1	3212.86	3848.53	1885.87	2329.9
A2ML1	Alpha-2-macroglobulin-like protein 1	A8K2U0_LNFPSVQK	A8K2U0_LNFPSVQK	1	LNFPSVQK	LNFPSVQK	2	LNFPSVQK2		24525.2	27187.5	8608.36	12299.7	24702.3	11119.9	26021.7	33653.6	21796.6	21578.8	26528.8	15738.1	26069.1	22857.6	34712.4	28395.9	21336.9	24121.9	17605.5	32594.6	51659.8	29784.4	23894.4	26100.5	23023.3	22193.7	30059.8	33440.1	20823.8	19499.3
A2ML1	Alpha-2-macroglobulin-like protein 1	A8K2U0_LTATIFNYLK	A8K2U0_LTATIFNYLK	1	LTATIFNYLK	LTATIFNYLK	2	LTATIFNYLK2		26493.2	24360.9	6370.46	7380.65	14801.2	9255.58	23380.9	22803.2	16959	18133	21556.1	5754.82	7210.87	5104.27	14084.4	20967.7	20560.8	20913.8	17218.3	29502.3	63920.4	28042.2	11085.7	18706.8	22364.5	25474.2	24044.9	30092.5	14635.2	16261.7
A2ML1	Alpha-2-macroglobulin-like protein 1	A8K2U0_SFLGIHR	A8K2U0_SFLGIHR	1	SFLGIHR	SFLGIHR	2	SFLGIHR2		29225.6	34254.3	11636.2	10528.7	31428.1	12765.4	45166.3	40313.6	24694	27800.7	31138.7	15402.5	43054.7	33389.9	39319.4	32247.4	26601.5	24212.4	19722.1	23850.3	56214.4	32074.6	21854.8	44006.6	25935.2	27739.7	30310.1	33241.7	19925.9	25412.9
A2ML1	Alpha-2-macroglobulin-like protein 1	A8K2U0_SSSNMAIVEVK	A8K2U0_SSSNMAIVEVK	1	SSSNMAIVEVK	SSSNMAIVEVK	2	SSSNMAIVEVK2		529.892	624.007	576.181		854.299		1286.48	1080.99		998.187	776.736		795.227		884.341	2434.69		257.832					777.658	1374.97	660.971	1190.37	1349.23	1088.72	770.4
A2ML1	Alpha-2-macroglobulin-like protein 1	A8K2U0_TFGTFSVEEYVLPK	A8K2U0_TFGTFSVEEYVLPK	1	TFGTFSVEEYVLPK	TFGTFSVEEYVLPK	2	TFGTFSVEEYVLPK2		6260.04	7822.27	1904.53	2329.01	3473.44	1665.63	5537.75	5905.83	4243.61	3769.42	6112.79	2210.11	4369.77	2906.42	7343.68	8167.89	3882.91	5048.37	5268.87	6537.61	18077.2	7693.47	4882.16	4578.73	5037.87	5959.89	6052.52	5894.65	3336.94	4104.99
A2ML1	Alpha-2-macroglobulin-like protein 1	A8K2U0_TFNIQSVNR	A8K2U0_TFNIQSVNR	1	TFNIQSVNR	TFNIQSVNR	2	TFNIQSVNR2		11897.2	14100.8	5472.56	3848.27	16580.5	4236.25	16010	17424.3	9337.18	13014.5	16064	6677.81	14870.1	11041	15825.1	15132.9	9304.93	8062.34	5175.19	8913.34	22151.3	14152	8262.68	18811.7	10944.1	12006.4	16498.3	13433.3	9539.9	8561.04
A2ML1	Alpha-2-macroglobulin-like protein 1	A8K2U0_TFSLSVEIGK	A8K2U0_TFSLSVEIGK	1	TFSLSVEIGK	TFSLSVEIGK	2	TFSLSVEIGK2		1018.62	1213.8					1459.74	2351.86	1129.19	1064.83			1220.23		1195.66			1641.66	1422.87	1192.03		1640.76		1284.6		1191.91	1543.43
A2ML1	Alpha-2-macroglobulin-like protein 1	A8K2U0_THSSLLCPK	A8K2U0_THSSLLC(UniMod:4)PK	1	THSSLLCPK	THSSLLC(UniMod:4)PK	2	THSSLLC(UniMod:4)PK2		1252.3	2579.75			1902.96		1367.32			1610.01	1311.53					3281.15	1587.48	2170.51		1616.11	2526.12	2408.14		2267.66	2375.65	1758.47	2325.21	2501.49	1275.25
A2ML1	Alpha-2-macroglobulin-like protein 1	A8K2U0_VCLDLSPGYSDVK	A8K2U0_VC(UniMod:4)LDLSPGYSDVK	1	VCLDLSPGYSDVK	VC(UniMod:4)LDLSPGYSDVK	2	VC(UniMod:4)LDLSPGYSDVK2		35791.8	32954.7	9839.29	9412.71	22692.8	10055.4	25635.9	30782	23724.3	20895.6	25062.8	5212.87				35980.5	19208.1	24079.5	19065.8	30100.9	54194.6	36058.8	24416.4	26543.2	24012.8	29328.4	30965.2	31722.1	22041.9	18862
A2ML1	Alpha-2-macroglobulin-like protein 1	A8K2U0_VEVVEPK	A8K2U0_VEVVEPK	1	VEVVEPK	VEVVEPK	2	VEVVEPK2			2426.01					1748.95			1529.11			1262.02			1753.46		2309.65		2565.14		1561.53	1740.31	1901.25	1573.18		1923.86
A2ML1	Alpha-2-macroglobulin-like protein 1	A8K2U0_VSGVGNNISFEEK	A8K2U0_VSGVGNNISFEEK	1	VSGVGNNISFEEK	VSGVGNNISFEEK	2	VSGVGNNISFEEK2		15959.2	12950.1	4885.29	5132.21	9359.9	4265.07	10486.6	11860.9	10051.8	9148.58	10210.9	4409.92	10076.8	8182.16	15534.7	16239.5	7760.76	10174.8	9067.87	13112.1	19632.4	13550.8	8875.89	12803	9750.17	12564.9	12168.8	16118.3	9598.13	9365.21
A2ML1	Alpha-2-macroglobulin-like protein 1	A8K2U0_YSMVELQDPNSNR	A8K2U0_YSMVELQDPNSNR	1	YSMVELQDPNSNR	YSMVELQDPNSNR	2	YSMVELQDPNSNR2		1311.38	1101.69	1629.89	737.883	3019.62	497.426	3357	4088.23	1409.44	2923.37	2612.06		2099.36	1582.79	1160.22	4653.41	1717.13	1090.57		941.155	1909.71	2004.77	2042.11	5331.46	2288.26	2571.61	2945.51	2287.03	1716.65
A2ML1	Alpha-2-macroglobulin-like protein 1	A8K2U0_AVDESVLLLRPDR	A8K2U0_AVDESVLLLRPDR	1	AVDESVLLLRPDR	AVDESVLLLRPDR	3	AVDESVLLLRPDR3		70821.3	63221.1	17490.9	19069.6	39951.9	18806.8	48461.4	54451.7	43426.3	38890.7	38961	13562.3	44049.6	35266.1	59176	51785.1	33559.5	52065.7	37854.8	55135.2	108587	64661.3	38248.9	60231.7	48109.2	46781.4	55632	46537.6	48306	29874.7
A2ML1	Alpha-2-macroglobulin-like protein 1	A8K2U0_FQMEDLVYNPEQVPR	A8K2U0_FQMEDLVYNPEQVPR	1	FQMEDLVYNPEQVPR	FQMEDLVYNPEQVPR	3	FQMEDLVYNPEQVPR3								728.848	876.279		668.329	249.36		381.548	565.109		668.41		162.984					338.123	663.276		434.458	497.843
A2ML1	Alpha-2-macroglobulin-like protein 1	A8K2U0_SLTLTIHTSYVGSR	A8K2U0_SLTLTIHTSYVGSR	1	SLTLTIHTSYVGSR	SLTLTIHTSYVGSR	3	SLTLTIHTSYVGSR3		346.301	178.445					810.632	748.903		947.858								508.115						645.288
A2ML1	Alpha-2-macroglobulin-like protein 1	A8K2U0_VSGVGNNISFEEKK	A8K2U0_VSGVGNNISFEEKK	1	VSGVGNNISFEEKK	VSGVGNNISFEEKK	3	VSGVGNNISFEEKK3		790.925	768.603	689.676		756.871		508.83		381.041				816.946		1365.31	716.37	437.339	626.129	704.519	778.421		1246.81	642.611	567.206		448.909	910.981		522.436
A2ML1	Alpha-2-macroglobulin-like protein 1	A8K2U0_HLHCISFLVPPPAGGTEEVATIR	A8K2U0_HLHC(UniMod:4)ISFLVPPPAGGTEEVATIR	1	HLHCISFLVPPPAGGTEEVATIR	HLHC(UniMod:4)ISFLVPPPAGGTEEVATIR	4	HLHC(UniMod:4)ISFLVPPPAGGTEEVATIR4		1826.13	2527.04	1310.98	879.4	1269.13	915.787	3235.27	4230.56	1494.85	2553.5	2473.55					3100.08	1046.17	2395.17	943.531	1612.93	6129.31	2290.75	2101.91	2466.99	1805.8	1827.95	2454.54	1814.54	588.181	1358.62
A2ML1	Alpha-2-macroglobulin-like protein 1	A8K2U0_SDTLIKPVLVKPEGVLVEK	A8K2U0_SDTLIKPVLVKPEGVLVEK	1	SDTLIKPVLVKPEGVLVEK	SDTLIKPVLVKPEGVLVEK	4	SDTLIKPVLVKPEGVLVEK4		1592.65	1700.2			1326.34		317.607	718.546	281.168	422.478	397.722		482.595	766.1	724.39	691.119	462.422	1246.11	670.737	1427.68	2712.88	1966.29	912.68	901.423	786.421	645.146	1173.32	775.538	524.601
CLCA1	Calcium-activated chloride channel regulator 1	A8K7I4_ISTSILDLR	A8K7I4_ISTSILDLR	1	ISTSILDLR	ISTSILDLR	2	ISTSILDLR2		738.854												846.263						1247.1	1532.1				761.958	1789.49
CYSRT1	Cysteine-rich tail protein 1	A8MQ03_NPYAHISIPR	A8MQ03_NPYAHISIPR	1	NPYAHISIPR	NPYAHISIPR	2	NPYAHISIPR2		1750.89	1324.61	1614.89	1306.15	1672.74	1075.95	2288.33	2217.94	1386.19	1993.79	1452.1	667.261	1375.76	1266.72	1603.22	1403.21	1494.8	980.645	1174.74	1291.97	1544.26	824.09	1331.54	1335.16	553.552	1538.89	738.03	1809.27	1209.26	1430.09
MYO1G	Unconventional myosin-Ig	B0I1T2_VIGFSPEEVESVHR	B0I1T2_VIGFSPEEVESVHR	1	VIGFSPEEVESVHR	VIGFSPEEVESVHR	3	VIGFSPEEVESVHR3			508.993						495.232	620.058		530.667		652.023	1201.7								1429.22	459.714	745.863	841.028		1070.04
FAM25A;FAM25C;FAM25G	Protein FAM25A	B3EWG3_ATEGAIHAVEEVVK	B3EWG3_ATEGAIHAVEEVVK	0	ATEGAIHAVEEVVK	ATEGAIHAVEEVVK	2	ATEGAIHAVEEVVK2		11567.1	6927.44	7902.84	5672.46	3832.74	5053.44	4981.09	6317.04	5679.12	4405.75	4313.96	6308.25	6793.42	5038.48	6108.09	8328.99	7630.2	6915.45	4731.53	13290.9	9722.87	8800.13	5891.39	7628.65	3366.83	6710.66	3088.05	8782.01	4243.23	7670.75
FAM25A;FAM25C;FAM25G	Protein FAM25A	B3EWG3_LAAEGLAHR	B3EWG3_LAAEGLAHR	0	LAAEGLAHR	LAAEGLAHR	2	LAAEGLAHR2		8898.66	10829.6	12727.1	9565.57	5568.9	8581.44	7626.93	11264.1	8618.49	6664.53	6903.42	9801.7	9458.04	8157.99	7409.67	8570.34	8694.31	11649.2	6530.13	13453.5	15954.4	10780.5	10319.6	13252.7	4438.68	8234.84	4700.6	11040.3	7879.93	9528.05
FAM25A;FAM25C;FAM25G	Protein FAM25A	B3EWG3_ATEGAIHAVEEVVK	B3EWG3_ATEGAIHAVEEVVK	0	ATEGAIHAVEEVVK	ATEGAIHAVEEVVK	3	ATEGAIHAVEEVVK3		1472.05	1323.12	1495.2	1209.52	1621.21	2229	1380.82	2100.45	1089.34	1209.89	1361.88	3763.73	2111.63	1705.85	2941.86	1596.67	1921.21	1656.2	1766.79	3924.59	3877.48	2570.6	1673.62	1917.36	1335.92	1654.4	925.769	2486.99	1047.41	2238.19
FAM25A;FAM25C;FAM25G	Protein FAM25A	B3EWG3_LAAEGLAHRTEK	B3EWG3_LAAEGLAHRTEK	0	LAAEGLAHRTEK	LAAEGLAHRTEK	3	LAAEGLAHRTEK3							542.754							830.646	1257.32	608.43			405.213		461.633
	Complement factor B	B4E1Z4_ALFVSEEEK	B4E1Z4_ALFVSEEEK	1	ALFVSEEEK	ALFVSEEEK	2	ALFVSEEEK2		1394.06	5309.82	3623.82	4372.66	2160.45	5825.96	4286.72	1933.26	4673.01	2786.8	5047.73	3193.18	3886.2			3586.88	5837.1	3898.42	7798.62	4762.68	11190.8	7030.95	4598.47	6535.93	6131	6805.19	4849.47	7552.51	7244.01	8994.64
	Complement factor B	B4E1Z4_ALFVSEEEKK	B4E1Z4_ALFVSEEEKK	1	ALFVSEEEKK	ALFVSEEEKK	2	ALFVSEEEKK2		169.139	694.232	519.342			537.092	447.944		392.373		767.283			721.042					404.415			749.248		922.039		506.194		674.976	999.147	627.887
	Complement factor B	B4E1Z4_AVISPGFDVFAK	B4E1Z4_AVISPGFDVFAK	1	AVISPGFDVFAK	AVISPGFDVFAK	2	AVISPGFDVFAK2		531.101	698.021					732.776	764.232	714.924	685.321	640.894		500.843	798.281		693.633	877.179	920.285	958.439	783.097		890.575	488.258	688.459		759.47	634.951	1359.98	1206.14	911.946
	Complement factor B	B4E1Z4_DAQYAPGYDK	B4E1Z4_DAQYAPGYDK	1	DAQYAPGYDK	DAQYAPGYDK	2	DAQYAPGYDK2			1653.01	1725.7			2067.23			1632.53	1410.24	1877.97		1501.22	2288.24		1151.47	2899.91	1442.57	2470.92	2311.83		3393.85	1698.53	3103.33	3615.9	2003.42	2415.26	2680.34	2546.41	2699.14
	Complement factor B	B4E1Z4_DISEVVTPR	B4E1Z4_DISEVVTPR	1	DISEVVTPR	DISEVVTPR	2	DISEVVTPR2		5130.41	6898.52	5577.22	8127.79	5169.26	7882.26	6827.04	4546.93	5631.76	5938.68	8971.68	5538.24		3435.59		6246.1	8183.9	6171.41	10813.5	6945.55	8943.07	9488.07	6612.6	8602.11	7747.62	8242.49	5958.26	10774.6	9470.38	11698.5
	Complement factor B	B4E1Z4_EAGIPEFYDYDVALIK	B4E1Z4_EAGIPEFYDYDVALIK	1	EAGIPEFYDYDVALIK	EAGIPEFYDYDVALIK	2	EAGIPEFYDYDVALIK2			630.65					429.475		491.372		828.617					690.241	743.459	857.982	569.255		2078.69	925.864	430.741	651.482		958.599				704.809
	Complement factor B	B4E1Z4_EELLPAQDIK	B4E1Z4_EELLPAQDIK	1	EELLPAQDIK	EELLPAQDIK	2	EELLPAQDIK2		2822.48	5196.79	5675.63	5071.08	3685.22	7317.2	7775.72	3753.04	5900.17	4479.44	8471.12	4374.55	4136.64	4136.84	2071.73	6740.38	11572.4	6191.79	11304.4	8462	13990.7	7904.16	6180.23	10020	9083.06	9949.35	6789.62	9972.8	7621.27	10221.8
	Complement factor B	B4E1Z4_EKLQDEDLGFL	B4E1Z4_EKLQDEDLGFL	1	EKLQDEDLGFL	EKLQDEDLGFL	2	EKLQDEDLGFL2		353.418	793.312	842.636	912.986	995.408	1249.57	889.145	440.73	670.003	475.723	950.307		763.942	973.457		857.333	1015.13	802.606	1207.1	769.968		1188.3	576.363	1048.46	1145.82	1514.76	813.768	2141.46	1250.89	1687.95
	Complement factor B	B4E1Z4_FIQVGVISWGVVDVCK	B4E1Z4_FIQVGVISWGVVDVC(UniMod:4)K	1	FIQVGVISWGVVDVCK	FIQVGVISWGVVDVC(UniMod:4)K	2	FIQVGVISWGVVDVC(UniMod:4)K2																	943.077
	Complement factor B	B4E1Z4_GDSGGPLIVHK	B4E1Z4_GDSGGPLIVHK	1	GDSGGPLIVHK	GDSGGPLIVHK	2	GDSGGPLIVHK2			832.268	245.705		275.634	375.36	315.912		441.784	368.394	716.703					369.568	395.76	461.592	402.279	598.858	1186.52		241.763	806.374	500.698	384.432	421.641	402.933	366.74	929.863
	Complement factor B	B4E1Z4_VKDISEVVTPR	B4E1Z4_VKDISEVVTPR	1	VKDISEVVTPR	VKDISEVVTPR	2	VKDISEVVTPR2														536.908	413.436															176.362
	Complement factor B	B4E1Z4_YGLVTYATYPK	B4E1Z4_YGLVTYATYPK	1	YGLVTYATYPK	YGLVTYATYPK	2	YGLVTYATYPK2		3249.16	7487.85	5601.17	4488.78	5279.31	10124.8	7743.11	4564.87	6679.26	5669.97	7351.07	5347.63	6344.39	4943	2995.19	5552.63	10807.7	8116.15	10198.8	7020.44	16041.9	10296.8	6274.15	11190	9232.42	10634.9	4914.03	10152.7	8637.72	11244.7
	Complement factor B	B4E1Z4_LEDSVTYHCSR	B4E1Z4_LEDSVTYHC(UniMod:4)SR	1	LEDSVTYHCSR	LEDSVTYHC(UniMod:4)SR	3	LEDSVTYHC(UniMod:4)SR3		221.364	270.188	561.64		344.338		758.005		510.55	244.015	612.709						688.74	554.196	687.478		854.12	569.208	364.98	539.813		576.52	782.009	1083.24	1074.19	998.026
	Complement factor B	B4E1Z4_RNDYLDIYAIGVGK	B4E1Z4_RNDYLDIYAIGVGK	1	RNDYLDIYAIGVGK	RNDYLDIYAIGVGK	3	RNDYLDIYAIGVGK3																			468.539	514.818	371.304				249.416
	Complement factor B	B4E1Z4_GHESCMGAVVSEYFVLTAAHCFTVDDK	B4E1Z4_GHESC(UniMod:4)MGAVVSEYFVLTAAHC(UniMod:4)FTVDDK	1	GHESCMGAVVSEYFVLTAAHCFTVDDK	GHESC(UniMod:4)MGAVVSEYFVLTAAHC(UniMod:4)FTVDDK	4	GHESC(UniMod:4)MGAVVSEYFVLTAAHC(UniMod:4)FTVDDK4		944.701	1248.44	913.085	698.256	1310.09	2082.02	499.672	486.909	436.235	548.551	426.981	2608.27	476.222	406.106	991.011	2594.43	2457.95	1299.4	1519.71	1488.53	4454.53	1584.34	825.229	575.075	1141.5	1049.91	1199.18	2179.86	895.073	1509.56
SEPTIN2	Septin-2	B5MCX3_ASIPFSVVGSNQLIEAK	B5MCX3_ASIPFSVVGSNQLIEAK	1	ASIPFSVVGSNQLIEAK	ASIPFSVVGSNQLIEAK	2	ASIPFSVVGSNQLIEAK2		935.01	868.641				1225.67		810.77	902.563						1040.34	791.206	556.759	555.033	726.25				611.107				599.345			793.783
SEPTIN2	Septin-2	B5MCX3_ILDEIEEHNIK	B5MCX3_ILDEIEEHNIK	1	ILDEIEEHNIK	ILDEIEEHNIK	2	ILDEIEEHNIK2		941.267	423.893	853.563	722.095	718.926				630.734	607.211			684.976	695.891	683.653	1023.37	709.38	553.897					737.809	909.236		773.863			867.935	764.826
SEPTIN2	Septin-2	B5MCX3_LTVVDTPGYGDAINCR	B5MCX3_LTVVDTPGYGDAINC(UniMod:4)R	1	LTVVDTPGYGDAINCR	LTVVDTPGYGDAINC(UniMod:4)R	2	LTVVDTPGYGDAINC(UniMod:4)R2		415.774							277.45								596.453				351.714				180.81
SEPTIN2	Septin-2	B5MCX3_TIISYIDEQFER	B5MCX3_TIISYIDEQFER	1	TIISYIDEQFER	TIISYIDEQFER	2	TIISYIDEQFER2		480.842	652.497	577.387	387.85	373.605	544.731	385.882	529.131	536.876	734.264	367.357		360.339	472.782	431.473	566.901	639.759	639.107	342.117	492.74	1378.75	483.274	647.731	336.437		345.528	284.158		473.902	636.463
SEPTIN2	Septin-2	B5MCX3_TVQIEASTVEIEER	B5MCX3_TVQIEASTVEIEER	1	TVQIEASTVEIEER	TVQIEASTVEIEER	2	TVQIEASTVEIEER2			391.068						395.591	401.232								447.403	220.09	445.103				477.126
SEPTIN2	Septin-2	B5MCX3_VNIVPVIAK	B5MCX3_VNIVPVIAK	1	VNIVPVIAK	VNIVPVIAK	2	VNIVPVIAK2		531.487	661.058	1346.6	1596.66	1762.23	1949.41	1387.73	1405.99	636.262	1343.1	1299.32	2135.73			1024.16	743.448	502.529	660.697	772.971	741.141	1967.72	810.453	1656.21			704.413	758.328	1465.08	693.287	264
SEPTIN2	Septin-2	B5MCX3_ILDEIEEHNIK	B5MCX3_ILDEIEEHNIK	1	ILDEIEEHNIK	ILDEIEEHNIK	3	ILDEIEEHNIK3		995.074	1106.66	1284.79		1323.87	829.115	1020.63	1057.65	945.929				1106.26	1315.8	821.392	801.991	1320.86			1141.7		1663.34	1372.65	1153.25		1244.21	1487.64		967.303
EIF3C;EIF3CL	Eukaryotic translation initiation factor 3 subunit C-like protein	B5ME19_DEAQVCAIIER	B5ME19_DEAQVC(UniMod:4)AIIER	0	DEAQVCAIIER	DEAQVC(UniMod:4)AIIER	2	DEAQVC(UniMod:4)AIIER2				519.167					852.963	723.46															613.573
EIF3C;EIF3CL	Eukaryotic translation initiation factor 3 subunit C-like protein	B5ME19_DFESHITSYK	B5ME19_DFESHITSYK	0	DFESHITSYK	DFESHITSYK	2	DFESHITSYK2		1152.63	768.135			862.225				899.997				858.612													868.064
EIF3C;EIF3CL	Eukaryotic translation initiation factor 3 subunit C-like protein	B5ME19_ELLGQGLLLR	B5ME19_ELLGQGLLLR	0	ELLGQGLLLR	ELLGQGLLLR	2	ELLGQGLLLR2		5336.03	4972.62	4478.39	5340.4	3861.44	4857.07	3246.49	3712.98	4979.5	4534.24	2741.33	3275.87	4491.92	3606.61	4144.75	3059.02	3968.25	6398.55	4105.9	3920.82	3792.04	4628.03	4380.19	3748.87	3289.03	3610.45	4344.47	3569.04	5350.76	3756.4
EIF3C;EIF3CL	Eukaryotic translation initiation factor 3 subunit C-like protein	B5ME19_FEELTNLIR	B5ME19_FEELTNLIR	0	FEELTNLIR	FEELTNLIR	2	FEELTNLIR2		1127.47	1402.92	1692.26		1922.51	1036.92	1218.59	1532.46	1585.75	1856.28	2828.4	2806.26	1838.47	2127.87		1035.55	1058.13	1208.58	758.861	1004.85	3816.76	1516.63	1333.97	1363.13		1101.81	1230.88		1653.48	1448.69
EIF3C;EIF3CL	Eukaryotic translation initiation factor 3 subunit C-like protein	B5ME19_GCILTLVER	B5ME19_GC(UniMod:4)ILTLVER	0	GCILTLVER	GC(UniMod:4)ILTLVER	2	GC(UniMod:4)ILTLVER2		4465.31	3267.94	4107.96	4454.41	5391.22	3787.2	3939.75	4421.37	4537.19	4138.17	3457.33	2999.45				4040.22	3396.16	4834.44		3343.05	4705.02	3704.84	5173.64	3314.62	3608.73	4038.55	4535.74	3363.47	4491.56	3684.02
EIF3C;EIF3CL	Eukaryotic translation initiation factor 3 subunit C-like protein	B5ME19_GTEITHAVVIK	B5ME19_GTEITHAVVIK	0	GTEITHAVVIK	GTEITHAVVIK	2	GTEITHAVVIK2			3471.91	3698.59	2922.18		2339.21	6141.13		2284.08	3823.43	3552.21		2259.49			3785.13	3378.08	1346.82				1555.56	3876.49	3759.83		3808.57	2431.39	4165.02	1842.8	4148.57
EIF3C;EIF3CL	Eukaryotic translation initiation factor 3 subunit C-like protein	B5ME19_LGSLVENNER	B5ME19_LGSLVENNER	0	LGSLVENNER	LGSLVENNER	2	LGSLVENNER2		1888.7	1716.28	1860	1464.13	1563.74	2136.94	1458.43	1457.99	1779.75	2028.76	1123.85	1687.91	2161.55	2500.19	2140.5			1933.62	1463.29				1840.31	1338.1	1142.91	1472.57	1517.62		1598.62	1381.77
EIF3C;EIF3CL	Eukaryotic translation initiation factor 3 subunit C-like protein	B5ME19_LNEILQAR	B5ME19_LNEILQAR	0	LNEILQAR	LNEILQAR	2	LNEILQAR2		1667.58		1003.93					2334.08	1505.91	1595.99	1771.46		1367.74					1452.99	1126.39					2208.27	1930.33				1512.21
EIF3C;EIF3CL	Eukaryotic translation initiation factor 3 subunit C-like protein	B5ME19_TEPTAQQNLALQLAEK	B5ME19_TEPTAQQNLALQLAEK	0	TEPTAQQNLALQLAEK	TEPTAQQNLALQLAEK	2	TEPTAQQNLALQLAEK2		735.226		1339.82		711.628	652.871	823.577	882.25	610.747	1191.96	1003.09		1130.44	615.031		1180.06	640.589	894.577	729.202	589.171		567.388		609.915	734.256	626.241	878.665	918.653
EIF3C;EIF3CL	Eukaryotic translation initiation factor 3 subunit C-like protein	B5ME19_AAQIELLQLLVQIAAENNLGEGVIVK	B5ME19_AAQIELLQLLVQIAAENNLGEGVIVK	0	AAQIELLQLLVQIAAENNLGEGVIVK	AAQIELLQLLVQIAAENNLGEGVIVK	3	AAQIELLQLLVQIAAENNLGEGVIVK3		52.6417															228.61	94.5615		34.5521				92.9322
EIF3C;EIF3CL	Eukaryotic translation initiation factor 3 subunit C-like protein	B5ME19_DAHNALLDIQSSGR	B5ME19_DAHNALLDIQSSGR	0	DAHNALLDIQSSGR	DAHNALLDIQSSGR	3	DAHNALLDIQSSGR3		938.118	857.847	751.313	790.74	853.149	973.078	527.642	1113.14	987.695	640.186	737.642	1090.08	1153.76	701.198		660.175		832.21		879.388		750.482	1127.56	474.932	642.143	629.929	1206.95		1147.4
EIF3C;EIF3CL	Eukaryotic translation initiation factor 3 subunit C-like protein	B5ME19_GTEITHAVVIKK	B5ME19_GTEITHAVVIKK	0	GTEITHAVVIKK	GTEITHAVVIKK	3	GTEITHAVVIKK3		110.972	209.61	210.396		240.702	446.24	326.173	218.436	176.126		100.589		170.319		288.849		135.758		365.096					204.751			12.3928		163.364	179.035
IGLL5	Immunoglobulin lambda-like polypeptide 5	B9A064_SYSCQVTHEGSTVEK	B9A064_SYSC(UniMod:4)QVTHEGSTVEK	0	SYSCQVTHEGSTVEK	SYSC(UniMod:4)QVTHEGSTVEK	2	SYSC(UniMod:4)QVTHEGSTVEK2		1356.19	2399.18	3348.92	1251.19	1207.61	1160.01	1933.43	3170.51	1456.84	1384.26	1795.75	700.052				1040.38	2136	2282.89	2365.96	2254.18	4242.49	3106.58	1548.25	4508.17	4322.65	2772.04	2555.29	5241.26	1613.73	1904.04
IGLL5	Immunoglobulin lambda-like polypeptide 5	B9A064_YAASSYLSLTPEQWK	B9A064_YAASSYLSLTPEQWK	0	YAASSYLSLTPEQWK	YAASSYLSLTPEQWK	2	YAASSYLSLTPEQWK2		3541.85	7354.02	15417.7	4903.69	7422.73	5449.34	13040.5	12681.4	4231.25	7949.73	8075.04	7475.51	7464.65	10541.6	6920.45	1498.61	13044.1	7709.85	4803.08	3938.61	27696.7	5094.43	5695.78	8984.28	10571.9	11839	13261.4	9029.96	4897.45	14636.4
IGLL5	Immunoglobulin lambda-like polypeptide 5	B9A064_VTVLGQPK	B9A064_VTVLGQPK	1	VTVLGQPK	VTVLGQPK	2	VTVLGQPK2		12258.8	25706.2	30029.1	19819.2	15298.3	19253	28951.6	18007.9	18316.9	10290.6	18921.3	37357.1	17603.1	31343.7	13418.6	17772.4	32002.3	30950.7	38186.7	23004.9	60821.4	32456.6	17653	40483.9	56926.2	23773.2	17656.9	56190.1	21886.2	36484.4
IGLL5	Immunoglobulin lambda-like polypeptide 5	B9A064_SYSCQVTHEGSTVEK	B9A064_SYSC(UniMod:4)QVTHEGSTVEK	0	SYSCQVTHEGSTVEK	SYSC(UniMod:4)QVTHEGSTVEK	3	SYSC(UniMod:4)QVTHEGSTVEK3		48842.7	119158	163650	65975.7	66618.5	87954.2	94838.6	113541	63986.3	59489	83784.6	66981.7				47319.7	135774	129012	139745		219756	129257	87338.7	9849.31	210256	121976	6112.3	10207.7	100399	130591
WASH2P;WASH3P	Putative WAS protein family homolog 3	C4AMC7_ATLLESIR	C4AMC7_ATLLESIR	0	ATLLESIR	ATLLESIR	2	ATLLESIR2		1100.12							1060.22					999.417					918.339					2066.3			1328.9
WASH2P;WASH3P	Putative WAS protein family homolog 3	C4AMC7_LFDAPLSISK	C4AMC7_LFDAPLSISK	0	LFDAPLSISK	LFDAPLSISK	2	LFDAPLSISK2		1022.03	912.131	948.181	1153.83			809.414	1036.61	948.46	1108.39	1159.95		1151.98				1010.7	1142.61	725.889					714.397		1133.07			768.013
WASH2P;WASH3P	Putative WAS protein family homolog 3	C4AMC7_YVFLDPLAGAVTK	C4AMC7_YVFLDPLAGAVTK	0	YVFLDPLAGAVTK	YVFLDPLAGAVTK	2	YVFLDPLAGAVTK2		292.92	395.866		290.728					360.014	191.135	243.304		364.85			537.387	253.686		335.321			420.532	253.236	272.003		377.118			274.472
JCHAIN	Joining chain of multimeric IgA and IgM (Fragment)	C9JA05_IIVPLNNRE	C9JA05_IIVPLNNRE	1	IIVPLNNRE	IIVPLNNRE	2	IIVPLNNRE2		3022.84	4913.77	3552.74	3423.22	1800.28	3669.95	3741.23	3260.45	2836.62	2279.61	3568.47	5465.29	3736.24	3847.84	2565.49	1761.9	6100.76	6961.09	5567	5893.75	11787.7	5511.16	3483.75	6253.46	9301.87	5465.79	3153.29	7880.73	2290.84	4821.94
	Putative dispanin subfamily A member 2d	C9JQL5_EEHKVAVLGVPHNPAPPTSTVIHIR	C9JQL5_EEHKVAVLGVPHNPAPPTSTVIHIR	1	EEHKVAVLGVPHNPAPPTSTVIHIR	EEHKVAVLGVPHNPAPPTSTVIHIR	4	EEHKVAVLGVPHNPAPPTSTVIHIR4			1473.69					479.46															593.772		803.418		474.289		460.87
NACA	Nascent polypeptide-associated complex subunit alpha, muscle-specific form	E9PAV3_NILFVITKPDVYK	E9PAV3_NILFVITKPDVYK	0	NILFVITKPDVYK	NILFVITKPDVYK	2	NILFVITKPDVYK2		595.802	244.468	565.834	620.557	314.505	306.666	584.366	359.125	584.008	464.17	537.961		242.707		523.675	741.016	434.801	648.345	585.689	804.901	908.753	796.683	396.819	557.031	337.873	444.514	284.309	482.751	536.165	520.284
NACA	Nascent polypeptide-associated complex subunit alpha, muscle-specific form	E9PAV3_DIELVMSQANVSR	E9PAV3_DIELVMSQANVSR	1	DIELVMSQANVSR	DIELVMSQANVSR	2	DIELVMSQANVSR2				1262.63	1195.78	1226.35			1119.15		943.539	883.442		1030.47	748.337				872.533						1103.99			911.217
NACA	Nascent polypeptide-associated complex subunit alpha, muscle-specific form	E9PAV3_IEDLSQQAQLAAAEK	E9PAV3_IEDLSQQAQLAAAEK	1	IEDLSQQAQLAAAEK	IEDLSQQAQLAAAEK	2	IEDLSQQAQLAAAEK2		1020.96	910.111	819.978	573.31	615.771	619.326	692.194	773.119	838.255	650.143	674.945	816.934	1305.32	396.679	804.021	1092.73	843.846	1081.66	922.28	944.527	1232.1	708.568	960.297	1010.03	577.981	877.383	605.638	622.682	955.059	1108.43
NACA	Nascent polypeptide-associated complex subunit alpha, muscle-specific form	E9PAV3_SPASDTYIVFGEAK	E9PAV3_SPASDTYIVFGEAK	1	SPASDTYIVFGEAK	SPASDTYIVFGEAK	2	SPASDTYIVFGEAK2		3310.14	3202.66	3754.25	4300.55	3265.53	4519.54	2964.91	3231.87	4501.38	3674.81	3798.28	2414.25	2445.04	1937.54	2600.57	4139.97	3699.05	3732.53	3018.39	4313.58	3822.3	4495.82	3270.51	2770.48	2208.28	2736.67	3346.55	4713.8	4064.69	4118.09
HBD	Hemoglobin subunit delta (Fragment)	E9PEW8_LHVDPENF	E9PEW8_LHVDPENF	1	LHVDPENF	LHVDPENF	2	LHVDPENF2															5733.96		2407.84								3071.69					7723.35	23932.1
HSPA8	Heat shock protein family A (Hsp70) member 8 (Fragment)	E9PK54_IINEPTAAAIAY	E9PK54_IINEPTAAAIAY	1	IINEPTAAAIAY	IINEPTAAAIAY	2	IINEPTAAAIAY2		1251.9	1606.89	1071.16	1577.77	1034.76	2687.72	1200.42	1423.64	2676.44	1489.43	2593.54		1014.72	2286.82		1249.23		929.534	1477.22	1916.99		2279.39	1024.98	2288.28	2541.41	999.858	1335.14	2441.61	1176.25
LMO7	LIM domain 7	E9PMS6_DQPSLPFIR	E9PMS6_DQPSLPFIR	1	DQPSLPFIR	DQPSLPFIR	2	DQPSLPFIR2		7130.6	5800.6	5081.57	6406.99	7049.77	5419.02	5739.08	4679.61	4896.73	6802.72	5669.52	4042.08	4066.69	2416.19	4870.73		5101.84	9871.62	5263.64	5970.85		3256.59	3918.9	3239.63	2128.61	4968.81	5752.59	3558.44	5196.87	4031.57
LMO7	LIM domain 7	E9PMS6_EQVPSGAELER	E9PMS6_EQVPSGAELER	1	EQVPSGAELER	EQVPSGAELER	2	EQVPSGAELER2		1297.4	1945.77	932.414	2484.72	1236.19		1307.44	1653.72	1341.1	2087.45	1719.95		2308.91	2031.42	1500.1	1520.43		2734.26	1339.36				1799.99	1254.62					1518.01	1850.71
LMO7	LIM domain 7	E9PMS6_GESLDNLDSPR	E9PMS6_GESLDNLDSPR	1	GESLDNLDSPR	GESLDNLDSPR	2	GESLDNLDSPR2														1209.93					768.402
LMO7	LIM domain 7	E9PMS6_ICSYCNNILGK	E9PMS6_IC(UniMod:4)SYC(UniMod:4)NNILGK	1	ICSYCNNILGK	IC(UniMod:4)SYC(UniMod:4)NNILGK	2	IC(UniMod:4)SYC(UniMod:4)NNILGK2		987.759	743.188	1252.51	1101.29	730.542		1065.45	912.838		1213.62	928.014							760.851	840.101				864.82	1065.82		972.208
LMO7	LIM domain 7	E9PMS6_ISINQTPGK	E9PMS6_ISINQTPGK	1	ISINQTPGK	ISINQTPGK	2	ISINQTPGK2		1293.55	1325.07	1231.96	1857.1	1084.23	1393.92	1213.92		1751.76	2289.62	1205.73		2545.73	1195.11	2139.44	1258.89	1401.39	2009.03	1375.97	1400.7			1477.22	1525.19		1361.32	1757.85		1283.76	912.676
LMO7	LIM domain 7	E9PMS6_NPSSSVPPPSAGSVK	E9PMS6_NPSSSVPPPSAGSVK	1	NPSSSVPPPSAGSVK	NPSSSVPPPSAGSVK	2	NPSSSVPPPSAGSVK2		935.541		839.925	1039.04		723.648	277.552							941.255				1691.09	769.809				701.862			773.23	1101.79		743.244	625.611
LMO7	LIM domain 7	E9PMS6_RPVDSYDIPK	E9PMS6_RPVDSYDIPK	1	RPVDSYDIPK	RPVDSYDIPK	2	RPVDSYDIPK2			1641.62	1213.35	1818.05			1582.85		1033.18	1254.29			1778.82					1684.72	2011.14				1226.12			1153.7			1424.67
LMO7	LIM domain 7	E9PMS6_SLDFGFTIK	E9PMS6_SLDFGFTIK	1	SLDFGFTIK	SLDFGFTIK	2	SLDFGFTIK2		520.187	627.341	573.54				825.716	549.808		594.179	608.805		672.526	586.005		524.671	569.138	906.233	926.39	583.525			749.983	740.561		708.313	527.705			501.32
LMO7	LIM domain 7	E9PMS6_STTELDDYSTNK	E9PMS6_STTELDDYSTNK	1	STTELDDYSTNK	STTELDDYSTNK	2	STTELDDYSTNK2		632.702	574.127		566.857			273.137		418.316	428.978		733.632	529.059		568.426			685.131		577.943							599.436
LMO7	LIM domain 7	E9PMS6_TEEASSGFLPGDR	E9PMS6_TEEASSGFLPGDR	1	TEEASSGFLPGDR	TEEASSGFLPGDR	2	TEEASSGFLPGDR2		3643.74	3212.1	2681.54	4254.79	2329.14	2413.02	3486.94	2005.06	3460.24	4788.47	3459.04	2114.34	4311.95	1474.32	1971.12	1944.52	2075.1	5211.88	3079.42	3686.12	2629.7	2106.6	3482.49	3029.57	1326.73	3074.29	4115.56	2565.07	2924.95	3250.73
LMO7	LIM domain 7	E9PMS6_TSTTGVATTQSPTPR	E9PMS6_TSTTGVATTQSPTPR	1	TSTTGVATTQSPTPR	TSTTGVATTQSPTPR	2	TSTTGVATTQSPTPR2		185.52	185.185	316.921	210.329			193.21			277.904	178.093	184.036	469.027	243.488	282.188			148.014					139.98				209.142		140.447
LMO7	LIM domain 7	E9PMS6_WIDATSGIYNSEK	E9PMS6_WIDATSGIYNSEK	1	WIDATSGIYNSEK	WIDATSGIYNSEK	2	WIDATSGIYNSEK2		809.078	944.645	675.004	1042.73	887.43	992.658	746.883	671.175	813.249	1080.26	834.053		822.887	297.372	664.99		437.813	884.65	605.561	637.237			982.005	1064.21		755.118	1148.31		972.088	1021.76
LMO7	LIM domain 7	E9PMS6_YNGDVEDIKR	E9PMS6_YNGDVEDIKR	1	YNGDVEDIKR	YNGDVEDIKR	2	YNGDVEDIKR2		292.639	258.103											704.036					358.995
LMO7	LIM domain 7	E9PMS6_EINGIHDESNAFESK	E9PMS6_EINGIHDESNAFESK	1	EINGIHDESNAFESK	EINGIHDESNAFESK	3	EINGIHDESNAFESK3		1421.4	1349.21	1294.28	1265.52	1162.14	947.742	1456.45	1095.98	1404.29	1794.34		1536.27	1529.69	933.163	1282.99	614.205	699.739	1529.01	1404.18	859.639	767.032	861.47	1205.38	1336.11	518.351	1752.71	1719.76	1945.53	1512.21	1343.61
LMO7	LIM domain 7	E9PMS6_GATYPSEIPKEDSTTFAK	E9PMS6_GATYPSEIPKEDSTTFAK	1	GATYPSEIPKEDSTTFAK	GATYPSEIPKEDSTTFAK	3	GATYPSEIPKEDSTTFAK3		2818.91	3237.09	2057.06	1751.25	2800.17	2066.24	796.208	1770.38	2006.35	3044.06	1188.15	1288.87	4770.58	3367.9	4252.87		1023.39	2351.22	2064.71	2382.17	1907.55		3063.49	1244.25		1909.68	2218.3		2163.26	1743.56
LMO7	LIM domain 7	E9PMS6_NHQLYCNDCYLR	E9PMS6_NHQLYC(UniMod:4)NDC(UniMod:4)YLR	1	NHQLYCNDCYLR	NHQLYC(UniMod:4)NDC(UniMod:4)YLR	3	NHQLYC(UniMod:4)NDC(UniMod:4)YLR3		256.915	933.64	588.06	453.45	859.864	477.285	678.379	952.001	709.391	582.588	742.365					589.464	526.327	959.654	491.009				641.278	754.241		382.516	754.958	728.465	617.978
LMO7	LIM domain 7	E9PMS6_RGESLDNLDSPR	E9PMS6_RGESLDNLDSPR	1	RGESLDNLDSPR	RGESLDNLDSPR	3	RGESLDNLDSPR3		490.007			1136.69					562.867				919.914					1088.29					504.338
	Transmembrane 9 superfamily member	E9PSI1_AGDPVILYVNK	E9PSI1_AGDPVILYVNK	1	AGDPVILYVNK	AGDPVILYVNK	2	AGDPVILYVNK2		594.222				999.625		422.412						679.203														728.95
	Transmembrane 9 superfamily member	E9PSI1_EAIENATTNAEVLR	E9PSI1_EAIENATTNAEVLR	1	EAIENATTNAEVLR	EAIENATTNAEVLR	2	EAIENATTNAEVLR2		381.706		365.399		177.82		370.709		316.602				326.721				301.74	148.268				327.874	335.619	353.114	515.507		379.821		359.78
KRT77	Keratin 77	F8VS61_FASFIDKR	F8VS61_FASFIDKR	1	FASFIDKR	FASFIDKR	2	FASFIDKR2			1358.03	1431.48		1502.77			1297.57	1754.16		1622.14	1929.49	1528.84					1001.02						1860.71
SPATS2L	Spermatogenesis associated serine rich 2 like (Fragment)	F8W6C2_YDEELGKA	F8W6C2_YDEELGKA	1	YDEELGKA	YDEELGKA	2	YDEELGKA2					2105.89
SERPINB13	Serpin family B member 13	F8WE70_EIENTEAVHQQFQK	F8WE70_EIENTEAVHQQFQK	1	EIENTEAVHQQFQK	EIENTEAVHQQFQK	2	EIENTEAVHQQFQK2						110.959				129.691							81.994		50.1222						268.169
SERPINB13	Serpin family B member 13	F8WE70_EIENTEAVHQQFQK	F8WE70_EIENTEAVHQQFQK	1	EIENTEAVHQQFQK	EIENTEAVHQQFQK	3	EIENTEAVHQQFQK3		450.602	706.491	570.522				798.852	974.873	473.526		683.208		445.709					484.968					582.132	705.385	700.541	733.654			664.164	732.54
HBA1	Alpha-globin	G3V1N2_FLASVSTVLTSK	G3V1N2_FLASVSTVLTSK	0	FLASVSTVLTSK	FLASVSTVLTSK	2	FLASVSTVLTSK2		3636	8570.28	10244.8	4028.62	2282.62	6949.97	24536.6	7363.6	31684.1	4137.85	177520	37401.3	15073.5	279642	19337.7	181008	8745.64	9342.56	26180	11147.9	6062.4	10602	39210.6	351121	49935.8	20197.1	13840.2	59255.2	721697	1.89563e+06
HBA1	Alpha-globin	G3V1N2_LRVDPVNFK	G3V1N2_LRVDPVNFK	0	LRVDPVNFK	LRVDPVNFK	2	LRVDPVNFK2		496.486	2495.08	1608.89		1128.47	953.709	1173.51	567.149	7083.73		12297.2	1828.53	5299.11	85401.5	1636.75	14846.5	2366.4	1898.11	5071.1	2895.11		2444.51	8071.05	84062	8526.25	3980.21	2845.24	14379.2	219465	492864
HBA1	Alpha-globin	G3V1N2_MFLSFPTTK	G3V1N2_MFLSFPTTK	0	MFLSFPTTK	MFLSFPTTK	2	MFLSFPTTK2		735.509	2811.4	3798.16		2159.52	1613.11	2312.53	1718.84	7613.46	1122.7	23375.1	2925.61	11194.3	332038	2479.2	102536	3589.27	2332.56	4204.41	2504.23		3062.2	27488.6	247511	11014.4	8875.35	6827.6	22041.2	490626	1.06039e+06
HBA1	Alpha-globin	G3V1N2_TYFPHFDLSHGSAQVK	G3V1N2_TYFPHFDLSHGSAQVK	0	TYFPHFDLSHGSAQVK	TYFPHFDLSHGSAQVK	2	TYFPHFDLSHGSAQVK2			310.162							689.805		1177.18		810.284	15633.7		7973.76		264.233	587.282				893.344	15389.4	1017.01	591.477			37158.7	109842
HBA1	Alpha-globin	G3V1N2_FLSFPTTK	G3V1N2_FLSFPTTK	1	FLSFPTTK	FLSFPTTK	2	FLSFPTTK2		851.056	1398.21							2790.58		3919.64		2915.99	20510.6		15468			3540.92	2171.81		1639.55	6033.42	16579	5863.82	2732.91		4896.62	15585.8	77457.5
HBA1	Alpha-globin	G3V1N2_TYFPHFDLSHGSAQVK	G3V1N2_TYFPHFDLSHGSAQVK	0	TYFPHFDLSHGSAQVK	TYFPHFDLSHGSAQVK	3	TYFPHFDLSHGSAQVK3		2755.67	10068.4	5636.37	2075.24	3289.76	6024.46	4326.27	3491.41	29866.1	1710.24	48723.2	7382.68	29052.3	496943	10505.4	163828	9870.66	7368.45	23167.4	12654.8		10922.5	33063.4	340282	35569.1	21324.8	11866.1	58857	8899.64	34092.7
HBA1	Alpha-globin	G3V1N2_LLSHCLLVTLAAHLPAEFTPAVHASLDK	G3V1N2_LLSHC(UniMod:4)LLVTLAAHLPAEFTPAVHASLDK	0	LLSHCLLVTLAAHLPAEFTPAVHASLDK	LLSHC(UniMod:4)LLVTLAAHLPAEFTPAVHASLDK	4	LLSHC(UniMod:4)LLVTLAAHLPAEFTPAVHASLDK4																									340.511
HBA1	Alpha-globin	G3V1N2_TYFPHFDLSHGSAQVK	G3V1N2_TYFPHFDLSHGSAQVK	0	TYFPHFDLSHGSAQVK	TYFPHFDLSHGSAQVK	4	TYFPHFDLSHGSAQVK4		907.604	3526.33	2023.21	654.056	1265.89	2185.97	1309.09	1545.38	10212.1	882.49	14459.5	2373.24	10112.3	168897	4492.89	48357.7	3494.07	2430.05	6651.37	3660.33	1941.19	4456.78	11126.1	126672	10994.9	8105.97	3628.83	20964.4	186460	422476
HBA1	Alpha-globin	G3V1N2_VADALTNAVAHVDDMPNALSALSDLHAHK	G3V1N2_VADALTNAVAHVDDMPNALSALSDLHAHK	0	VADALTNAVAHVDDMPNALSALSDLHAHK	VADALTNAVAHVDDMPNALSALSDLHAHK	4	VADALTNAVAHVDDMPNALSALSDLHAHK4															972.836		1009.58													418.466	2259.65
SERPINB4	Serpin family B member 4 (Fragment)	H0Y5H9_ETCVDLHLPR	H0Y5H9_ETC(UniMod:4)VDLHLPR	1	ETCVDLHLPR	ETC(UniMod:4)VDLHLPR	2	ETC(UniMod:4)VDLHLPR2			738.98	510.469	977.193	669.861	309.725	630.763	831.667		656.53	801.47	692.604				1191.34	778.947	1265.75	468.093	589.465		981.062	400.927	1568.82	830.433	608.546	593.559		439.953	973.142
SERPINB4	Serpin family B member 4 (Fragment)	H0Y5H9_FKMEESYDLK	H0Y5H9_FKMEESYDLK	1	FKMEESYDLK	FKMEESYDLK	2	FKMEESYDLK2														777.978					588.776					490.981	896.904			307.596
SERPINB4	Serpin family B member 4 (Fragment)	H0Y5H9_TYQFLQEYLDAIK	H0Y5H9_TYQFLQEYLDAIK	1	TYQFLQEYLDAIK	TYQFLQEYLDAIK	2	TYQFLQEYLDAIK2				116.332										67.6691					83.4027						48.39
SERPINB4	Serpin family B member 4 (Fragment)	H0Y5H9_VLHFDQVTENTTEK	H0Y5H9_VLHFDQVTENTTEK	1	VLHFDQVTENTTEK	VLHFDQVTENTTEK	2	VLHFDQVTENTTEK2		147.934	283.033	229.062	376.997	144.867		430.904			250.253	447.749		721.088	306.985	455.9	550.326	224.822	506.568						727.62		193.008			366.615	372.055
SERPINB4	Serpin family B member 4 (Fragment)	H0Y5H9_TYQFLQEYLDAIKK	H0Y5H9_TYQFLQEYLDAIKK	1	TYQFLQEYLDAIKK	TYQFLQEYLDAIKK	3	TYQFLQEYLDAIKK3		256.691	806.72	672.05	829.011		597.103	972.266	748.956		741.439	337.195		1931.09				1042.14	1108.73	480.319			620.055	639.772	1049.8		802.382	788.125			664.647
SERPINB4	Serpin family B member 4 (Fragment)	H0Y5H9_VLHFDQVTENTTEK	H0Y5H9_VLHFDQVTENTTEK	1	VLHFDQVTENTTEK	VLHFDQVTENTTEK	3	VLHFDQVTENTTEK3		5224.05	9605.11	10392.5	11308	6161.81	9980.33	9127.35	7633.13	3351.27	10113.8	10642.3	9737.69	21073	6779.08	11386.4	5409.59	6729.65	10860.4	4091.92	7917.58	9841.28	9911.19	6708.65	14113.7	6062.62	10180.7	6858.53	9929.87	4781	8777.69
KRT72	Keratin 72 (Fragment)	H0YHD9_FASFIDKK	H0YHD9_FASFIDKK	1	FASFIDKK	FASFIDKK	2	FASFIDKK2		912.437	1161.62	2229.23		3755.48		2381.86	1367.88	1568.47	2059.9	1620.2		1680.26			1998.52	1994.13	1043.57				1122.56	1004.3	3265.77		1155.34	1365.91		1024.35	1262.18
B2M	Beta-2-microglobulin (Fragment)	H0YLF3_VEHSDLSFSK	H0YLF3_VEHSDLSFSK	0	VEHSDLSFSK	VEHSDLSFSK	2	VEHSDLSFSK2		4695.2	8728.98	8441.67	9812.93	6556.67	17113.4	14194.3	8158.55	4609.84	7732.12	9870.46	8110.72	5741.59	6719.95	10146.5	4689.69	12348.1	8326.74	7805.15	8983.08	39925	10589.4	4951.71	7167.81	12078.8	9283.28	10785.8	23312.7	6575.81	9833.54
B2M	Beta-2-microglobulin (Fragment)	H0YLF3_VNHVTLSQPK	H0YLF3_VNHVTLSQPK	0	VNHVTLSQPK	VNHVTLSQPK	2	VNHVTLSQPK2		2224.67	5030.71	3439.01	4685.01	2605.43	6290.82	6340.26	5245.34	2761.25	3042.03	6730.56	2231.6	3661.09	4260.62	7680.03	2292.24	7109.99	3109.33	3760.19	5207.14	24068.7	6532.78	2843.45	4136.03	9148.19	4618.89	5887.98	14031.6	3067.46	6091.25
B2M	Beta-2-microglobulin (Fragment)	H0YLF3_GFHPSDIEVDLLK	H0YLF3_GFHPSDIEVDLLK	1	GFHPSDIEVDLLK	GFHPSDIEVDLLK	2	GFHPSDIEVDLLK2			496.432		531.433	1073.32									1237.96			1802.21	278.454			4154.14				685.041		824.316	834.658	509.495
B2M	Beta-2-microglobulin (Fragment)	H0YLF3_IEKVEHSDLSFSK	H0YLF3_IEKVEHSDLSFSK	0	IEKVEHSDLSFSK	IEKVEHSDLSFSK	3	IEKVEHSDLSFSK3														2285.25	3275.44	3222.33
B2M	Beta-2-microglobulin (Fragment)	H0YLF3_GFHPSDIEVDLLK	H0YLF3_GFHPSDIEVDLLK	1	GFHPSDIEVDLLK	GFHPSDIEVDLLK	3	GFHPSDIEVDLLK3			319.534			1136.52	748.795		503.317	95.8468			328.107		1205.19			1127.88				4591.98		190.166	162.927	562.03	280.991	595.322	1082.18	704.213
ACTG1	Actin gamma 1	I3L4N8_AGFAGDDAPR	I3L4N8_AGFAGDDAPR	0	AGFAGDDAPR	AGFAGDDAPR	2	AGFAGDDAPR2		281114	488817	496687	395073	367089	473367	379709	382874	496576	384499	461498	411946	501023	881832	314763	446484	484218	373574	538826	481821	232616	676438	398769	638520	850550	439754	455100	588108	389164	300382
ACTG1	Actin gamma 1	I3L4N8_DSYVGDEAQSK	I3L4N8_DSYVGDEAQSK	0	DSYVGDEAQSK	DSYVGDEAQSK	2	DSYVGDEAQSK2		63507.1	96798.1	114651	84471.2	54351.1	103369	89843.9	88075.9	116923	78784.1	116561	74020.2	109645	187176	66078.6	81172.9	107588	79919.9	135095	117514	56517.7	160815	80898.6	174730	251694	105783	100631	144426	83535	66458.5
ACTG1	Actin gamma 1	I3L4N8_DSYVGDEAQSKR	I3L4N8_DSYVGDEAQSKR	0	DSYVGDEAQSKR	DSYVGDEAQSKR	2	DSYVGDEAQSKR2		14111.7	24775.8	22056.6	14037.4	13163.9	18293.7	13267	17461	17015.9	13203.5	14042.3	17960.8	28141.7	63029.2	16880.4	8750.52	15666.5	11260.2	17398.4	19092.4	10725	32431.4	15883	28102.5	37084.6	18848.7	20180.2	20540.9	17935.6	10109.3
ACTG1	Actin gamma 1	I3L4N8_EITALAPSTMK	I3L4N8_EITALAPSTMK	0	EITALAPSTMK	EITALAPSTMK	2	EITALAPSTMK2		7707.42	12158.9	51312.1	18503.2	35823.6	16283.4	29439.8	40505.5	13825.5	27030.8	26982.1	20682.5	36427.5	74410.8	16828.2	74990.8	20040.3	9133.83	7767.98	5922.02	6403.58	17432.2	44462.2	66854.8	40500.8	27594	41968.6	26167.5	22391.4
ACTG1	Actin gamma 1	I3L4N8_GYSFTTTAER	I3L4N8_GYSFTTTAER	0	GYSFTTTAER	GYSFTTTAER	2	GYSFTTTAER2		281137	456041	466085	374364	364809	492993	405321	390025	447165	361974	447105	484071	377126	577340	285816	373651	470550	323782	503097	471357	267515	592868	352448	503884	743734	407645	455340	604177	371968	348113
ACTG1	Actin gamma 1	I3L4N8_IWHHTFYNELR	I3L4N8_IWHHTFYNELR	0	IWHHTFYNELR	IWHHTFYNELR	2	IWHHTFYNELR2		1143.09	972.136	1463.89	707.124	540.179	1261.48	1643.52	1290.11	1030.06	1373.81	724.104	292.549	1498.69	2235.36	705.697		2272.95	763.285		796.162		723.686	643.054	3065.16	1507.21	1074.15	1724.76		685.344	849.595
ACTG1	Actin gamma 1	I3L4N8_QEYDESGPSIVHR	I3L4N8_QEYDESGPSIVHR	0	QEYDESGPSIVHR	QEYDESGPSIVHR	2	QEYDESGPSIVHR2		502.64	1944.16	901.414	550.811		2275.28	1559.25	811.352	2564.99	452.285	1056.74	1283.97	489.28	720.078		1028.8	821.432		2796.12	1010.34	1175.4	1236.6	986.985	2312.79	1542.86	1690.14	1758.87	2904.79	669.683
ACTG1	Actin gamma 1	I3L4N8_VAPEEHPVLLTEAPLNPK	I3L4N8_VAPEEHPVLLTEAPLNPK	0	VAPEEHPVLLTEAPLNPK	VAPEEHPVLLTEAPLNPK	2	VAPEEHPVLLTEAPLNPK2		11353.5	10704.2	4227.82	3209.53	2377.18		2203.65	3466.34	5067.25	2909.2	3465.99	1939.02	7310.03	6596.59	3210.59	18556.3	10396.4	7165.81	9008.73	12643.1		14642.6	6577.01	8179.81	9392.45	5249.27	3718.73		3524.2
ACTG1	Actin gamma 1	I3L4N8_AVLSLYASGR	I3L4N8_AVLSLYASGR	1	AVLSLYASGR	AVLSLYASGR	2	AVLSLYASGR2																										2141.93
ACTG1	Actin gamma 1	I3L4N8_AVFPSIVGRPR	I3L4N8_AVFPSIVGRPR	0	AVFPSIVGRPR	AVFPSIVGRPR	3	AVFPSIVGRPR3						1064.04			882.55				3109.76	3174.36	6312.06												589.905	1285.1		652.905
ACTG1	Actin gamma 1	I3L4N8_DLYANTVLSGGTTMYPGIADR	I3L4N8_DLYANTVLSGGTTMYPGIADR	0	DLYANTVLSGGTTMYPGIADR	DLYANTVLSGGTTMYPGIADR	3	DLYANTVLSGGTTMYPGIADR3																	219.703							157.608		176.655
ACTG1	Actin gamma 1	I3L4N8_DSYVGDEAQSKR	I3L4N8_DSYVGDEAQSKR	0	DSYVGDEAQSKR	DSYVGDEAQSKR	3	DSYVGDEAQSKR3		1336.26	2129.53	1927.24	1266.26	1326.76	2098.8	921.429	1784.32	1223.47	1228.88	1243.29	1153.99	2040.87	5449.5	1354.14		1840.56	1235.13	2582.69	1670.9		3060.97	1321.99	2867.41	3110.77	1799.03	1283.15	1893.16	1635.03	1221.43
ACTG1	Actin gamma 1	I3L4N8_GYSFTTTAEREIVR	I3L4N8_GYSFTTTAEREIVR	0	GYSFTTTAEREIVR	GYSFTTTAEREIVR	3	GYSFTTTAEREIVR3		1140.74	1178.63	890.795	1249.86		1458.32	865.215	885.327		825.168		1931.67	3886.2	6026.9	11523	834.904		1167.21		1778.59			1173.91			1060.28	1339.36
ACTG1	Actin gamma 1	I3L4N8_ILTERGYSFTTTAER	I3L4N8_ILTERGYSFTTTAER	0	ILTERGYSFTTTAER	ILTERGYSFTTTAER	3	ILTERGYSFTTTAER3														1574.13	2494.51	1566.96
ACTG1	Actin gamma 1	I3L4N8_IWHHTFYNELR	I3L4N8_IWHHTFYNELR	0	IWHHTFYNELR	IWHHTFYNELR	3	IWHHTFYNELR3		9193.69	19694	34976	15068.5	12530.6	17184.5	27205.9	20246	14441.6	21954.7	17746.7	15869	26357.7	40514.3	15701.2	3484.33	29082.6	14069	9092.53	15986.1	9937.4	18349.4	16411.6	44702	36711	23060.7	28062.8	15545.7	14369.6	16036.8
ACTG1	Actin gamma 1	I3L4N8_LCYVALDFEQEMATAASSSSLEK	I3L4N8_LC(UniMod:4)YVALDFEQEMATAASSSSLEK	0	LCYVALDFEQEMATAASSSSLEK	LC(UniMod:4)YVALDFEQEMATAASSSSLEK	3	LC(UniMod:4)YVALDFEQEMATAASSSSLEK3		4181.57	1984.49	3043.15	1927.84	1617.3	2360.96	1651.36	2391.42	1272.45	2312.61	1866.25	3222.3	328.198	423.685	1175.81	12655.5	6573.05	4835.01	3324.33	4424.37	8696.26	3237.67	2170.42	2778.61	2948.84	2811.63	3000.64	3039.9	1609.66	1751.34
ACTG1	Actin gamma 1	I3L4N8_QEYDESGPSIVHR	I3L4N8_QEYDESGPSIVHR	0	QEYDESGPSIVHR	QEYDESGPSIVHR	3	QEYDESGPSIVHR3		5871.86	10524	11001.2	7794.72	6466.58	11388.1	7937.99	8699.44	14757.1	8469.12	14206.2	8390.68	5859.89	10806.3	3614.56	10256.7	13567.7	6521	10957.3	14420.8	4455.04	18031.8	6759.55	24779.9	24365	10399.7	8435.21	15998.2	6468.64	7068.89
ACTG1	Actin gamma 1	I3L4N8_QEYDESGPSIVHRK	I3L4N8_QEYDESGPSIVHRK	0	QEYDESGPSIVHRK	QEYDESGPSIVHRK	3	QEYDESGPSIVHRK3		2050.83	4302.19	3033.09	4224.32	1774.72	6411.51	2389.36	1873.05	4190.8	1666.93	1444.24	3105.3	3913.73	8454.09	1788.94	2304.47	6101.14	3676.21	7276.68	5529.88		9220.93	2558.28	6792.67	7383.07	3957.68	3404.02	3666.55	1629.5	1822.2
ACTG1	Actin gamma 1	I3L4N8_VAPEEHPVLLTEAPLNPK	I3L4N8_VAPEEHPVLLTEAPLNPK	0	VAPEEHPVLLTEAPLNPK	VAPEEHPVLLTEAPLNPK	3	VAPEEHPVLLTEAPLNPK3		182516	238785	272031	214568	245551	322931	225559	203687	4725.66	196482	233633	255849	243333	6955.18	243634	271992	265985	180972	260347	8813.97	223206	4187.45	252896	133155	427743	5661.12	232688	305883	160333	168441
ACTG1	Actin gamma 1	I3L4N8_QEYDESGPSIVHRK	I3L4N8_QEYDESGPSIVHRK	0	QEYDESGPSIVHRK	QEYDESGPSIVHRK	4	QEYDESGPSIVHRK4		624.562	1304.96	1172.3	1159.8	654.78	1525.2	833.306		1247.49	559.293	375.012	862.702	1298.36	2922.58	522.815	745.077	1707.87	927.262	2264.6	871.105		2734.5	555.128	2166.75	1962.27	1134.84	1084.78			509.412
ACTG1	Actin gamma 1	I3L4N8_TTGIVMDSGDGVTHTVPIYEGYALPHAILR	I3L4N8_TTGIVMDSGDGVTHTVPIYEGYALPHAILR	0	TTGIVMDSGDGVTHTVPIYEGYALPHAILR	TTGIVMDSGDGVTHTVPIYEGYALPHAILR	4	TTGIVMDSGDGVTHTVPIYEGYALPHAILR4		2123.4	2641.53	11021.2	2938.1	18792.3	4090.8	6593.11	7006.12	3074.98	6763.83	4676.91	5020.23	8561.23	10567.8	3352.42	9838.27	2978.95	3116.14	31501.7	26826.7	37596.2	3761.79	7132.04	12030	8004.76	5527.32	7755.69	2867.83	2742.32	2072.95
KRT19	Keratin, type I cytoskeletal 19 (Fragment)	K7EMS3_SVEADINGLR	K7EMS3_SVEADINGLR	1	SVEADINGLR	SVEADINGLR	2	SVEADINGLR2		23846.5	20280.9	21103.6	21475.6	18889.7	25962.6	27685.3	22432.3	25087.9	21866.6	26076.8	24432.9	12454.6	14096.7	20531.8	21406.8	18558.2	15546.6	19796.3	23002.5	20706.4	17934.6	17842.1	21259.6	10979.4	20709.7	15748.3	22160.5	19094.3	18910
KRT19	Keratin, type I cytoskeletal 19 (Fragment)	K7EMS3_SVEADINGLRR	K7EMS3_SVEADINGLRR	1	SVEADINGLRR	SVEADINGLRR	2	SVEADINGLRR2		5262.83	4400.47	3568.58	4200.26	3453.32	3699.79	4393.19	4705.1	4048.02	3454.62	3740.03	3037.69	3331.67	4294.02	6314.51	3887.55	4480.8	3941.11	3907.94	4033.24	2943.37	3967.28	3445.13	3531.76	1719.14	3541.3	2640.53	2536.41	3995.94	3582.22
KRT19	Keratin, type I cytoskeletal 19 (Fragment)	K7EMS3_SVEADINGLRR	K7EMS3_SVEADINGLRR	1	SVEADINGLRR	SVEADINGLRR	3	SVEADINGLRR3		7847.3	7298.79	4526	5404.66	5684.54	6593.96	6440.21	5957.97	4496.43	2466.98	4184.85	5187.19	4722.38	5656.55	6427.01	5404.72	6297.28	5716.06	7028.6	5452.55	6572.53	4698.94	5006.35	4687.24	2478.29	6162.28	3847.47	4532.29	4221.53	3360.26
GFAP	Glial fibrillary acidic protein (Fragment)	K7EPT8_ALDIEIATYR	K7EPT8_ALDIEIATYR	1	ALDIEIATYR	ALDIEIATYR	2	ALDIEIATYR2				697.225							1481.73						1337.93								755.4
SLC35A4	SLC35A4 upstream open reading frame protein	L0R6Q1_GFLAGYVVAK	L0R6Q1_GFLAGYVVAK	1	GFLAGYVVAK	GFLAGYVVAK	2	GFLAGYVVAK2		1049.08	891.615	928.165					692.725	1249.43	1075.96	1121.3					1311.38		1111.29	1276.6	1723.64		1040.55		1662.99	1312.21	772.129	1279.97		946.596
CEACAM5	CEA cell adhesion molecule 5 (Fragment)	M0QX98_KLTIESTPFNVAEGK	M0QX98_KLTIESTPFNVAEGK	1	KLTIESTPFNVAEGK	KLTIESTPFNVAEGK	3	KLTIESTPFNVAEGK3		4362.64	7202.85	6413.04	4940.12	2839.59	8267.29	5097.03	5997.5	5560.53	7426.6	4999.89	6203.54	4783.51	6312.19	3354.65	4805.07	6586.86	4945.07	8207.48	10182.9	10126.5	8157.96	5039.57	7035.69	8789.17	5650.58	8753.81	3832.12	2351.54	2363.13
AGPS	Alkyldihydroxyacetonephosphate synthase, peroxisomal	O00116_EYVDPNNIFGNR	O00116_EYVDPNNIFGNR	1	EYVDPNNIFGNR	EYVDPNNIFGNR	2	EYVDPNNIFGNR2								425.273		572.303				527.776											445.446	886.26				301.178
AGPS	Alkyldihydroxyacetonephosphate synthase, peroxisomal	O00116_EEILANGGSLSHHHGVGK	O00116_EEILANGGSLSHHHGVGK	1	EEILANGGSLSHHHGVGK	EEILANGGSLSHHHGVGK	3	EEILANGGSLSHHHGVGK3										288.595				590.488	561.502			389.112					704.069	239.076			240.087			270.053
PDLIM1	PDZ and LIM domain protein 1	O00151_CGTGIVGVFVK	O00151_C(UniMod:4)GTGIVGVFVK	1	CGTGIVGVFVK	C(UniMod:4)GTGIVGVFVK	2	C(UniMod:4)GTGIVGVFVK2			363.895	292.175		658.367			349.872															1567.6				487.409
PDLIM1	PDZ and LIM domain protein 1	O00151_DFEQPLAISR	O00151_DFEQPLAISR	1	DFEQPLAISR	DFEQPLAISR	2	DFEQPLAISR2		8212.22	8452.67	6989.99	6350.96	8862.15	6801.08	8271.62	7297.97	6948.38	9152.7	8594.77	6443.03	7224.92	4167.46	6745.52	5604.6	5731.18	10710.6	7130.57	7142.25	11286.5	5554.49	9961.79	6132.18	4449.86	8682.4	7730.1	6238.66	8524.17	8324.02
PDLIM1	PDZ and LIM domain protein 1	O00151_GCTDNLTLTVAR	O00151_GC(UniMod:4)TDNLTLTVAR	1	GCTDNLTLTVAR	GC(UniMod:4)TDNLTLTVAR	2	GC(UniMod:4)TDNLTLTVAR2		1496.85	1054.39	1475.85	811.921	1317.59	1024.55	1269.53	1033.53	1294.85	1522.81	975.332					946.911		1420.6		1155.13	1891.97	888.826	1166.7	1271.83	819.184	1546.2	1214.28	939.503	601.383
PDLIM1	PDZ and LIM domain protein 1	O00151_VTPPEGYEVVTVFPK	O00151_VTPPEGYEVVTVFPK	1	VTPPEGYEVVTVFPK	VTPPEGYEVVTVFPK	2	VTPPEGYEVVTVFPK2		10994.4	9157.85	9217.85	5138.02	11540.1	9708.08	11085.9	8091.28	9484.74	9341.26	9588.06		8540.71	6989.24	11680.1		4774.93	11308.8	7964.15		11180.3	5917.85	6840.37	5606.93		10673.5	9123.36	10743.2	10305.7	10566.8
PDLIM1	PDZ and LIM domain protein 1	O00151_GHFFVEDQIYCEK	O00151_GHFFVEDQIYC(UniMod:4)EK	1	GHFFVEDQIYCEK	GHFFVEDQIYC(UniMod:4)EK	3	GHFFVEDQIYC(UniMod:4)EK3		1379.14	1264.77	1597.61	1062.66	2585.37	1093.05	1854.25	2358.88	1379.91	1267	1341.42					1139.39	864.016	1551.66	892.065			1106.24	1346.44	1492.25	1037.52	1559.02	1345.1	1016.12	1587.16	1112.87
ACOT7	Cytosolic acyl coenzyme A thioester hydrolase	O00154_TNIVTASVDAINFHDK	O00154_TNIVTASVDAINFHDK	1	TNIVTASVDAINFHDK	TNIVTASVDAINFHDK	2	TNIVTASVDAINFHDK2		115.649			83.518			92.5298	171.693	182.551	214.921						158.775		182.456	363.676	243.459		176.54		88.7544		190.306	96.6149		152.177
ACOT7	Cytosolic acyl coenzyme A thioester hydrolase	O00154_VLEVPPVVYSR	O00154_VLEVPPVVYSR	1	VLEVPPVVYSR	VLEVPPVVYSR	2	VLEVPPVVYSR2		10859.7	12354.1	13023.4	8695.02	12581.4		11280.8	13082.9	9365.28	10745.3	17170		11208.4	5706.13	13068.5	6095.23	10592	15630.2	23828.5	27812.5		16059.4		11314	14831.9	10574.8	13907		15382.9
MYO1C	Unconventional myosin-Ic	O00159_AVASEIFK	O00159_AVASEIFK	1	AVASEIFK	AVASEIFK	2	AVASEIFK2		1091.63				1395.37		2498.24	2021.37	2582.07	1664.62			1391.41				2087.99		1670.86	2661.16				1266.99		1639.24
MYO1C	Unconventional myosin-Ic	O00159_DGTIDFTPGSELLITK	O00159_DGTIDFTPGSELLITK	1	DGTIDFTPGSELLITK	DGTIDFTPGSELLITK	2	DGTIDFTPGSELLITK2		970.69	833.522	544.335	579.663	758.96	623.78	600.259	701.841	850.702	512.053	523.62		520.29	682.092	755.508	639.764	442.783	932.891	507.262	796.772		626.469	519.77	593.29	427.96	490.036	520.237	577.907	813.577	352.209
MYO1C	Unconventional myosin-Ic	O00159_IICDLVEEK	O00159_IIC(UniMod:4)DLVEEK	1	IICDLVEEK	IIC(UniMod:4)DLVEEK	2	IIC(UniMod:4)DLVEEK2		1191.98	1176.75	1324.47		1199.55	1179.57	800.183	1718.73	1742.96		1334.73					1789.15		1195.59	1522.16			1266.57		1232.03		1353.24	1103.02	2347.87	1799.57
MYO1C	Unconventional myosin-Ic	O00159_LLQSNPVLEAFGNAK	O00159_LLQSNPVLEAFGNAK	1	LLQSNPVLEAFGNAK	LLQSNPVLEAFGNAK	2	LLQSNPVLEAFGNAK2		624.864	469.892	452.102	361.371	514.244		499.74	714.107	440.677		370.805		436.309			331.097		391.168	403.32	674.337		450.286	432.849	325.626		305.716			620.684	586.97
MYO1C	Unconventional myosin-Ic	O00159_LLSVEGSTLR	O00159_LLSVEGSTLR	1	LLSVEGSTLR	LLSVEGSTLR	2	LLSVEGSTLR2		3644.55	2474.49	2028	2447.78	2625.99	2446.08	1963.62	3145.22	3075.52	1910.24	2739.57	2406.99	2290.53	2769.82	2364.9	3083.37	2138.27	2794.21			3995.8		2305.43	2100.5	2532.62		2490.79	2918.8	3097.77	2159.46
MYO1C	Unconventional myosin-Ic	O00159_NPQSYLYLVK	O00159_NPQSYLYLVK	1	NPQSYLYLVK	NPQSYLYLVK	2	NPQSYLYLVK2		980.561		962.333					628.917	1018.53				1093.21						609.263	1314.37				620.725		886.132	672.67	1622.05	1040.26	828.737
MYO1C	Unconventional myosin-Ic	O00159_TLFATEDALEVR	O00159_TLFATEDALEVR	1	TLFATEDALEVR	TLFATEDALEVR	2	TLFATEDALEVR2		795.04	678.09					1077.33	916.419		715.529	1117.07		585.71			930.901		831.604											1178.19
MYO1C	Unconventional myosin-Ic	O00159_VLQALGSEPIQYAVPVVK	O00159_VLQALGSEPIQYAVPVVK	1	VLQALGSEPIQYAVPVVK	VLQALGSEPIQYAVPVVK	2	VLQALGSEPIQYAVPVVK2		252.706	198.187	306.276	341.486			179.065	274.812	211.719	276.742	410.825		104.006		371.36		209.327	255.93	42.3144				159.25	107.155			359.654
MYO1C	Unconventional myosin-Ic	O00159_YLGLLENLR	O00159_YLGLLENLR	1	YLGLLENLR	YLGLLENLR	2	YLGLLENLR2		1508.35	1252.19	655.42	1178.93		660.374	952.538	1366.56	1168.78	1041.9	967.682	974.29	549.374	636.273	1265.57	743.422	843.428	1318.53	597.856	1010.7	1242.83	982.639	673.978	806.641	629.832	1139.2	1373.87		1384.09	997.474
MYO1C	Unconventional myosin-Ic	O00159_GDVVLQSDHVIETLTK	O00159_GDVVLQSDHVIETLTK	1	GDVVLQSDHVIETLTK	GDVVLQSDHVIETLTK	3	GDVVLQSDHVIETLTK3		854.035	533.313	427.69		568.584			502.474	477.281				375.064	506.821			287.133	504.291						431.735		735.048	533.205		553.711
MYO1C	Unconventional myosin-Ic	O00159_HLGYKPEEYK	O00159_HLGYKPEEYK	1	HLGYKPEEYK	HLGYKPEEYK	3	HLGYKPEEYK3		681.393	764.958		501.516	711.213			702.171	777.285		454.29		572.992	856.675		699.834							333.918	785.179		467.151			738.653
MYO1F	Unconventional myosin-If	O00160_AEQEEYVQEGIR	O00160_AEQEEYVQEGIR	0	AEQEEYVQEGIR	AEQEEYVQEGIR	2	AEQEEYVQEGIR2			543.401	657.488	527.126		644.974	455.067	438.553	1001.59	317.29	394.897		577.05	929.492		725.35	646.108	340.691	587.933	515.452		796.336		1060.16	1412.82	661.387	608.348		350.708
MYO1F	Unconventional myosin-If	O00160_DIILQSNPLLEAFGNAK	O00160_DIILQSNPLLEAFGNAK	0	DIILQSNPLLEAFGNAK	DIILQSNPLLEAFGNAK	2	DIILQSNPLLEAFGNAK2										318.947				138.442	460.663		178.837									510.252	163.389	149.526
MYO1F	Unconventional myosin-If	O00160_HQVEYLGLK	O00160_HQVEYLGLK	0	HQVEYLGLK	HQVEYLGLK	2	HQVEYLGLK2			391.534	582.306	564.802					664.531			343.299	374.245				800.192	651.122				999.166		598.946	1083.64		610.047
MYO1F	Unconventional myosin-If	O00160_ISNFLLEK	O00160_ISNFLLEK	0	ISNFLLEK	ISNFLLEK	2	ISNFLLEK2		2669.59	4725.71	4908.73	3844.77	3649.73	4507.49	3007.02	3834.76	4991.14	3869.31	4358.49	4329.25	5718.79	10169.6		4651.57	4892.21	3431.21	7733.31	4529.78		7824.77	4931.93	6023.18	14020.8	5356.2	5875.4	4706.39	3488.09	2470.09
MYO1F	Unconventional myosin-If	O00160_GFGDLAVLK	O00160_GFGDLAVLK	1	GFGDLAVLK	GFGDLAVLK	2	GFGDLAVLK2		619.108	3009.22	3238.09		1845.56	4313.94	1546.76	1743.85	4088.77	2049.92	3558.57	2821.02	2777.57	5603.8	814.508	2053.3	3725.28	1441.99	4665.81	2905.84		5303.58	1989.71	3341.48	9078.27	3151.59	3011.29		1450.39	1519.43
MYO1F	Unconventional myosin-If	O00160_LFDFLVEAINR	O00160_LFDFLVEAINR	1	LFDFLVEAINR	LFDFLVEAINR	2	LFDFLVEAINR2				103.986						93.6106									161.735				214.224		93.214	368.119	94.7731	213.862
MYO1F	Unconventional myosin-If	O00160_NPESLFLLEEVR	O00160_NPESLFLLEEVR	1	NPESLFLLEEVR	NPESLFLLEEVR	2	NPESLFLLEEVR2															418.885						340.513		357.846	177.198	198.483	820.192		344.501
MYO1F	Unconventional myosin-If	O00160_TEFVSLLCK	O00160_TEFVSLLC(UniMod:4)K	1	TEFVSLLCK	TEFVSLLC(UniMod:4)K	2	TEFVSLLC(UniMod:4)K2			1361.05	1965.01	1204.83		1830.36	1244.74	1354.39	2933.32	854.109	1923.77					1601.25			3132.29			4007.73		2358.17	7999.66	1592.07	1965.28	2477.45
MYO1F	Unconventional myosin-If	O00160_TLTVSVGDGLPK	O00160_TLTVSVGDGLPK	1	TLTVSVGDGLPK	TLTVSVGDGLPK	2	TLTVSVGDGLPK2			1199.61	1382.38					854.573	1834.85				1565.12	1611.09		1325.65	1302.22		1719.94	1316.6		2218.2	1174.85	1242.98	5823.23	1156.83	1369.05
MYO1F	Unconventional myosin-If	O00160_VSYDVSGFCER	O00160_VSYDVSGFC(UniMod:4)ER	1	VSYDVSGFCER	VSYDVSGFC(UniMod:4)ER	2	VSYDVSGFC(UniMod:4)ER2			985.085	932.247			1376.56		868.385	1422.95	699.311	824.724					1008.2	1117.7		2054.21	1024.37		1665.04	1000.93	1469.44	3717.33	777.542	1306.97	975.84
MYO1F	Unconventional myosin-If	O00160_VVCDLIENK	O00160_VVC(UniMod:4)DLIENK	1	VVCDLIENK	VVC(UniMod:4)DLIENK	2	VVC(UniMod:4)DLIENK2										2779.39							1170.3			2755.03			3339.66		3096.77	5924		2501.97
MYO1F	Unconventional myosin-If	O00160_YFEIQFSR	O00160_YFEIQFSR	1	YFEIQFSR	YFEIQFSR	2	YFEIQFSR2				1460.67	602.078			1083.91		991.729				1208.15	2107.41			692.047	765.015	930.42	1251.55		2323.82		1478.5	4730.22		1120.12
MYO1F	Unconventional myosin-If	O00160_NFVGDYLGLEERPELR	O00160_NFVGDYLGLEERPELR	1	NFVGDYLGLEERPELR	NFVGDYLGLEERPELR	3	NFVGDYLGLEERPELR3			1036.38	1386		793.046		1309.59	996.502	1579.13	1265.09		843.547	1290.06	2257.86		1112.93	1385.05	892.671	1234.57			1209.8	858.626	1015.73	3474.87	1359.13
SNAP23	Synaptosomal-associated protein 23	O00161_IEEGLDQINK	O00161_IEEGLDQINK	1	IEEGLDQINK	IEEGLDQINK	2	IEEGLDQINK2				796.098		526.052			700.659						896.907						634.607				728.229	2381.72				563.55
SNAP23	Synaptosomal-associated protein 23	O00161_ILGLAIESQDAGIK	O00161_ILGLAIESQDAGIK	1	ILGLAIESQDAGIK	ILGLAIESQDAGIK	2	ILGLAIESQDAGIK2		590.907	638.484	977.117	856.74			560.585	669.612	876.094		708.757	790.947	698.542	1111.48		770.497	940.755	1022.95	1130.33	673.998		1021.99	955.681	613.574	1386.32	812.049	611.969
SNAP23	Synaptosomal-associated protein 23	O00161_AHQITDESLESTRR	O00161_AHQITDESLESTRR	1	AHQITDESLESTRR	AHQITDESLESTRR	3	AHQITDESLESTRR3															688.927								2732.03		619.442	1543.01
AIP	AH receptor-interacting protein	O00170_VLELDPALAPVVSR	O00170_VLELDPALAPVVSR	1	VLELDPALAPVVSR	VLELDPALAPVVSR	2	VLELDPALAPVVSR2		696.477	654.132	495.075	462.255		661.542	490.145	336.888	549.382	487.06	550.567		683.819	602.641	560.638	825.748	617.377	676.751	802.537	787.494		963.074	708.355	587.134	810.617	631.462	656.407	509.807	851.56	660.883
GTPBP1	GTP-binding protein 1	O00178_DDVIVTASNFSSER	O00178_DDVIVTASNFSSER	1	DDVIVTASNFSSER	DDVIVTASNFSSER	2	DDVIVTASNFSSER2			184.612			653.821		464.86	302.14	499.232				460.334				746.312							486.941		240.358			637.639
GTPBP1	GTP-binding protein 1	O00178_VITFIDLAGHEK	O00178_VITFIDLAGHEK	1	VITFIDLAGHEK	VITFIDLAGHEK	2	VITFIDLAGHEK2		361.847					201.277	263.042						230.032			263.823		155.208							225.576		287.541		175.347
STXBP3	Syntaxin-binding protein 3	O00186_ALYFITPTSK	O00186_ALYFITPTSK	1	ALYFITPTSK	ALYFITPTSK	2	ALYFITPTSK2		2827.01	3334.15	2736.25	1784.79	3416.9	2188.22	3140.26	2462.67	2342.4	2378.84	3007.03	3591.84	2668.05	3862.5	2565.32	2867.56	2814.73	2563.06	3755.49	2320.77		3096.52	2589.38	2381.65	3478.1	2822.78	2936.22	2967.36	2374.76
STXBP3	Syntaxin-binding protein 3	O00186_THSQLLIIDR	O00186_THSQLLIIDR	1	THSQLLIIDR	THSQLLIIDR	2	THSQLLIIDR2		154.73	99.1174			135.077	287.6		144.343		228.174								98.2858	184.396	108.188				177.077					180.285
STXBP3	Syntaxin-binding protein 3	O00186_VLLPVLLNK	O00186_VLLPVLLNK	1	VLLPVLLNK	VLLPVLLNK	2	VLLPVLLNK2		1413.25	1355.59	1053.98	915.758	1282.98	686.526	978.231	770.629	1153.41	1103.12	642.602	1619.4	1278.69	1273.32	931.629	857.976	1349.58	947.041	1360.92	761.778		1374.48	1210.21	1345.99	1020.59	1201.12	768.203		962.549	1080.42
STXBP3	Syntaxin-binding protein 3	O00186_SVDCFLHDFASK	O00186_SVDC(UniMod:4)FLHDFASK	1	SVDCFLHDFASK	SVDC(UniMod:4)FLHDFASK	3	SVDC(UniMod:4)FLHDFASK3		351.063		355.924					480.21	344.619									396.646						342.136
RAB27B	Ras-related protein Rab-27B	O00194_LLALGDSGVGK	O00194_LLALGDSGVGK	1	LLALGDSGVGK	LLALGDSGVGK	2	LLALGDSGVGK2		6786.45	5984.77	5853	6984.36	5514.16	4773.83	6953.59	6121.93	5392.76	5283.69	5606.5	5581.06	5538.76	4665.73	7329.94	8211.22	6078.44	5868.64	5742.25	8242.53	6449.3	5528.63	7350.05	5805.93	4046.6	5576.85	5463.59	6284.2	5868.23	5732.44
AP3B1	AP-3 complex subunit beta-1	O00203_LLDSITVPVAR	O00203_LLDSITVPVAR	1	LLDSITVPVAR	LLDSITVPVAR	2	LLDSITVPVAR2		1462.27	1895.1	1659.36	1727.12	2802.59	2188.32	2317.16	1853.6	2057.75	1674.25	1619.54	1346.95	1554.11	1583.24	1197.75	1744.27	1760.72	1646.2	1556.97	1259.85		2270.81	1704.5	1410.97	1577.77	1622.68	1713.99	2161.76	2177.32	1512.38
AP3B1	AP-3 complex subunit beta-1	O00203_LQILNLGAK	O00203_LQILNLGAK	1	LQILNLGAK	LQILNLGAK	2	LQILNLGAK2		899.444	1299.36	954.74		1553.92		1659.51	1023.66	1427.26	1105.01			1171.66	1342.81	1145.31	1157.96	1339.76	1373.12	1531.3	1227.66		1357.9		1254.67	1547.36	1266.45	1663.14		1229.02
AP3B1	AP-3 complex subunit beta-1	O00203_NASELFPAVVK	O00203_NASELFPAVVK	1	NASELFPAVVK	NASELFPAVVK	2	NASELFPAVVK2		590.914	711.15	741.55		1013.84		799.643	809.457					631.086					935.38	981.345	758.875			955.356			730.543			900.104
SULT2B1	Sulfotransferase 2B1	O00204_DDDIFIITYPK	O00204_DDDIFIITYPK	1	DDDIFIITYPK	DDDIFIITYPK	2	DDDIFIITYPK2		2460.51	1427.91	1298.58	1106.94	1578.31	1766.48	1739.91	1334.62	1659.72	1790.19	1788.11	2017.7	1330.48	582.752	844.032	1232.91	1022.91	1577.49	1028.64	1649.56	2009.63	1905.24	928.587	1429.95		1027.28	1082.61	2383.69	1910.95	2435.13
SULT2B1	Sulfotransferase 2B1	O00204_DPGTPDQFLR	O00204_DPGTPDQFLR	1	DPGTPDQFLR	DPGTPDQFLR	2	DPGTPDQFLR2		3413.89	2598.79	3768.76	3578.01	5258.55	5069.06	5243.42	4241.55	4525.21	4969.48	5469.77		1744.48		1492.59	5252.58	4923.17	4020.66	2571.01	4472.88		3307.57	2507.43	5979.03		4669.61	4139.69	3976.5	4312.17	3739.17
SULT2B1	Sulfotransferase 2B1	O00204_DVVVSLYHYSK	O00204_DVVVSLYHYSK	1	DVVVSLYHYSK	DVVVSLYHYSK	2	DVVVSLYHYSK2		6786.15	5844.94	6242.79	6394.14	4266.66	6081.57	6547.46	7345.95	5604.01	5925.83	5556.61	5986.9	2736.07	1573.73	4537.76	6718.73	7246.74	5297.12	3828.77	7463.3	6594.54	5430.66	6232.35	5356	2978.25	6020.29	6001.1	6172.77	8628.49	7544.06
SULT2B1	Sulfotransferase 2B1	O00204_LPGEYFR	O00204_LPGEYFR	1	LPGEYFR	LPGEYFR	2	LPGEYFR2		25030	22413.2	23706.3	27432.9	21711.3	23438.8	22697.9	25864.3	22349.5	26566.2	25672.3	25798.1	25420.1	19150	15960.6	19152.2	24784.2	21001	20100.2	25519.2	22501.8	19887.5	24037.4	26059.3	12070.6	21358.2	18584.4	23432.7	31446.8	23792.7
SULT2B1	Sulfotransferase 2B1	O00204_NHFTVAQSEAFDR	O00204_NHFTVAQSEAFDR	1	NHFTVAQSEAFDR	NHFTVAQSEAFDR	2	NHFTVAQSEAFDR2		209.432			206.563						237.899	159.484		258.753					258.65				206.371					132.696		226.798	265.021
SULT2B1	Sulfotransferase 2B1	O00204_LMSSHLPIQIFTK	O00204_LMSSHLPIQIFTK	1	LMSSHLPIQIFTK	LMSSHLPIQIFTK	3	LMSSHLPIQIFTK3		238.854		884.517		570.164		487.148	987.043	192.91	652.796	499.016		391.239									205.517	900.078	536.802		472.688
SULT2B1	Sulfotransferase 2B1	O00204_NHFTVAQSEAFDR	O00204_NHFTVAQSEAFDR	1	NHFTVAQSEAFDR	NHFTVAQSEAFDR	3	NHFTVAQSEAFDR3		1391.93	2546.2	2667.29	1675.84	1451.66	1603.08	1576.61	2482.33	1032.17	2081.98	1651.61	1745.3	2236.01	1760.48	1850.24	596.852	1597.67	2385.88	1132.47	1752.91		1475.82	1595.14	1167.39	812.236	1534.57	1492.39	1571.73	2071.05	1895.03
NDUFS8	NADH dehydrogenase [ubiquinone] iron-sulfur protein 8, mitochondrial	O00217_EPATINYPFEK	O00217_EPATINYPFEK	1	EPATINYPFEK	EPATINYPFEK	2	EPATINYPFEK2		1378.98		1222.51		1548.29		1478.15		1663.48	1518.17		1750.02	1248.39	1087		1582.67	1733.91	1425.51	1527.67	1441.95			1308.17	1655.32		1480.43	1730.63		1606.85
PSMD11	26S proteasome non-ATPase regulatory subunit 11	O00231_DDPIISTHLAK	O00231_DDPIISTHLAK	1	DDPIISTHLAK	DDPIISTHLAK	2	DDPIISTHLAK2				828.352	546.145			303.572							579.22			500.617	425.088					682.229	757.562					357.667
PSMD11	26S proteasome non-ATPase regulatory subunit 11	O00231_EASIDILHSIVK	O00231_EASIDILHSIVK	1	EASIDILHSIVK	EASIDILHSIVK	2	EASIDILHSIVK2		239.057	483.525	275.755	202.819	186.455	476.955	224.61	224.915	282.906		366.305	421.53	328.047	224.484		345.226	506.463	311.826		287.174		396.49	427.186	430.921	137.838	167.953	211.773	375.001	458.856	441.775
PSMD11	26S proteasome non-ATPase regulatory subunit 11	O00231_EQSILELGSLLAK	O00231_EQSILELGSLLAK	1	EQSILELGSLLAK	EQSILELGSLLAK	2	EQSILELGSLLAK2		1060.17		1059.81	1013.11	1612.34	731.983	1394.41	1060.55	592.374	1098.91	858.762	1428.78	694.456	1664.42	1240.27	1525.38	391.943	954.74	842.264	1126.36	1234.93	1172.86	1390.71	969.322	1174.78		1284.96	1497.58	1796.92
PSMD11	26S proteasome non-ATPase regulatory subunit 11	O00231_LVSLYFDTK	O00231_LVSLYFDTK	1	LVSLYFDTK	LVSLYFDTK	2	LVSLYFDTK2		718.918		983.217	698.779			1069.79		1240.86	1095.24	1538.81						1375.19	880.899	1379.61			1065.64		891.396		1046.02		1172.88	1093.04	1161.04
PSMD11	26S proteasome non-ATPase regulatory subunit 11	O00231_LYDNLLEQNLIR	O00231_LYDNLLEQNLIR	1	LYDNLLEQNLIR	LYDNLLEQNLIR	2	LYDNLLEQNLIR2		958.799	880.417	1011.66	738.328	915.531	833.317	843.542	1087.12	1039.05	1097.18	849.045	893.909	944.272	1184.96	1121.83	875.36	947.727	657.57	335.294	781.202	831.832	712.778	941.143	922.793	615.837	896.401	908.908	536.803	607.118	982.524
PSMD11	26S proteasome non-ATPase regulatory subunit 11	O00231_TGQAAELGGLLK	O00231_TGQAAELGGLLK	1	TGQAAELGGLLK	TGQAAELGGLLK	2	TGQAAELGGLLK2		4217.12	2717.83	2686.33	3044.39	3140.92	3222.24	4065.22	3233.91	3011.04	3365.16	3149.26	2471.44	2847.1	2909.09	2071.28	3416.27	3101.04	3051.05	3417.15	2651.78	3314.7	3332.61	4098.41	2723.61	3307.92	3136.46	2731.6	2921.54	2806.52	3431.82
PSMD11	26S proteasome non-ATPase regulatory subunit 11	O00231_TYHALSNLPK	O00231_TYHALSNLPK	1	TYHALSNLPK	TYHALSNLPK	2	TYHALSNLPK2		519.135	399.323	411.516		586.324	656.199	547.533	643.361		384.572			507.572	462.809		597.75		561.316	445.988			569.71	499.323	552.672	362.368				795.473
PSMD11	26S proteasome non-ATPase regulatory subunit 11	O00231_VIEPFSR	O00231_VIEPFSR	1	VIEPFSR	VIEPFSR	2	VIEPFSR2		2871.67	3317.44	3545.63	3020.34	3656.54	2500.82	4596.07	3584.56	2896.93	2482.34	2264.82	2979.13	3214.93	4076.35	3006.51	1455.3	3497.09	3535.02	2634.23	3761.28	4240.44	3246.49	4407.77	4192.2	2711.61		2365.58		3692.06	3010.87
PSMD11	26S proteasome non-ATPase regulatory subunit 11	O00231_VQIEHISSLIK	O00231_VQIEHISSLIK	1	VQIEHISSLIK	VQIEHISSLIK	2	VQIEHISSLIK2		976.541	611.537	328.652	412.538	562.644	527.988	282.015	392.829	542.118		800.585	611.965	539.397	596.824	712.163	768.503	701.392	612.102	759.099	531.011	571.329	799.279	1117.57	598.871	370.859	496.451	482.283	611.689	629.336	534.011
PSMD11	26S proteasome non-ATPase regulatory subunit 11	O00231_VVDSLYNK	O00231_VVDSLYNK	1	VVDSLYNK	VVDSLYNK	2	VVDSLYNK2		2194.61	2067	2190.58	2294.49			2355.68	2748.4	1925.64	2186.29	3250.38	2164.53	2028.88	2751.34	2388.74	2615.38	2425.43		2481	2301.96			2626.14	2497.92	2176.71	1913.02	2490.02		2665.31	2182.35
PSMD11	26S proteasome non-ATPase regulatory subunit 11	O00231_AELRDDPIISTHLAK	O00231_AELRDDPIISTHLAK	1	AELRDDPIISTHLAK	AELRDDPIISTHLAK	3	AELRDDPIISTHLAK3		2621.72	3067.04	3440.35	3699.84	3369.66	3234.5	3146.7	2771.64	3010.29	4041.82	3223.12	4752.21	4160.85	4649.18	3711.23	3465.37	3336.71	3746.04	3368.57	3190.26	2682.46	3494.45	3347.64	3487.32	3726.65	2987.78	3103.3	2876.21	2960.96	3575.16
PSMD11	26S proteasome non-ATPase regulatory subunit 11	O00231_EASIDILHSIVK	O00231_EASIDILHSIVK	1	EASIDILHSIVK	EASIDILHSIVK	3	EASIDILHSIVK3		206.501	289.767	250.039		501.566	697.729			396.449		438.38		194.534				334.02	363.263		315.862		201.51	396.007	302.008	240.992	255.428	212.326			288.152
PSMD11	26S proteasome non-ATPase regulatory subunit 11	O00231_EASIDILHSIVKR	O00231_EASIDILHSIVKR	1	EASIDILHSIVKR	EASIDILHSIVKR	3	EASIDILHSIVKR3		810.263	728.511	781.823		1191.58		1083.86	466.86	801.032			515.191	1441.87	1281.31	1111.25		955.802	826.615	861.551	419.328		741.54	639.515	786.435	924.462	756.15	999.666	436.725	1123.18	892.044
PSMD12	26S proteasome non-ATPase regulatory subunit 12	O00232_IYVEIER	O00232_IYVEIER	1	IYVEIER	IYVEIER	2	IYVEIER2		1779.58	2532.31	2338.27			2667.64	1925.53	2045.81	2269.19	1979.59			1284.34	1392.45		1528.12	1659.17	1967.51	1734.81				2367.35	1955.32	2055.61	1858.79	1666.68		2157.08	2192.72
PSMD12	26S proteasome non-ATPase regulatory subunit 12	O00232_LNSLMSLVNK	O00232_LNSLMSLVNK	1	LNSLMSLVNK	LNSLMSLVNK	2	LNSLMSLVNK2				501.451													726.244								350.577				434.109
PSMD12	26S proteasome non-ATPase regulatory subunit 12	O00232_LQEVIETLLSLEK	O00232_LQEVIETLLSLEK	1	LQEVIETLLSLEK	LQEVIETLLSLEK	2	LQEVIETLLSLEK2				82.6198	149.174				152.819		192.49			138.44	261.242		243.586								122.504	113.958		129.272		123.039
PSMD12	26S proteasome non-ATPase regulatory subunit 12	O00232_GSLESPATDVFGSTEEGEKR	O00232_GSLESPATDVFGSTEEGEKR	1	GSLESPATDVFGSTEEGEKR	GSLESPATDVFGSTEEGEKR	3	GSLESPATDVFGSTEEGEKR3		1421.9	1205.98	820.402	1376.9	1123.37	1140.72	1328.82	1696.56	838.062	1437.15		1272.89	1380.9	1239.94	1377.14	1030.5	894.468	1173.56	865.251	1360.6		1267.61	1533.29	1417.16	1003.1	1175.88			1361	704.02
PSMD9	26S proteasome non-ATPase regulatory subunit 9	O00233_SDVDLYQVR	O00233_SDVDLYQVR	1	SDVDLYQVR	SDVDLYQVR	2	SDVDLYQVR2		924.149	1403.71	1429.53				976.733	1280.93	1260.87				1148.14	1846.23	1006.97		1725.83	820.497		1603.81		1671.27	1363.27	864.556	1745.16		1038.48	1681.35	1206.5	1862.52
ATOX1	Copper transport protein ATOX1	O00244_YDIDLPNK	O00244_YDIDLPNK	1	YDIDLPNK	YDIDLPNK	2	YDIDLPNK2		2380.46	2704.99	4074.81	2997.38	2806.85	4124.86	2055.17	2566.4	2926.92	2586.33	3279.97	2941.39	2581.09	1692.91	2032.9	4238.54	4166.11	4584.94	3459.49	4414.15	4989.42	3694.71	1970.16	4263.88	3710.68	3937.31	3431.38	6487.31	3253.81	3115.26
ATOX1	Copper transport protein ATOX1	O00244_YDIDLPNKK	O00244_YDIDLPNKK	1	YDIDLPNKK	YDIDLPNKK	2	YDIDLPNKK2		624.642	602.542	833.131	565.249	696.617	1129.54	1007.04	529.762	755.045	1193.07	1361.55	1173.4	410.592	390.956	495.78	950.891	900.106	607.506	857.592	859.799		1033	752.616	1550.2	1023.13	806.447	794.568	1630.21	863.19	734.821
ATOX1	Copper transport protein ATOX1	O00244_LGGVKYDIDLPNK	O00244_LGGVKYDIDLPNK	1	LGGVKYDIDLPNK	LGGVKYDIDLPNK	3	LGGVKYDIDLPNK3		376.871	539.882		487.256				531.62					1705.19		1007.59	693.844		432.503		903.687		519.192	726.724
ATOX1	Copper transport protein ATOX1	O00244_VCIESEHSMDTLLATLK	O00244_VC(UniMod:4)IESEHSMDTLLATLK	1	VCIESEHSMDTLLATLK	VC(UniMod:4)IESEHSMDTLLATLK	3	VC(UniMod:4)IESEHSMDTLLATLK3										283.754							700.826								360.987		601.14
PGRMC1	Membrane-associated progesterone receptor component 1	O00264_DFTPAELR	O00264_DFTPAELR	1	DFTPAELR	DFTPAELR	2	DFTPAELR2			1757.34		2888.44	2813.25		2334.48	2382.25	1649.2	1532.27		2399.42			3509.02		2361.56						2385.16			1931.68	2162.21		1857.6
PGRMC1	Membrane-associated progesterone receptor component 1	O00264_FYGPEGPYGVFAGR	O00264_FYGPEGPYGVFAGR	1	FYGPEGPYGVFAGR	FYGPEGPYGVFAGR	2	FYGPEGPYGVFAGR2		2988.05	2246.63	2334.88	2318.14	1708.32	2620.24	2612	2771.35	2358.51	2556.64	2660.57		2636.65	1940.9	2488.78	2252.49	2800.71	2444.37	1799.09	1952.09			1970.48	2052.53	1065.91	2599.04	1781.83		2186.29	2211.38
HIP1	Huntingtin-interacting protein 1	O00291_SLSEIERK	O00291_SLSEIERK	1	SLSEIERK	SLSEIERK	2	SLSEIERK2							7269.09														5174.83	5453.11
CLIC1	Chloride intracellular channel protein 1	O00299_FLDGNELTLADCNLLPK	O00299_FLDGNELTLADC(UniMod:4)NLLPK	1	FLDGNELTLADCNLLPK	FLDGNELTLADC(UniMod:4)NLLPK	2	FLDGNELTLADC(UniMod:4)NLLPK2																	884.936		134.55							259.289
CLIC1	Chloride intracellular channel protein 1	O00299_GFTIPEAFR	O00299_GFTIPEAFR	1	GFTIPEAFR	GFTIPEAFR	2	GFTIPEAFR2		32342.4	41957.9	34280.6	30870.6	34368.5	42887.1	33626	31625.2	36051.5	32297.8	47518	38881.4	33565.4	42733.9	35054.8	17390.2	36348.2	35949.6	41679.1	36876	43842.2	40564.5	32209.2	36652.8	41249.1	39325.9	33802.4	42679.7	37191.5	34279.1
CLIC1	Chloride intracellular channel protein 1	O00299_GVTFNVTTVDTK	O00299_GVTFNVTTVDTK	1	GVTFNVTTVDTK	GVTFNVTTVDTK	2	GVTFNVTTVDTK2		7227.36	6715.09	5877.45	6674.43	4921.5	7527.19	7917.83	5663.67	8854.33	5493.78	7006.54	6161.37	3819.91	4222.41	5097.44	7458.37	7757.72	7772.33	9740	10658.6	7705.52	10563.6	6266.58	9230.24	13281	8519.73	6996.59	12232.2	5150.26	6790.14
CLIC1	Chloride intracellular channel protein 1	O00299_IGNCPFSQR	O00299_IGNC(UniMod:4)PFSQR	1	IGNCPFSQR	IGNC(UniMod:4)PFSQR	2	IGNC(UniMod:4)PFSQR2				1269.84		1544.11	1848.92	1821.39	1528.98	1217.12	1265.3	1027.08						1627.88	564.089					1030.18	2199.81	1772.03	1491.15	1267.96	1970.56	1077.16
CLIC1	Chloride intracellular channel protein 1	O00299_LAALNPESNTAGLDIFAK	O00299_LAALNPESNTAGLDIFAK	1	LAALNPESNTAGLDIFAK	LAALNPESNTAGLDIFAK	2	LAALNPESNTAGLDIFAK2		3146.02	3411.41	3324.45	3057.09	2990.58	2529.6	3410.8	3689.12	3272.32	3166.28	3775.9	2162.05	2679.62	3650.21	3127.72	3375.02	2862.92	3787.62	3270.49	2637.97	2897.2	2991.35	3172.81	2664.31	4027.21	3179.09	2919.44	2624.95	2734.91	2394.44
CLIC1	Chloride intracellular channel protein 1	O00299_LHIVQVVCK	O00299_LHIVQVVC(UniMod:4)K	1	LHIVQVVCK	LHIVQVVC(UniMod:4)K	2	LHIVQVVC(UniMod:4)K2		2599.11	4040.41	4569.06	3383.45	4178.16	4235.48	4356.1	4816.29	3904.05	4512.46	6021.06	1288				3841.52	3888.17	3331.97	3565.97	2806.41	3954.11	4611.57	3514.49	6027.42	5507.12	3256.14	3961.24	4933.52	3251.74	3093.56
CLIC1	Chloride intracellular channel protein 1	O00299_NSNPALNDNLEK	O00299_NSNPALNDNLEK	1	NSNPALNDNLEK	NSNPALNDNLEK	2	NSNPALNDNLEK2		4913.99	4985.9	4690.71	4430.39	3097.86	3875.63	4913.1	4535.95	5195.11	4853.02	5398.15	4991.68	4638.49	6418.25	4497.83	2626.84	4334.12	3943.43	5328.51	4406.78	3941.34	6369.34	4787.85	5625.61	4986.63	5076.1	4691.08	5125.2	5678.18	4082.42
CLIC1	Chloride intracellular channel protein 1	O00299_YLSNAYAR	O00299_YLSNAYAR	1	YLSNAYAR	YLSNAYAR	2	YLSNAYAR2		9996.62	13821.7	12675.8	11646.3	11807.5	12968.3	11944	14027.8	13260.3	12311.9	13022.5	13174	16576.9	21985.4	12102.4	8201.72	14166.6	12823.4	14587	10127.1	9542.81	16424.8	12997.4	18341.1	17746.7	12422	12916	15314.9	11772.4	9393.38
CLIC1	Chloride intracellular channel protein 1	O00299_YRGFTIPEAFR	O00299_YRGFTIPEAFR	1	YRGFTIPEAFR	YRGFTIPEAFR	3	YRGFTIPEAFR3														662.317	761.065										253.044					328.457
EIF3F	Eukaryotic translation initiation factor 3 subunit F	O00303_VIGLSSDLQQVGGASAR	O00303_VIGLSSDLQQVGGASAR	1	VIGLSSDLQQVGGASAR	VIGLSSDLQQVGGASAR	2	VIGLSSDLQQVGGASAR2		567.62	499.956	968.296	664.293	857.809		805.17	840.396	904.338	890.964	1035.79	829.36	754.227	795.495		1440.6		718.896				811.057	625.163	1281.11		819.288	816.519		913.54
EIF3F	Eukaryotic translation initiation factor 3 subunit F	O00303_VIGTLLGTVDK	O00303_VIGTLLGTVDK	1	VIGTLLGTVDK	VIGTLLGTVDK	2	VIGTLLGTVDK2		6880	5502.01	4408.95	5756.01	8884.26	4671.56	4451.28	4922.59	5687.38	5315.87	6410.34	8753.43	6165.71	4505.93	5764.45	6287.76	9988.91	6831.81	6322.31	5802.56	7014.99	6016.41	5529.58	4046.63	4435.56	6657.11	7991.53	4609.89	5866.47	5894.32
EIF3F	Eukaryotic translation initiation factor 3 subunit F	O00303_YAYYDTER	O00303_YAYYDTER	1	YAYYDTER	YAYYDTER	2	YAYYDTER2		1005.11	929.691	903.326	1373.04	929.926	1015.34	921.721	1009.8	1268.62	1173.55	1095.88		1090.71	1594.96	781.551	900.939	1450.62	815.99	1267.82	1093.37		1294.45	1615	885.125	761.252	919.711	700.341	1679.58	1517.78	1289.1
EIF3F	Eukaryotic translation initiation factor 3 subunit F	O00303_LHPVILASIVDSYER	O00303_LHPVILASIVDSYER	1	LHPVILASIVDSYER	LHPVILASIVDSYER	3	LHPVILASIVDSYER3		421.251	480.868	689.294	821.206		689.009	1031.9	997.544	1067.7	944.685	757.225		593.684	627.932		521.142	723.19	848.037					615.128	571.754	522.671	607.647	618.289		472.103	360.248
QSOX1	Sulfhydryl oxidase 1	O00391_DFNIPGFPTVR	O00391_DFNIPGFPTVR	1	DFNIPGFPTVR	DFNIPGFPTVR	2	DFNIPGFPTVR2		6833.9	10391.4	6635.14	5484.45	6934.92	6710.89	4905.85	5118.73	5827.16	4931.05	6244.99	7598.93	5297.62	8456.66	6374.06	3793.84	7639.88	7203.83	11149.3	8572.39	24232.4	10350.5	5580.47	5643.24	9108.86	6150.36	7110.42	9568.27	7342.41	9806.58
QSOX1	Sulfhydryl oxidase 1	O00391_EVALDLSQHK	O00391_EVALDLSQHK	1	EVALDLSQHK	EVALDLSQHK	2	EVALDLSQHK2		815.841	1424.12	1345.83	1265.45	1281.48	1288.19	899.333	900.146	1093.9	1042.75	1332.45	1475.15	1146.34	1160.46	1284.45	1028.71	1085.1	1286.27	1665.76	2426.73	3272.39	1646.3	1067.83	739.881	1389.02	811.827	1119.04	2750.67	1154.36	1849.83
QSOX1	Sulfhydryl oxidase 1	O00391_IPYSFFK	O00391_IPYSFFK	1	IPYSFFK	IPYSFFK	2	IPYSFFK2		3490.39	2796.64	3193.56	2736.13	2776.72	3693.89	2735.93	3090.91	2697.05	2706.5	4055.62	2937.16	1728.82	1894.07	2881.47	1538.79	6111.04	5310.49	5184.89	6077.62	9214.03	4607.08	2895.4	2171.65	5974.01	2262.78	3032.87	5656.32	2477.38	3621.33
QSOX1	Sulfhydryl oxidase 1	O00391_LAGAPSEDPQFPK	O00391_LAGAPSEDPQFPK	1	LAGAPSEDPQFPK	LAGAPSEDPQFPK	2	LAGAPSEDPQFPK2		1474.59	1543.31	1683.05		1463.67	2181.9	1090.1	2416.29	1640.15	1347.65	2266.69	3094.54	1674.78	3046.34	2177.95	1196.12	2128.1	1513.23	2289.17	2166.77	7142.64	1241.26	1387.09	1688.45	1944.2	1663.37	2428.02	2328.1	367.021	2034.52
QSOX1	Sulfhydryl oxidase 1	O00391_LEEIDGFFAR	O00391_LEEIDGFFAR	1	LEEIDGFFAR	LEEIDGFFAR	2	LEEIDGFFAR2		723.222		1025.15		1023.9	1208.26	713.168	763.438	806.205	841.584	896.127		619.432	1034.98			1928.08	1509.71	1423.05	1892.17	4142.78	1387.62	400.371	1099.34	2076.48	1138.74	721.233	2113	1013.22	1911.12
QSOX1	Sulfhydryl oxidase 1	O00391_NGSGAVFPVAGADVQTLR	O00391_NGSGAVFPVAGADVQTLR	1	NGSGAVFPVAGADVQTLR	NGSGAVFPVAGADVQTLR	2	NGSGAVFPVAGADVQTLR2		293.39		304.826	299.924				302.516	337.831	359.753			345.196	402.999	270.194	315.81	572.204	530.607	435.679	352.668	953.556	595.663	188.48	271.232		580.164		703.832	287.321	797.792
QSOX1	Sulfhydryl oxidase 1	O00391_NNEEYLALIFEK	O00391_NNEEYLALIFEK	1	NNEEYLALIFEK	NNEEYLALIFEK	2	NNEEYLALIFEK2		267.167	203.932	637.213	333.894		450.45	263.373	485.076	237.173	418.417	429.723	727.776	292.952	487.326	421.158	356.791	259.555	352.037	577.748	567.647	1850.48	365.142	198.872	370.819	1030.74	424.013	280.582	777.992	507.704	637.317
QSOX1	Sulfhydryl oxidase 1	O00391_SFYTAYLQR	O00391_SFYTAYLQR	1	SFYTAYLQR	SFYTAYLQR	2	SFYTAYLQR2		1317.21	1113.95	1426.69	1446.75	1621.32		1127.8	1655.32	1369.9	1415.85	2168.66	2383.29	777.044	1578.64	2251.67		1787.23	1562	1745.22	2291.45	4729.86	2041.79		1956.08	3538.59	1462.71	1989.38	3033.28	2005.71	2177.87
QSOX1	Sulfhydryl oxidase 1	O00391_VLNTEANVVR	O00391_VLNTEANVVR	1	VLNTEANVVR	VLNTEANVVR	2	VLNTEANVVR2			1358.28	1559.79		1167.73	1386.68	1192.04	1445.9		1362.36	994.237	1610.23	843.046			1133.4	1714.18	1209.73	1701.73	1660.62	3306.58	1613.72	951.806	1375.87	1771.99	1113.12	1268.67	2998.34	1373.77	919.126
QSOX1	Sulfhydryl oxidase 1	O00391_GYVHYFFGCR	O00391_GYVHYFFGC(UniMod:4)R	1	GYVHYFFGCR	GYVHYFFGC(UniMod:4)R	3	GYVHYFFGC(UniMod:4)R3				524.915					429.181		311.243	444.966						335.138	186.826	486.64	615.326		551.386	333.617		578.2	510.471	518.304	584.909		280.402
QSOX1	Sulfhydryl oxidase 1	O00391_IEVGRFPVLEGQR	O00391_IEVGRFPVLEGQR	1	IEVGRFPVLEGQR	IEVGRFPVLEGQR	3	IEVGRFPVLEGQR3			605.348						530.061	304.446			522.672					580.039					912.487		748.018			520.573
IPO5	Importin-5	O00410_EGFVEYTEQVVK	O00410_EGFVEYTEQVVK	0	EGFVEYTEQVVK	EGFVEYTEQVVK	2	EGFVEYTEQVVK2		992.6	1040.39	979.819			1276.24		755.286	1503.34	877.898	1181.38		735.281			1691.76	769.29	1045.13	1250.87	1164.39		1443.63	1174.39	1454.68	1384.04	1122.78	580.107		813.274
IPO5	Importin-5	O00410_FLFDSVSSQNVGLR	O00410_FLFDSVSSQNVGLR	1	FLFDSVSSQNVGLR	FLFDSVSSQNVGLR	2	FLFDSVSSQNVGLR2		312.62							246.409	239.666							940.849		374.796					220.45	328.603		505.505
IPO5	Importin-5	O00410_SLVEIADTVPK	O00410_SLVEIADTVPK	1	SLVEIADTVPK	SLVEIADTVPK	2	SLVEIADTVPK2		1798.67	1360.01		1408.18		1645.43			1898.7	1377.66	1553.27		1487.71				2170.34	2054.94		1578.9					2319.25		1573.08
IPO5	Importin-5	O00410_VCDIAAELAR	O00410_VC(UniMod:4)DIAAELAR	1	VCDIAAELAR	VC(UniMod:4)DIAAELAR	2	VC(UniMod:4)DIAAELAR2			891.549	1258.79			1311.48			1080.76	934.018	1210.53						1477.57	1745.5				1849.5		1370.77		1178.04			1101.49
IPO5	Importin-5	O00410_ATAAFILANEHNVALFK	O00410_ATAAFILANEHNVALFK	1	ATAAFILANEHNVALFK	ATAAFILANEHNVALFK	3	ATAAFILANEHNVALFK3		141.421							267.172								1669.81	253.496							276.447
IPO5	Importin-5	O00410_LVLEQVVTSIASVADTAEEK	O00410_LVLEQVVTSIASVADTAEEK	1	LVLEQVVTSIASVADTAEEK	LVLEQVVTSIASVADTAEEK	3	LVLEQVVTSIASVADTAEEK3																	634.733		218.412								250.261	219.224
IPO5	Importin-5	O00410_VSDILHSIFSSYK	O00410_VSDILHSIFSSYK	1	VSDILHSIFSSYK	VSDILHSIFSSYK	3	VSDILHSIFSSYK3								348.786	229.308	286.019		280.201		296.655				231.691			307.336			158.398	379.922		322	338.636
IPO5	Importin-5	O00410_VSDILHSIFSSYKEK	O00410_VSDILHSIFSSYKEK	1	VSDILHSIFSSYKEK	VSDILHSIFSSYKEK	3	VSDILHSIFSSYKEK3														308.606
DNM1L	Dynamin-1-like protein	O00429_DTLQSELVGQLYK	O00429_DTLQSELVGQLYK	1	DTLQSELVGQLYK	DTLQSELVGQLYK	2	DTLQSELVGQLYK2		301.3	277.698	261.117	570.849	467.516		226.463	488.475	281.7	410.02	567.573		269.299			345.711	365.333	491.869	222.786				450.964	367.733	528.369	258.223	307.488		501.789
DNM1L	Dynamin-1-like protein	O00429_GVSPEPIHLK	O00429_GVSPEPIHLK	1	GVSPEPIHLK	GVSPEPIHLK	2	GVSPEPIHLK2						310.166			404.001		199.758			387.74			443.077	152.035					424.891	308.459	488.759		253.151			537.26
DNM1L	Dynamin-1-like protein	O00429_LGIIGVVNR	O00429_LGIIGVVNR	1	LGIIGVVNR	LGIIGVVNR	2	LGIIGVVNR2			923.099	1054.73	1016.48		1330.73	775.876	1094.3			1040.74	1972.23	1795.52		1889.66		1475.67	1078.2		1084.1			1103.18	1266.38		1491.32	1494.56		1343.28
DNM1L	Dynamin-1-like protein	O00429_SATLLQLITK	O00429_SATLLQLITK	1	SATLLQLITK	SATLLQLITK	2	SATLLQLITK2		426.604	488.383	579.332	239.181	669.004	138.514	459.301	571.486	440.233	422.476	528.891		366.472				683.137	564.961	536.378	395.237		562.008	396.84	589.443	534.862	416.42	636.894		523.938	550.914
DNM1L	Dynamin-1-like protein	O00429_SSVLESLVGR	O00429_SSVLESLVGR	1	SSVLESLVGR	SSVLESLVGR	2	SSVLESLVGR2		3297.45	3892.6	4014.82	4803.04	4642.71	4010.13	3029.22	2522.42	3103.58	3041.55	3501.23	3762.58	4085.31	5614.68	3708.27	3292.97	3251.25	5025.53	4742.34	3329.73		3215.38	3326.07	2835.13	3100	3816.72	4225.92	3688.44	3429.48
DNM1L	Dynamin-1-like protein	O00429_SYFLIVR	O00429_SYFLIVR	1	SYFLIVR	SYFLIVR	2	SYFLIVR2			1230.26	815.622				660.11	1335.2	907.262					664.171			1171.64	737.436	898.771	764.874		1153.96	1103.66	837.094	1286.02	973.865	783.094		903.288
DNM1L	Dynamin-1-like protein	O00429_GHAVNLLDVPVPVAR	O00429_GHAVNLLDVPVPVAR	1	GHAVNLLDVPVPVAR	GHAVNLLDVPVPVAR	3	GHAVNLLDVPVPVAR3			391.979	882.373				375.355	471.321		599.252			414.139		583.237	289.066	443.26	535.018		341.288		613.677	438.16	254.658			218.924
RTCA	RNA 3'-terminal phosphate cyclase	O00442_AFVAGVLPFK	O00442_AFVAGVLPFK	1	AFVAGVLPFK	AFVAGVLPFK	2	AFVAGVLPFK2		713.149			624.274	974.794	1354.54	684.318	717.405	891.189	759.238	746.095		517.942			961.501	1345.26	901.323	1241.58	1162.74			605.786	613.304	839.008		1038.46		1022.58
LST1	Leukocyte-specific transcript 1 protein	O00453_LPVPSSEGPDLR	O00453_LPVPSSEGPDLR	1	LPVPSSEGPDLR	LPVPSSEGPDLR	2	LPVPSSEGPDLR2			1141.66							969.743				1033.84	1590.19			638.515		1245.05			1650.27			2713	1182.55
MANBA	Beta-mannosidase	O00462_GSPGLSFYFK	O00462_GSPGLSFYFK	1	GSPGLSFYFK	GSPGLSFYFK	2	GSPGLSFYFK2		1050.66		1052.49	2179.5	1247.42	2805.13	737.363			1708.48	2313.54	1402.46		1272.89				1057.97	4846.91	3063.46	9229.32	2796.87	1279.6	1298.95	3379.31	1767.01	3077.29	6608.66		5098.15
MANBA	Beta-mannosidase	O00462_INGFPIFLK	O00462_INGFPIFLK	1	INGFPIFLK	INGFPIFLK	2	INGFPIFLK2		712.803	705.44	675.012	725.243		911.715	410.319	792.751	452.57	548.982			356.768		989.956		930.859	568.212	845.603	1033.31	2982.56	1096.44		750.484	1082.73	653.197	783.357	2941.21		1655.78
MANBA	Beta-mannosidase	O00462_TVELIEEPIK	O00462_TVELIEEPIK	1	TVELIEEPIK	TVELIEEPIK	2	TVELIEEPIK2		1243	1021.17	626.778	1285.6		1404.67			508.237		1596.82				1401.86		774.8	786.358	1709.43	1857.1	4637.7	2103.55	1008.34			857.628		5467.21		1844.91
MANBA	Beta-mannosidase	O00462_VNLILEGVDTVSK	O00462_VNLILEGVDTVSK	1	VNLILEGVDTVSK	VNLILEGVDTVSK	2	VNLILEGVDTVSK2		610.811	834.485		1582.27		1528.55				903.305			390.736	613.305	1414.68						4353.61	1222.45	852.751	680.332	1314.55	642.636
MANBA	Beta-mannosidase	O00462_YSFDITNVVR	O00462_YSFDITNVVR	1	YSFDITNVVR	YSFDITNVVR	2	YSFDITNVVR2		693.008	1381.18		1847.67		1573.6		781.926		925.963	930.673									1489.1		1512.78	387.048	394.909	1568.57		1436.17	4183.02
AGRN	Agrin	O00468_SAGDVDTLAFDGR	O00468_SAGDVDTLAFDGR	1	SAGDVDTLAFDGR	SAGDVDTLAFDGR	2	SAGDVDTLAFDGR2																										1191.97	661.501			1203.58
AGRN	Agrin	O00468_SFLAFPTLR	O00468_SFLAFPTLR	1	SFLAFPTLR	SFLAFPTLR	2	SFLAFPTLR2		284.356	508.908						362.759									262.217	229.332						468.723	497.628	532.002	599.448		890.294
AGRN	Agrin	O00468_VLGAPVPAFEGR	O00468_VLGAPVPAFEGR	1	VLGAPVPAFEGR	VLGAPVPAFEGR	2	VLGAPVPAFEGR2		1045.62	1245.64	1238.74			1803.33	1634.03		1017.91								1442.77	1014.64			2835.1				2109.04	1362.78	1209.22	1539.19	1561.28	2185.88
EXOC5	Exocyst complex component 5	O00471_NLYDLYTR	O00471_NLYDLYTR	1	NLYDLYTR	NLYDLYTR	2	NLYDLYTR2			2111.97					1240.32			1375.23	1271.85							1307.78						1318.51	1738.69		1435.47
EXOC5	Exocyst complex component 5	O00471_LHLIAQELPFDR	O00471_LHLIAQELPFDR	1	LHLIAQELPFDR	LHLIAQELPFDR	3	LHLIAQELPFDR3		456.843	453.922	1126.1	298.527	660.065		1132.54	719.59	637.329	841.34	678.098		585.808	535.19			705.549	374.261				783.628	592.606	770.987		478.211	516.378		437.631
PSMD14	26S proteasome non-ATPase regulatory subunit 14	O00487_AVAVVVDPIQSVK	O00487_AVAVVVDPIQSVK	1	AVAVVVDPIQSVK	AVAVVVDPIQSVK	2	AVAVVVDPIQSVK2		1427.42	1992.54	1738.52	1454.63	1345.01	1730.04	1364.16	1337.82	1508.81	1205.64	1236.15	1250.22	850.04	1400.03	1582.97	2183.7	2240.02	1233.29	1811.81	2271	2576.54	2123.06	1275.09	1039.54	1919.14	1487.33	1133.95	2393.79	1296.26	1834.31
PSMD14	26S proteasome non-ATPase regulatory subunit 14	O00487_VVIDAFR	O00487_VVIDAFR	1	VVIDAFR	VVIDAFR	2	VVIDAFR2			1688.04	1853.92		1958.2	2524.34	2053.34	2642.92	1732.87	2094.15	2533.37		825.546					1225.25	2310.92		2160.88	1677.28	2025.74	1709.2	1916.09	1603.45	2453.17		2116.98	1845.85
KPNA3	Importin subunit alpha-4	O00505_DSQVVQVVLDGLK	O00505_DSQVVQVVLDGLK	1	DSQVVQVVLDGLK	DSQVVQVVLDGLK	2	DSQVVQVVLDGLK2		358.013				445.949			385.032	609.027	414.804			228.948			615.794		303.195	326.258				367.077	407.24		343.553
KPNA3	Importin subunit alpha-4	O00505_SGILPILVK	O00505_SGILPILVK	1	SGILPILVK	SGILPILVK	2	SGILPILVK2		3375.68	2232.39	2331.42	2564.44	4902.24	3063.93	3652.72	2157.8	3344.57	2592.34	2294.01	3776.23	2874.6	2564.48	2500.05	2685.35	3236.14	2733.27	3734.63	3041.31		2780.35	2671.37	2352.92	1460.13	2685.19	1763.49	2181.8	3504.62	3243.98
KPNA3	Importin subunit alpha-4	O00505_LLSSDRNPPIDDLIK	O00505_LLSSDRNPPIDDLIK	0	LLSSDRNPPIDDLIK	LLSSDRNPPIDDLIK	3	LLSSDRNPPIDDLIK3		1753.81	1907.24	1042	1880.98	2463.23	2072.85	2153.54	1426.27	2223.7	2263.79	1399.98	1250.06	1150.38	1602.63		2274.26	2102.81	1774.26	1472.48	1979.65	2664.98	1349.37		2794.08	1797.88	2067.4	1709.07		1790.68	1829.89
KPNA3	Importin subunit alpha-4	O00505_IEVLQQHENEDIYK	O00505_IEVLQQHENEDIYK	1	IEVLQQHENEDIYK	IEVLQQHENEDIYK	3	IEVLQQHENEDIYK3		1460.63		1685.53	1388.91	1015.24				1318.2	1692.4								1397.14
LAD1	Ladinin-1	O00515_GLPCTELFVAPVGVASK	O00515_GLPC(UniMod:4)TELFVAPVGVASK	1	GLPCTELFVAPVGVASK	GLPC(UniMod:4)TELFVAPVGVASK	2	GLPC(UniMod:4)TELFVAPVGVASK2		1228.61	1752.91	974.59	990.312	827.289		752.863	1352.42	863.676	960.295	974.103					913.255	911.639	1769.41	789.907	832.925	2426.09		1154.2	883.463	600.477	1085.57	2088.39	917.781	1109.41	1223.35
LAD1	Ladinin-1	O00515_LPPVTLQVK	O00515_LPPVTLQVK	1	LPPVTLQVK	LPPVTLQVK	2	LPPVTLQVK2		682.436	1255.33	1062.72										1816.45					1372.3
LAD1	Ladinin-1	O00515_NLSSTTDDEAPR	O00515_NLSSTTDDEAPR	1	NLSSTTDDEAPR	NLSSTTDDEAPR	2	NLSSTTDDEAPR2			480.661	412.565	672.908			325.286		459.333		657.719		643.803			240.085		806.818					396.965	319.35		473.434			385.943	462.234
LAD1	Ladinin-1	O00515_TLEDEEEQERER	O00515_TLEDEEEQERER	1	TLEDEEEQERER	TLEDEEEQERER	3	TLEDEEEQERER3		717.49	986.746	943.103	385.983	536.28				684.791		621.97		920.105			560.196	398.043	790.941	633.444	1160.47		798.773	543.616	1042.16		750.727	900.622	685.473		682.567
VWA5A	von Willebrand factor A domain-containing protein 5A	O00534_FVLPAVLNPR	O00534_FVLPAVLNPR	1	FVLPAVLNPR	FVLPAVLNPR	2	FVLPAVLNPR2		335.171								449.311	575.842			678.927				396.052	481.873					292.33	381.355			724.08
VWA5A	von Willebrand factor A domain-containing protein 5A	O00534_YVQELPLEADGALR	O00534_YVQELPLEADGALR	1	YVQELPLEADGALR	YVQELPLEADGALR	2	YVQELPLEADGALR2		606.167				877.933			828.194	607.626				732.908	673.846		569.914		1443.43						952.462
SDCBP	Syntenin-1	O00560_DSTGHVGFIFK	O00560_DSTGHVGFIFK	1	DSTGHVGFIFK	DSTGHVGFIFK	2	DSTGHVGFIFK2		834.315	1002.59	839.173	661.489		894.902	996.181	400.872	863.208	714.487	1030.79		809.352	1287.14			1114.56	690.925	1779.39	853.198	2228.64	1533.77	619.758	1009.72	2509.78	1088.23	757.452	1616.91	679.003	870.009
SDCBP	Syntenin-1	O00560_SLMDHTIPEV	O00560_SLMDHTIPEV	1	SLMDHTIPEV	SLMDHTIPEV	2	SLMDHTIPEV2				1593.86						576.329				1377.66	1477.83		722.473						777.08		1320.04	2450.01		1077.62
NOP56	Nucleolar protein 56	O00567_IDCFSEVPTSVFGEK	O00567_IDC(UniMod:4)FSEVPTSVFGEK	1	IDCFSEVPTSVFGEK	IDC(UniMod:4)FSEVPTSVFGEK	2	IDC(UniMod:4)FSEVPTSVFGEK2		824.636	796.844	688.878			614.479	616.001	661.761	618.499	811.631						824.803	597.127	863.657	659.637			651.977	620.588	731.005		446.226	376.119		421.001
NOP56	Nucleolar protein 56	O00567_VLLGVGDPK	O00567_VLLGVGDPK	1	VLLGVGDPK	VLLGVGDPK	2	VLLGVGDPK2		921.591	851.04	962.86	1217.6	1038.34		621.892		1002.49		1079.7	770.918	1178.57	1221.63	1233.92	780.51	987.768	790.867	1009.33	1188.52			1307.11	1039.29	874.719				1364.66	1039
NOP56	Nucleolar protein 56	O00567_YPASTVQILGAEK	O00567_YPASTVQILGAEK	1	YPASTVQILGAEK	YPASTVQILGAEK	2	YPASTVQILGAEK2		438.512												670.047					389.192	689.386			619.71
NOP56	Nucleolar protein 56	O00567_LIAHAGSLTNLAK	O00567_LIAHAGSLTNLAK	1	LIAHAGSLTNLAK	LIAHAGSLTNLAK	3	LIAHAGSLTNLAK3		351.853						479.367	327.921	339.546									370.951						318.001			416.043
NOP56	Nucleolar protein 56	O00567_LLLETHLPSKK	O00567_LLLETHLPSKK	1	LLLETHLPSKK	LLLETHLPSKK	3	LLLETHLPSKK3		196.01	243.135			557.514							352.628	408.56	490.839	256.501			164.795					240.545	249.554	321.266	147.67	177.796		178.232
NOP56	Nucleolar protein 56	O00567_LSFYETGEIPRK	O00567_LSFYETGEIPRK	1	LSFYETGEIPRK	LSFYETGEIPRK	3	LSFYETGEIPRK3														422.873					185.518											170.134
DDX3X	ATP-dependent RNA helicase DDX3X	O00571_DAYSSFGSR	O00571_DAYSSFGSR	0	DAYSSFGSR	DAYSSFGSR	2	DAYSSFGSR2		5385.59	4374.69	4798.78		6204.89	5887.96		4090.61		5556.74		6267.9	3710.04			5601.82	6170.86	4290.84	3176.09	5789		5244.38	4760.06	2294.55	3307.62	3935.41	5106.47	6757.41	2871.45
DDX3X	ATP-dependent RNA helicase DDX3X	O00571_DLLDLLVEAK	O00571_DLLDLLVEAK	0	DLLDLLVEAK	DLLDLLVEAK	2	DLLDLLVEAK2		334.521	346.596	739.771	1173.7		424.26	527.659	622.744	766.271	713.472	539.377	552.1	558.548	505.506		937.778	431.721	558.466	345.514	472.807		412.617	566.877	459.699	809.224	529.642	401.511	248.559	403.592	735.558
DDX3X	ATP-dependent RNA helicase DDX3X	O00571_ELAVQIYEEAR	O00571_ELAVQIYEEAR	0	ELAVQIYEEAR	ELAVQIYEEAR	2	ELAVQIYEEAR2									4112.96		5574.41						3237.89
DDX3X	ATP-dependent RNA helicase DDX3X	O00571_IGLDFCK	O00571_IGLDFC(UniMod:4)K	0	IGLDFCK	IGLDFC(UniMod:4)K	2	IGLDFC(UniMod:4)K2		1864.52	2457.64	2173.69	3567.35	3094.11	2652.54	2155.82	2375.81	2474.32	2551.2	2338.99	1179.31				2807.89	2365.79	2586.93	2627.41	1663.83		2080.47	3446.48	1910.68	2279.92	1711.93	2698.51	1582.34	2870.01	2366.9
DDX3X	ATP-dependent RNA helicase DDX3X	O00571_LEQELFSGGNTGINFEK	O00571_LEQELFSGGNTGINFEK	0	LEQELFSGGNTGINFEK	LEQELFSGGNTGINFEK	2	LEQELFSGGNTGINFEK2		514.362	419.793	486.389	448.626	419.497	463.358	443.951	535.414	494.985	571.418	419.926	272.447	304.669	446.96	264.229	1444	595.875	480.012	523.947	459.366	1100.57	324.218	558.371	302.472	268.342	371.696	221.436		450.322	631.123
DDX3X	ATP-dependent RNA helicase DDX3X	O00571_QYPISLVLAPTR	O00571_QYPISLVLAPTR	0	QYPISLVLAPTR	QYPISLVLAPTR	2	QYPISLVLAPTR2		1058.28	306.911					361.485	392.821	940.962	444.691	345.934		155.884					997.593	860.881	177.744		441.86	317.973	319.464			542.748		1540.33	370.557
DDX3X	ATP-dependent RNA helicase DDX3X	O00571_SPILVATAVAAR	O00571_SPILVATAVAAR	0	SPILVATAVAAR	SPILVATAVAAR	2	SPILVATAVAAR2		5059.41	3874.57	4078.6		3991.94		3472.89	4036.73		4406.7			5747.21	3525.76		5461.47		4892.94	4426.89	2734.33			4448.07	4075.13	4063.13		2811.76
DDX3X	ATP-dependent RNA helicase DDX3X	O00571_YLVLDEADR	O00571_YLVLDEADR	0	YLVLDEADR	YLVLDEADR	2	YLVLDEADR2		12357.8	10782.5	10134.2	15619.7	10620.8	11110.7	11878	12226.2	11975.1	11602	12419.7	16193.5	13453.2	14818.6	9129.06	11774.2	11646.3	11546.2	9955.27	8908.65	8898.73	10062.9	14013.4	10884	9677.28	11818.4	11595.4	11559.9	16164.2	10565.7
DDX3X	ATP-dependent RNA helicase DDX3X	O00571_DSLTLVFVETKK	O00571_DSLTLVFVETKK	1	DSLTLVFVETKK	DSLTLVFVETKK	2	DSLTLVFVETKK2				210.276													390.587	271.727	294.602	311.237	115.498		174.806		153.561	446.996	270.152
DDX3X	ATP-dependent RNA helicase DDX3X	O00571_SDYDGIGSR	O00571_SDYDGIGSR	1	SDYDGIGSR	SDYDGIGSR	2	SDYDGIGSR2		1093.75	1509.27	1910.54	1729.8			1481.49		1472.92				1673.16			1719.15		1269.65					1532.18			1344.18
DDX3X	ATP-dependent RNA helicase DDX3X	O00571_SFLLDLLNATGK	O00571_SFLLDLLNATGK	1	SFLLDLLNATGK	SFLLDLLNATGK	2	SFLLDLLNATGK2		215.09	323.462	355.643	564.952		314.267	349.173	231.752	458.803	391.303	483.181					647.066	480.63	571.828		241.903		143.569	339.197	338.219	503.843	415.618	468.232		246.752	506.605
DDX3X	ATP-dependent RNA helicase DDX3X	O00571_SSFFSDR	O00571_SSFFSDR	1	SSFFSDR	SSFFSDR	2	SSFFSDR2			1694.51	1854.22	2115.62	1216.01		1351.72	1375.83	1181.19			2363.47	2105.25					1775.62	1284.85			1247.38	2218.12	1027.79		1724.62	889.095		1471.49	2329.32
DDX3X	ATP-dependent RNA helicase DDX3X	O00571_VGNLGLATSFFNER	O00571_VGNLGLATSFFNER	1	VGNLGLATSFFNER	VGNLGLATSFFNER	2	VGNLGLATSFFNER2		1355.42	2114.39	1114.79	1752.9	1448.97	1683.74	1358.58	1635.53	1130.65	1685.59	1278.2	1980.04	2038.58	1697.48	1806.85	1067.08	1709.45	2172.52	1268.11	1225.12	2051.5	1263.94	1634.73	1073.06	1128.84	1703.3	1445.64	876.488	1781.33	1595.1
DDX3X	ATP-dependent RNA helicase DDX3X	O00571_DREEALHQFR	O00571_DREEALHQFR	0	DREEALHQFR	DREEALHQFR	3	DREEALHQFR3		1927.14	2054.7	1641.64	2397.34			1793.03	2171.16	1654.46	1609.82		2211.08	2929.61	2741.12		2111.95	1928.8	2521.39	2047.67			2142.29	2189.14	2231.98	1600.93	1018.15	1477.74		2068.73	2433.1
DDX3X	ATP-dependent RNA helicase DDX3X	O00571_HVINFDLPSDIEEYVHR	O00571_HVINFDLPSDIEEYVHR	0	HVINFDLPSDIEEYVHR	HVINFDLPSDIEEYVHR	3	HVINFDLPSDIEEYVHR3		679.165	906.723	948.945	882.827			598.398	1415.05	928.87	1376.75	893.008		1010	847.432		1445.24	794.776	1024.15	343.869			689.234		483.127		972.395	955.935		841.537	861.795
RNASET2	Ribonuclease T2	O00584_ELDLNSVLLK	O00584_ELDLNSVLLK	1	ELDLNSVLLK	ELDLNSVLLK	2	ELDLNSVLLK2		3436.06	5381.15	4422.14	4497.92	4643.96	7193.95	4572.85	7905.27	4846.12	3282.3	5944.48	6982.25	3364.09	5415.99	12187.5	2699.48	5767.13	6334.34	5792.87	9623.04	32070	8542.96	4932.61	4338.06	11739.8	6024.91	7503.19	17027.3	6543.51	8675.88
RNASET2	Ribonuclease T2	O00584_HGTCAAQVDALNSQK	O00584_HGTC(UniMod:4)AAQVDALNSQK	1	HGTCAAQVDALNSQK	HGTC(UniMod:4)AAQVDALNSQK	3	HGTC(UniMod:4)AAQVDALNSQK3			696.659			586.64				471.321		632.39	745.271						373.467			2008.41	737.203		354.665	754.483		554.816	1216.56
RNASET2	Ribonuclease T2	O00584_LGIKPSINYYQVADFK	O00584_LGIKPSINYYQVADFK	1	LGIKPSINYYQVADFK	LGIKPSINYYQVADFK	3	LGIKPSINYYQVADFK3		160.179	547.894	692.736		509.382	963.543	648.413	739.415	186.733	698.152	749.719		393.815	472.741	935.448	160.516	694.669	464.957	575.13	247.58	5239.27	413.915	411.26	439.46	1049.95	628.082	786.524	1052.92		853.484
PODXL	Podocalyxin	O00592_LASVPGSQTVVVK	O00592_LASVPGSQTVVVK	1	LASVPGSQTVVVK	LASVPGSQTVVVK	2	LASVPGSQTVVVK2		898.24	787.003	1237.39	660.069	490.294	213.411	1406.8	670.164	591.851				711.261	486.759	758.867		753.057	1456.48	796.279	944.365	3458.04	1284.6		1482.09	1650.83	1446.61		2332.52	798.648	1594.63
FCN1	Ficolin-1	O00602_GEAGVIGER	O00602_GEAGVIGER	1	GEAGVIGER	GEAGVIGER	2	GEAGVIGER2			1786.54	1066.95	2036.56		1245.74		1179.85	2337.58			3242.87	1087.96	3596.08		1438.46	2226.65	1085	1736.42	1623.38				1429.31	6948.17	1048.69		1606.89
FCN1	Ficolin-1	O00602_VVGLEGSDK	O00602_VVGLEGSDK	1	VVGLEGSDK	VVGLEGSDK	2	VVGLEGSDK2					1862.5					1949.21					2327.2		1337.07									4019.74
FCN1	Ficolin-1	O00602_VVGLEGSDKLTILR	O00602_VVGLEGSDKLTILR	1	VVGLEGSDKLTILR	VVGLEGSDKLTILR	2	VVGLEGSDKLTILR2			85.575							40.7028				86.4996	365.549													57.4539
FCN1	Ficolin-1	O00602_VDLVDFEGNHQFAK	O00602_VDLVDFEGNHQFAK	1	VDLVDFEGNHQFAK	VDLVDFEGNHQFAK	3	VDLVDFEGNHQFAK3			1112.69	1172.3	1152.61		892.481	704.165	1003.21	2555.08		848.851	2076.42	1194.4	3987.93		642.811	2298.94	735.47	857.95	685.664		1101.8	620.998	2260.92	4786.26	826.9	1020.04	1430.2	1123.59
FCN1	Ficolin-1	O00602_VVGLEGSDKLTILR	O00602_VVGLEGSDKLTILR	1	VVGLEGSDKLTILR	VVGLEGSDKLTILR	3	VVGLEGSDKLTILR3			1078.57							856.628			2246.21	1474.49	3995.59											1469.7	383.17			690.461
PIR	Pirin	O00625_DGVTVAVISGEALGIK	O00625_DGVTVAVISGEALGIK	1	DGVTVAVISGEALGIK	DGVTVAVISGEALGIK	2	DGVTVAVISGEALGIK2		383.243															467.794	468.641	246.867	293.795		678.83
PIR	Pirin	O00625_TPTLYLDFK	O00625_TPTLYLDFK	1	TPTLYLDFK	TPTLYLDFK	2	TPTLYLDFK2		1671.42	1710.13					1574.14			1787.93	1339.37		1229.14	983.867			2089.42	2375.12	1792.11	1909.92		1749.28	2136.5	1014.83			1931.02	1844.88	2162.73	2117.62
KPNA4	Importin subunit alpha-3	O00629_NEVVVELRK	O00629_NEVVVELRK	1	NEVVVELRK	NEVVVELRK	2	NEVVVELRK2				174.979	369.619					76.9338				379.468	324.248				323.484								95.3535	303.46
CES2	Cocaine esterase	O00748_ADHGDELPFVFR	O00748_ADHGDELPFVFR	1	ADHGDELPFVFR	ADHGDELPFVFR	2	ADHGDELPFVFR2		2344.3	2097.47	1611.53	1803.14	1557.77	1486.44	1325.62	1405.16	1273.84	1749.39	1524.25		1488.21	1141.05		1990.35	2087.49	1808.59		2621.88		1866.47	1503.48	2366.49		1330.78	1053.43		1501.85	1810.41
CES2	Cocaine esterase	O00748_EEILAINKPFK	O00748_EEILAINKPFK	1	EEILAINKPFK	EEILAINKPFK	2	EEILAINKPFK2		426.731	428.306	518.529		370.189	619.728	353.767	479.726		385.983			455.649	331.742		716.329	786.602	242.413		446.132		477.528		491.142		459.502	668.41	621.106
CES2	Cocaine esterase	O00748_FTEEEEQLSR	O00748_FTEEEEQLSR	1	FTEEEEQLSR	FTEEEEQLSR	2	FTEEEEQLSR2		1706.88	1584.08	1691.85	1686.1	1520.81	1672.15	1945.73	1888.4	1401.71	2213.85	2492.62	1405.37	1324.46	1424.37	2121.95	2302.7	1882.29	1508.44	1337.24	1309.37	3078.71	1662.93	1968.89	2752.01	1311.65	1695.69	2050.24	2768.29	1798.76	1826.57
CES2	Cocaine esterase	O00748_IQELEEPEER	O00748_IQELEEPEER	1	IQELEEPEER	IQELEEPEER	2	IQELEEPEER2		1969.8	2102.05	3129.94	1972.39	1586.53	1824.59	1948.36	2325.8	1741.73	2155.09	2815.48	2314.23	1465.31	1074.26	1845.25	2131.37	2063.56	2235.34	986.851	2031.57	4338.51	1383.45	1476.3	2599.08	1875.06	1887.12	1774.59	2508.53	1889.75	1797.92
CES2	Cocaine esterase	O00748_LGVLGFFSTGDK	O00748_LGVLGFFSTGDK	1	LGVLGFFSTGDK	LGVLGFFSTGDK	2	LGVLGFFSTGDK2		510.556	649.064	284.419			573.535	146.369		370.743		730.595					622.398			573.782	892.703		841.064	296.448	313.26		548.399
CES2	Cocaine esterase	O00748_MIPGVVDGVFLPR	O00748_MIPGVVDGVFLPR	1	MIPGVVDGVFLPR	MIPGVVDGVFLPR	2	MIPGVVDGVFLPR2		1335.55	1681.17	3361.61	1638.93	3621.07	1193.45	3406.14	3096.78	1233.7	3262.35	1607.18		1478.65	2221.71	1755.11	1733.63	1537.55	1196.82		1477.91	2515.88	1785.33	2524.98	3821.34	1585.93	3551.52	2962.34	2546.49	3106.63	1875.28
CES2	Cocaine esterase	O00748_SFFGGNYIK	O00748_SFFGGNYIK	1	SFFGGNYIK	SFFGGNYIK	2	SFFGGNYIK2		17243.1	14299.4	12295.9	13119.7	12390	15584.3	11904.7	12756.8	9406.82	11450.2	12901.8	15476	9188.13	9652.73	17160.2	13446	17907.9	15734.3	8469.45	17179.7	36630.5	13021.6	12673.3	16445.2	10038.3	13874.5	14840.8	19225.4	12319.6	10797
CES2	Cocaine esterase	O00748_ADHGDELPFVFR	O00748_ADHGDELPFVFR	1	ADHGDELPFVFR	ADHGDELPFVFR	3	ADHGDELPFVFR3		12579.4	10319.8	13345.9	11779.4	11914.7	13461.3	10834.2	11415.9	8056.41	10551.6	12982.6	9980.51	9760.85	8201.8	16310	10223.8	11971	14335.7	7873.66	15045.5	27296.7	10606.1	9013.87	14372.7	9677.27	11793	12384.1	16034.6	11936.3	11131.7
CES2	Cocaine esterase	O00748_FTEEEEQLSRK	O00748_FTEEEEQLSRK	1	FTEEEEQLSRK	FTEEEEQLSRK	3	FTEEEEQLSRK3		550.632	605.666	608.13		537.681		437.713		462.891	532.553	820.282		596.979	669.98	1393.01	695.928	627.834	579.859				1031.85	413.283	977.94	702.135	772.035	729.588	816.458	391.796
CES2	Cocaine esterase	O00748_SKEEILAINKPFK	O00748_SKEEILAINKPFK	1	SKEEILAINKPFK	SKEEILAINKPFK	3	SKEEILAINKPFK3		1471.81	2015.81	2327.1	1674.26	2398.28	1341.51	1377.03	1448.41	972.849	1568.83	974.319	2514.9	1565.99	2063.48	1753.49	1187.37	1523.02	1418.88	1454.95	1629.2	3444.49	2001.18	1305.93	1918.44	1472.26	1352.9	1924.05	1506.24	1661.52	1192.59
CES2	Cocaine esterase	O00748_TTHTGQVLGSLVHVK	O00748_TTHTGQVLGSLVHVK	1	TTHTGQVLGSLVHVK	TTHTGQVLGSLVHVK	3	TTHTGQVLGSLVHVK3		8500.51	6905.01	11143.9	9367.41	10372.4	7044.41	8092.8	7800.84	5211.33	9938.98	8908.94	16241.8	9848.74	9543.19	10991.5	9283.33	12605.8	7656.38	6405.62	11136.6	15434.7	7004.47	7161.51	11784.6	9311.22	9643.78	7749.22	14324.9	6844.39	7750.01
PIK3C2B	Phosphatidylinositol 4-phosphate 3-kinase C2 domain-containing subunit beta	O00750_LPLSPSLLVK	O00750_LPLSPSLLVK	1	LPLSPSLLVK	LPLSPSLLVK	2	LPLSPSLLVK2		305.356	187.273	178.84					248.638										163.036	261.907				182.85	263.204					321.457	333.384
MAN2B1	Lysosomal alpha-mannosidase	O00754_LPVSEGVFVVK	O00754_LPVSEGVFVVK	1	LPVSEGVFVVK	LPVSEGVFVVK	2	LPVSEGVFVVK2		1199.75	1233.95			728.092	2003.67	1274.56	878.687	1437.37	870.761	1093.27		958.443	1323.17		1847.95	1939.05	1072.15	2323.84			3286.27	985.65	1987.23	3885.51	1187.29	879.007	1628.64	1049.93	1274.47
MAN2B1	Lysosomal alpha-mannosidase	O00754_LQETTLVANQLR	O00754_LQETTLVANQLR	1	LQETTLVANQLR	LQETTLVANQLR	2	LQETTLVANQLR2			421.118						226.089		256.643			212.162				345.299							342.871	423.335
MAN2B1	Lysosomal alpha-mannosidase	O00754_TVDQYFYGIK	O00754_TVDQYFYGIK	1	TVDQYFYGIK	TVDQYFYGIK	2	TVDQYFYGIK2			1932.95				1800.47					2932.59		1160.82									2224.78		2168.78	4558.2		2346.59
MAN2B1	Lysosomal alpha-mannosidase	O00754_FLEDTFGNDGRPR	O00754_FLEDTFGNDGRPR	1	FLEDTFGNDGRPR	FLEDTFGNDGRPR	3	FLEDTFGNDGRPR3			1578.19				1832.12	2235.38		1419.56	1446.9			1044.61			1123.33			2991.44			2479.22		2461.47	4589.11	1919.62
MAN2B1	Lysosomal alpha-mannosidase	O00754_HLVLLDTAQAAAAGHR	O00754_HLVLLDTAQAAAAGHR	1	HLVLLDTAQAAAAGHR	HLVLLDTAQAAAAGHR	3	HLVLLDTAQAAAAGHR3					807.721			639.837		718.408				717.459	711.847								929.486		1257.7	1956.1
PDXK	Pyridoxal kinase	O00764_VLSIQSHVIR	O00764_VLSIQSHVIR	1	VLSIQSHVIR	VLSIQSHVIR	2	VLSIQSHVIR2								723.125		564.751	435.373							588.176							669.486	663.282	381.802
PDXK	Pyridoxal kinase	O00764_YDYVLTGYTR	O00764_YDYVLTGYTR	1	YDYVLTGYTR	YDYVLTGYTR	2	YDYVLTGYTR2		2315.33	4072.99	3746.21	3588.74		4560.94	3200.38	2534.28	4673.18	3616.29	3043.37	2811.98	2620.74	3606.68		3979.41	4300.43	4582.4	5911.23	3298.26		5169.38	3298.08	5262.32	8912.62	4745.05	5682.01	3878.31	2581.84	3108.79
PDXK	Pyridoxal kinase	O00764_TVSTLHHVLQR	O00764_TVSTLHHVLQR	1	TVSTLHHVLQR	TVSTLHHVLQR	3	TVSTLHHVLQR3		426.105		784.661		414.112			874.747	616.331	746.478		2357.28	1072.79	1502.09		509.324		652.401	342.284					1010.36	876.36	312.38	466.078	1203.26
TXNDC9	Thioredoxin domain-containing protein 9	O14530_VIPTLALLK	O14530_VIPTLALLK	1	VIPTLALLK	VIPTLALLK	2	VIPTLALLK2		1204.84	903.424	855.709	586.734	873.045	487.311	686.436	580.403	699.275	379.629		625.069	599.099	426.608	599.065		598.673	562.996	792.474	1140.57		733.723	498.013	611.664	505.457	520.726	692.827	566.514	905.805	432.21
COPE	Coatomer subunit epsilon	O14579_DSIVAELDR	O14579_DSIVAELDR	1	DSIVAELDR	DSIVAELDR	2	DSIVAELDR2		2030.2	1560.9		3054.9			2018.93	2565.98		3596.85	4478.23	4092.84						1940.1	4010.66	2947.2		3574.64		2446.57	4183.28	1888.95
COPE	Coatomer subunit epsilon	O14579_MFADYLAHESR	O14579_MFADYLAHESR	1	MFADYLAHESR	MFADYLAHESR	3	MFADYLAHESR3											325.692			315.576											507.856
EIF1AY	Eukaryotic translation initiation factor 1A, Y-chromosomal	O14602_AYGELPEHAK	O14602_AYGELPEHAK	0	AYGELPEHAK	AYGELPEHAK	2	AYGELPEHAK2		2233.99	2370.6	2438.02	2107.95	1798.54	1557.19	2005.94	1960.08	2078.03	2071	2175.05	1892.25	3386.86	3257.36	2238.85	1690.4	2160.27	2680.4	1832.02	2789.34	2199.79	2411.53	2060.39	2982.11	1426.95	1655.74	2503.78	2031.83	3211.14	2329.52
EIF1AY	Eukaryotic translation initiation factor 1A, Y-chromosomal	O14602_EDGQEYAQVIK	O14602_EDGQEYAQVIK	0	EDGQEYAQVIK	EDGQEYAQVIK	2	EDGQEYAQVIK2			308.467							258.455		524.893																		333.668
EIF1AY	Eukaryotic translation initiation factor 1A, Y-chromosomal	O14602_VWINTSDIILVGLR	O14602_VWINTSDIILVGLR	0	VWINTSDIILVGLR	VWINTSDIILVGLR	2	VWINTSDIILVGLR2																	256.363
EIF1AY	Eukaryotic translation initiation factor 1A, Y-chromosomal	O14602_ELVFKEDGQEYAQVIK	O14602_ELVFKEDGQEYAQVIK	0	ELVFKEDGQEYAQVIK	ELVFKEDGQEYAQVIK	3	ELVFKEDGQEYAQVIK3			267.185	419.429			389.128	351.052		347.82		413.287		533.176						308.53				270.118	244.221
AP3D1	AP-3 complex subunit delta-1	O14617_ASCILQLVK	O14617_ASC(UniMod:4)ILQLVK	1	ASCILQLVK	ASC(UniMod:4)ILQLVK	2	ASC(UniMod:4)ILQLVK2		404.736	390.07							612.734																	1063.86
CCS	Copper chaperone for superoxide dismutase	O14618_SLIIDEGEDDLGR	O14618_SLIIDEGEDDLGR	1	SLIIDEGEDDLGR	SLIIDEGEDDLGR	2	SLIIDEGEDDLGR2		369.591	753.03	507.13		540.645	768.78	442.806	551.768	773.35	590.297	768.832		693.715	630.677		628.831	708.051	701.605	618.048	447.578		506.932	456.324	729.874	999.256	500.824	534.627	561.848	1027.52	1176.7
ABLIM1	Actin-binding LIM protein 1	O14639_HLAPEVFR	O14639_HLAPEVFR	1	HLAPEVFR	HLAPEVFR	2	HLAPEVFR2		908.221	1967.64		1672.53				2639.09			2803.66						1788.71		1672.24	1840.22	1998.68			1119.62			2483.47	2369.56	1525.26
ABLIM1	Actin-binding LIM protein 1	O14639_LNSGLGQLILK	O14639_LNSGLGQLILK	1	LNSGLGQLILK	LNSGLGQLILK	2	LNSGLGQLILK2		1866.23	1557.91	1473.05	805.973	2206.91	1475.74	1974.6	905.854	1044.25	1578.26	1247.71	914.183	1102.45		1122.77	975.173	1441.69	1641.69	1195.62	1745.94	2346.38	1335.42	1710.61	1111.52	711.405	2420.39	1207.97	1043.76	1205.5	1050.29
ABLIM1	Actin-binding LIM protein 1	O14639_VDNEILDYK	O14639_VDNEILDYK	1	VDNEILDYK	VDNEILDYK	2	VDNEILDYK2		3381.71	2209.92	2152.69	2293.81	2263.96	1735.99	2294.25	2270.78	1972.39	2063.47	1541.47	2187.33	1759.96	1401.16	2406.97	1933.08	2930.82	1581.26	2194.89	2252.72	3169.3	2109.65	2435.43	1976.34	1172.63	2317.44	2354.39	1309.77	2311.38	1942.16
ABLIM1	Actin-binding LIM protein 1	O14639_VLTGEYISK	O14639_VLTGEYISK	1	VLTGEYISK	VLTGEYISK	2	VLTGEYISK2		12276.7	7516.98		9781.51	8589.72	12473	8387.19	13192.6	6459.71	10299.1			3645.15	7229.64	8869.97	4878.77		6023.7			6725.68					5220.25		9337.61	8973.65	4399.44
ABLIM1	Actin-binding LIM protein 1	O14639_SSGREEDDEELLR	O14639_SSGREEDDEELLR	1	SSGREEDDEELLR	SSGREEDDEELLR	3	SSGREEDDEELLR3		820.486								723.575			426.64	998.351			315.925			709.876										553.784
ABLIM1	Actin-binding LIM protein 1	O14639_TYHPNCFACTICK	O14639_TYHPNC(UniMod:4)FAC(UniMod:4)TIC(UniMod:4)K	1	TYHPNCFACTICK	TYHPNC(UniMod:4)FAC(UniMod:4)TIC(UniMod:4)K	3	TYHPNC(UniMod:4)FAC(UniMod:4)TIC(UniMod:4)K3						261.575
ABLIM1	Actin-binding LIM protein 1	O14639_VDNEILDYKDLAAIPK	O14639_VDNEILDYKDLAAIPK	1	VDNEILDYKDLAAIPK	VDNEILDYKDLAAIPK	3	VDNEILDYKDLAAIPK3															560.64
ABLIM1	Actin-binding LIM protein 1	O14639_YDSPINSASHIPSSK	O14639_YDSPINSASHIPSSK	1	YDSPINSASHIPSSK	YDSPINSASHIPSSK	3	YDSPINSASHIPSSK3		1015.76				1065.19		1244.11						789.146					1560.59		1056.99				1060.66						1071.99
TOR1A	Torsin-1A	O14656_GYEIDEDIVSR	O14656_GYEIDEDIVSR	1	GYEIDEDIVSR	GYEIDEDIVSR	2	GYEIDEDIVSR2			1151.69				1468.11			1187.32	1188.25									1047.89	1439.8		1265.43	770.75		1757.74		1434.47		846.938	847.004
TOR1B	Torsin-1B	O14657_DLEPVLSVGVFNNK	O14657_DLEPVLSVGVFNNK	1	DLEPVLSVGVFNNK	DLEPVLSVGVFNNK	2	DLEPVLSVGVFNNK2										401.085												1702.82				712.763		822.736
ADAM10	Disintegrin and metalloproteinase domain-containing protein 10	O14672_AIDTIYQTTDFSGIR	O14672_AIDTIYQTTDFSGIR	1	AIDTIYQTTDFSGIR	AIDTIYQTTDFSGIR	2	AIDTIYQTTDFSGIR2		149.564	312.705								295.251													234.415	176.889
ADAM10	Disintegrin and metalloproteinase domain-containing protein 10	O14672_DTSLFSDEFK	O14672_DTSLFSDEFK	1	DTSLFSDEFK	DTSLFSDEFK	2	DTSLFSDEFK2		1880.67		644.491	1127.44			759.164	762.508									771.93	2007.47		1042.12	2577.65	791.896			1204.65		1219.55	2053		1297.42
ADAM10	Disintegrin and metalloproteinase domain-containing protein 10	O14672_EAVIAQISSHVK	O14672_EAVIAQISSHVK	1	EAVIAQISSHVK	EAVIAQISSHVK	2	EAVIAQISSHVK2									289.963									239.365		264.499			306.055			387.525		235.363
ADAM10	Disintegrin and metalloproteinase domain-containing protein 10	O14672_GGTFYVEPAER	O14672_GGTFYVEPAER	1	GGTFYVEPAER	GGTFYVEPAER	2	GGTFYVEPAER2					1229.4					1881.96	1415.84							1838.81		1677.34	4286.18	5022.04				2767.4	1997.6		3796.33	1771.86
ADAM10	Disintegrin and metalloproteinase domain-containing protein 10	O14672_LVDADGPLAR	O14672_LVDADGPLAR	1	LVDADGPLAR	LVDADGPLAR	2	LVDADGPLAR2				1335.28		1509.49				1303.08		1581.19		1138.87	2114.67			1025.12	2130.35	1601.21			1475.48		2064.63	2961.09	822.713			802.681
EI24	Etoposide-induced protein 2.4 homolog	O14681_TFLQDLAR	O14681_TFLQDLAR	1	TFLQDLAR	TFLQDLAR	2	TFLQDLAR2		1813.7	986.68	890.369	1198.39	1359.87		1237.17	1757.07		1452.33			1576.83	1677.1				1490.43					1685.14	1176.5		1442.03	1133.03		1099.02
APAF1	Apoptotic protease-activating factor 1	O14727_DSVSGITSYVR	O14727_DSVSGITSYVR	1	DSVSGITSYVR	DSVSGITSYVR	2	DSVSGITSYVR2														956.825						1535.75			2071.47		1014.69	2455.81
APAF1	Apoptotic protease-activating factor 1	O14727_DYYTDLSILQK	O14727_DYYTDLSILQK	1	DYYTDLSILQK	DYYTDLSILQK	2	DYYTDLSILQK2										219.78										305.474			407.412		340.58	519.172
APAF1	Apoptotic protease-activating factor 1	O14727_YVVPVESSLGK	O14727_YVVPVESSLGK	1	YVVPVESSLGK	YVVPVESSLGK	2	YVVPVESSLGK2			1082.48						819.308	998.557				1172.07	2444.25			1374.7		1409.76					1396.2	3051.55	1120.67		1778.58
IMPA2	Inositol monophosphatase 2	O14732_ALVLTEIGPK	O14732_ALVLTEIGPK	1	ALVLTEIGPK	ALVLTEIGPK	2	ALVLTEIGPK2		7529.29	5495.01	5244.54	6361.05	5100.56	7016.33	3653.61	4992.63	4729.98	6019.4	8585.71	6702.93	3503.29	5290.38	7002.39	6721.06	7268.09	4093.56	6683.87	7871.09	13539.1	7663.33	4796.78	6683.09	8067.26	7596.21	4711.83	8367.63	6021.45	6801.75
IMPA2	Inositol monophosphatase 2	O14732_FIAEEAAASGAK	O14732_FIAEEAAASGAK	1	FIAEEAAASGAK	FIAEEAAASGAK	2	FIAEEAAASGAK2		1723.53	1553.26	1668.81	1907.07		1067.18				1560.19				2288.18	2184.43	2508.2			2096.24	1990.07		1733.65	2191.13	2128.86	1851.4	1612.58		2864.9	2261.83	1642.8
PDCD5	Programmed cell death protein 5	O14737_LSNLALVKPEK	O14737_LSNLALVKPEK	1	LSNLALVKPEK	LSNLALVKPEK	2	LSNLALVKPEK2				187.385				245.266						359.422						93.4298								249.931
PDCD5	Programmed cell death protein 5	O14737_VSEQGLIEILKK	O14737_VSEQGLIEILKK	1	VSEQGLIEILKK	VSEQGLIEILKK	3	VSEQGLIEILKK3		146.358		165.746	145.97			117.09						261.62	256.983		251.823		254.011				96.5741		118.556	186.126
PRMT5	Protein arginine N-methyltransferase 5	O14744_AAILPTSIFLTNK	O14744_AAILPTSIFLTNK	1	AAILPTSIFLTNK	AAILPTSIFLTNK	2	AAILPTSIFLTNK2		1154.13				930.543		440.485			469.9		831.508	263.345		482.182		625.951	624.357	913.072	865.219			1036.32	712.369		526.661	456.917		600.999	785.11
NHERF1	Na(+)/H(+) exchange regulatory cofactor NHE-RF1	O14745_IVEVNGVCMEGK	O14745_IVEVNGVC(UniMod:4)MEGK	1	IVEVNGVCMEGK	IVEVNGVC(UniMod:4)MEGK	2	IVEVNGVC(UniMod:4)MEGK2			422.543																						575.653
NHERF1	Na(+)/H(+) exchange regulatory cofactor NHE-RF1	O14745_KNELFSNL	O14745_KNELFSNL	1	KNELFSNL	KNELFSNL	2	KNELFSNL2		1650.75	1461.7	1693.23		1746.94		1735.23	2160.04	1589.45	1669.3	1602.45		2223.2			851.292	1248.18	2194.31		1421.92		1917.19	1564.8	1759.16		1812.13	2010.26		1684.71
NHERF1	Na(+)/H(+) exchange regulatory cofactor NHE-RF1	O14745_LLVVDPETDEQLQK	O14745_LLVVDPETDEQLQK	1	LLVVDPETDEQLQK	LLVVDPETDEQLQK	2	LLVVDPETDEQLQK2		2788.65	3769.34	3254.74	2513.16	2411.75	2235.52	2820.91	2836.21	2979.63	2654.27	3205.9	1863.18	3811.88	3293.75	3060.73	2368.34	3494.83	3137.35	2734.55	2361.46	4419.77	2674.89	2628.52	4307.6	3432.12	3144.1	2646.65	2305.02	2587.9	2251
NHERF1	Na(+)/H(+) exchange regulatory cofactor NHE-RF1	O14745_LVEPGSPAEK	O14745_LVEPGSPAEK	1	LVEPGSPAEK	LVEPGSPAEK	2	LVEPGSPAEK2		1763.99	3653.69	2620.05	2902.93	1424.37	2039.87	1899.48	2659.07	2428.4	2254.87	1453.98	1255.35	3792.8		1955	1674.41	2378.7	3436.35	2998.16	2876.93		2826.13	2489.9	3371.71	2825.71	2167.01	2967.7	3000.7	2929.34	1876.06
NHERF1	Na(+)/H(+) exchange regulatory cofactor NHE-RF1	O14745_LVEVNGENVEK	O14745_LVEVNGENVEK	1	LVEVNGENVEK	LVEVNGENVEK	2	LVEVNGENVEK2		1782.99	1759.3	1710.99	1491.06	1186.94	1699.27	1841.02	1314.4	1864.9	1742.62	1213.82	1248.41	1315.72	1599.83	991.816	1508.4	2172.69	2156.26	1478.12	1727.87	2225.58	1967.98	1387.34	2497.33	1555.88	1855.44	2119.38	1876.44	1696.28	1266.24
NHERF1	Na(+)/H(+) exchange regulatory cofactor NHE-RF1	O14745_SADAAAGAPLPR	O14745_SADAAAGAPLPR	1	SADAAAGAPLPR	SADAAAGAPLPR	2	SADAAAGAPLPR2		525.58	554.066	517.558	559.384			354.952		521.723	741.382			430.364	560.183	397.307			848.854	705.822	563.823	560.631	589.565	544.156	539.334	655.303	589.132		530.906	563.331	626.227
NHERF1	Na(+)/H(+) exchange regulatory cofactor NHE-RF1	O14745_SVDPDSPAEASGLR	O14745_SVDPDSPAEASGLR	1	SVDPDSPAEASGLR	SVDPDSPAEASGLR	2	SVDPDSPAEASGLR2		4458.32	5382.32	6719.96	5204.12	2598.95	4107.42	4355.31	5070.34	6107.03	4524.71	5435.84	3719.89	7109.51	5417.12	5062.63	4587.9	5075	8000.7	7165.7	5208.28	4500.81	5371.3	5287.43	8116.23	6105.94	6411.38	4737.19	5638.92	5513.31	4973.74
NHERF1	Na(+)/H(+) exchange regulatory cofactor NHE-RF1	O14745_EALAEAALESPRPALVR	O14745_EALAEAALESPRPALVR	1	EALAEAALESPRPALVR	EALAEAALESPRPALVR	3	EALAEAALESPRPALVR3		656.489	1826.5	1116.94	1818.8	1128.43	1188.44	657.145		1605.44	817.161	1097.08	1218.3	2184.92	982.949	1538.72	600.727	1600.68	1756.76	1181.58	800.716	2978.59	1164.74	1101.83	1444.12	1128.94	947.456	1099.18		1403.49	1028.6
NHERF1	Na(+)/H(+) exchange regulatory cofactor NHE-RF1	O14745_GPNGYGFHLHGEK	O14745_GPNGYGFHLHGEK	1	GPNGYGFHLHGEK	GPNGYGFHLHGEK	3	GPNGYGFHLHGEK3		498.758	488.498	555.145	351.497			530.187	525.357	439.715	585.276	639.199		1001.45	1072.08		769.726		873.606	693.939			785.417	757.703	1150.46	533.714	874.233	962.409	900.903	721.312	517.831
NHERF1	Na(+)/H(+) exchange regulatory cofactor NHE-RF1	O14745_LLVVDRETDEFFK	O14745_LLVVDRETDEFFK	1	LLVVDRETDEFFK	LLVVDRETDEFFK	3	LLVVDRETDEFFK3									2445.98							2615.76			3211.09			3282.94		2721.48				2025.51	2864.12
NHERF1	Na(+)/H(+) exchange regulatory cofactor NHE-RF1	O14745_LLVVDRETDEFFKK	O14745_LLVVDRETDEFFKK	1	LLVVDRETDEFFKK	LLVVDRETDEFFKK	3	LLVVDRETDEFFKK3		6360.09	5476.1	5441.46	4640.65	3763.51	4883.47	3965.7	4148.27	3433.88	3770.92	3163.72	4414.34	7362.07	6215.92	9103.84	2877.32	4283.99	6432.45	4457.32	5310.45	8980.07	5979.7	6566.98	4944.96	4971.88	6950.85	4689.83	3056.15	6088.45	5465.44
TPP1	Tripeptidyl-peptidase 1	O14773_LFGGNFAHQASVAR	O14773_LFGGNFAHQASVAR	1	LFGGNFAHQASVAR	LFGGNFAHQASVAR	3	LFGGNFAHQASVAR3				887.44					990.605		965.551			1414.76	2744.98	1442.73		1515.51	676.65	579.752			1233.82		1549.82	2043.86	643.121	860.444	1158.09
TPP1	Tripeptidyl-peptidase 1	O14773_LYQQHGAGLFDVTR	O14773_LYQQHGAGLFDVTR	1	LYQQHGAGLFDVTR	LYQQHGAGLFDVTR	3	LYQQHGAGLFDVTR3		1190.87	2051.08	1685.32	1395.33		1873.71	1872.96	2515.9	1647.56	1375.53	2514.95	1659.03	2333.23	3105.09	2565.74	1396.66	2911.3	1446.41	1076.18	1969.25	3263.33	1894.67	1592.09	3160.17	4422.02	1801.12	2391.07	2828.05	1067.85	2079.73
PSMA7	Proteasome subunit alpha type-7	O14818_ALLEVVQSGGK	O14818_ALLEVVQSGGK	0	ALLEVVQSGGK	ALLEVVQSGGK	2	ALLEVVQSGGK2		6635.62	5693.51	6246.7	5942.2	6744.66	6856.34	6377.99	6344.23	6974.35	5995.91	7682.74	7032.25	8734.09	8668.53	4592.84	8780.3	9497.19	6727.45	9194.53	7647.9	7860.48	8540.22	7097.06	11132.5	12023.8	6814.52	7048.76	8224.65	5298.85	6492.89
PSMA7	Proteasome subunit alpha type-7	O14818_LTVEDPVTVEYITR	O14818_LTVEDPVTVEYITR	0	LTVEDPVTVEYITR	LTVEDPVTVEYITR	2	LTVEDPVTVEYITR2		1475.21	2630.26	1858.44	1872.52	784.104	1799.01	1734.52	1539.83	1629.07	1441.75	2316.35	1032.01	1309.63	1294.92	1543.65	2411.34	1920.68	1983.92	2355.63	1603.94	2720.17	2054.03	2016.63	1491.33	2740.93	1386.91	1294.3	2296.31	1339.35	1941.55
PSMA7	Proteasome subunit alpha type-7	O14818_DIVVLGVEK	O14818_DIVVLGVEK	1	DIVVLGVEK	DIVVLGVEK	2	DIVVLGVEK2		2653.67	3098.25	2684.09	3086.5	2130.41	4087.96	3574.24	2599.7	2569.19	2696.97				1907.38			4024.98	3432.62	3702.83	4132.65		4059.33	4621.44	3910.83	5427.47	2867.49		3879.68	2509.45
PSMA7	Proteasome subunit alpha type-7	O14818_DIVVLGVEKK	O14818_DIVVLGVEKK	1	DIVVLGVEKK	DIVVLGVEKK	2	DIVVLGVEKK2		419.469	540.31	672.038				505.373	419.575					660.68												637.193	426.228
PSMA7	Proteasome subunit alpha type-7	O14818_GRDIVVLGVEK	O14818_GRDIVVLGVEK	1	GRDIVVLGVEK	GRDIVVLGVEK	2	GRDIVVLGVEK2		203.229	235.806	159.174		275.465	279.927	269.355	148.998	391.598	205.717			360.233	271.426	317.838	398.623	391.916	174.819	318.561				305.647	517.847	485.522	308.687	232.165		327.207
PSMA7	Proteasome subunit alpha type-7	O14818_ILNPEEIEK	O14818_ILNPEEIEK	1	ILNPEEIEK	ILNPEEIEK	2	ILNPEEIEK2		9077.7	8945.68	7640.23	9437.78	7796.71	7808.73	7435.33	6635.63	8785.88	8710.47	8057.07	10287	10416.8	10149.8	9328.37	10761.7	10731.5	9824.67	10684.1	11826.7	7520.91	10360.4	10456.1	12298.2	13535.2	8136	7394.87	10208.1	8817.32	9548.62
PSMA7	Proteasome subunit alpha type-7	O14818_NYTDEAIETDDLTIK	O14818_NYTDEAIETDDLTIK	1	NYTDEAIETDDLTIK	NYTDEAIETDDLTIK	2	NYTDEAIETDDLTIK2		1954.68	2412.45	2402.3	1866.13	1942.82	2581.54	1872.17	2399.61	2764.68	1952.87	2604.56	1422.12	1984.76	1599.09	1776.15	3569.97	2680.92	2217.61	2644.97	2674.33	3756.75	2583.11	1909.12	3164.37	4137.32	2644.34	2405.56	3165.92	1943	2680.45
PSMA7	Proteasome subunit alpha type-7	O14818_AITVFSPDGHLFQVEYAQEAVKK	O14818_AITVFSPDGHLFQVEYAQEAVKK	0	AITVFSPDGHLFQVEYAQEAVKK	AITVFSPDGHLFQVEYAQEAVKK	3	AITVFSPDGHLFQVEYAQEAVKK3				312.456				208.768	244.036	181.172				115.669	148.522			149.117						317.349	210.129	468.871	97.7569
OPLAH	5-oxoprolinase	O14841_EEALLSVLTER	O14841_EEALLSVLTER	1	EEALLSVLTER	EEALLSVLTER	2	EEALLSVLTER2		258.253						268.112	262.665	292.369													303.965		301.204			315.01
OPLAH	5-oxoprolinase	O14841_GGPVTVTDANLVLGR	O14841_GGPVTVTDANLVLGR	1	GGPVTVTDANLVLGR	GGPVTVTDANLVLGR	2	GGPVTVTDANLVLGR2							741.105	636.691	508.494	478.443	371.8		401.116	683.912					583.633						419.369	962.294
OPLAH	5-oxoprolinase	O14841_EFGFVIPERPVVVDDVR	O14841_EFGFVIPERPVVVDDVR	1	EFGFVIPERPVVVDDVR	EFGFVIPERPVVVDDVR	3	EFGFVIPERPVVVDDVR3		228.167	164.024					179.501	208.534		165.484			438.969			408.825								137.281
TAX1BP3	Tax1-binding protein 3	O14907_VSEGGPAEIAGLQIGDK	O14907_VSEGGPAEIAGLQIGDK	1	VSEGGPAEIAGLQIGDK	VSEGGPAEIAGLQIGDK	2	VSEGGPAEIAGLQIGDK2		1572.47	1505.26	1164.33	897.827	1174.16	975.233	1282.2	1174.21	1083.19	1245.29	1024.17	913.964	1134.59	695.245	1451.93	793.517	1190.93	1320.44	1210.77	1386.15	1417.76	786.585	1284.27	1326.6	1047.43	1066.53	928.939	1407.11	903.561	1097.99
GIPC1	PDZ domain-containing protein GIPC1	O14908_VDDLLESYMGIR	O14908_VDDLLESYMGIR	0	VDDLLESYMGIR	VDDLLESYMGIR	2	VDDLLESYMGIR2		296.657	372.223			1164.42		872.143	651.701	268.075				347.919			952.505		524.289						560.649			601.83
GIPC1	PDZ domain-containing protein GIPC1	O14908_GPATVEDLPSAFEEK	O14908_GPATVEDLPSAFEEK	1	GPATVEDLPSAFEEK	GPATVEDLPSAFEEK	2	GPATVEDLPSAFEEK2		1135.87	896.572	992.287	821.664	1046.82	1288.78	548.331	904.587	1019.97	986.971	822.781		770.972	1005.47	1008.59		870.688	1043.52	980.73	823.908		1180.9	761.76	691.52		769.326	715.84	1299.58	1004.52	822.247
GIPC1	PDZ domain-containing protein GIPC1	O14908_IEGFTNVK	O14908_IEGFTNVK	1	IEGFTNVK	IEGFTNVK	2	IEGFTNVK2		3293.84	3208.12	3018.38	3807.36	3596.21	3319.49	3557.71	3275.82	2915.48	3339.26	3241.6	3253.89	2058.92			2803.04	3268.78	3336.46	3320.38	2184.27		2397.39	3063.37		2234.26	3054.29	3349.39	3718	2845.42	3061.87
GIPC1	PDZ domain-containing protein GIPC1	O14908_NPDELAEALDER	O14908_NPDELAEALDER	1	NPDELAEALDER	NPDELAEALDER	2	NPDELAEALDER2		1380.51	1781.28	1551.18	1287.6	1721.83	1659.39	1475.13	1811.44	1648.47	1786.16	1594.93		1476.68	1274.94	1782.85	2195.57	1358.7	1018.21	1701.31	1195.27		1264.44	1218.68	1195.36		1651.82	1720.66	994.68	2423.4	1045.93
GIPC1	PDZ domain-containing protein GIPC1	O14908_RNPDELAEALDER	O14908_RNPDELAEALDER	1	RNPDELAEALDER	RNPDELAEALDER	3	RNPDELAEALDER3		1075.08		1202.11																	1186.92			1061.62
GIPC1	PDZ domain-containing protein GIPC1	O14908_LVFHTQLAHGSPTGR	O14908_LVFHTQLAHGSPTGR	1	LVFHTQLAHGSPTGR	LVFHTQLAHGSPTGR	4	LVFHTQLAHGSPTGR4		253.859				386.342				234.881				404.458	289.104				349.028						420.218					253.935
PLD2	Phospholipase D2	O14939_DVGVVVHGLPAR	O14939_DVGVVVHGLPAR	1	DVGVVVHGLPAR	DVGVVVHGLPAR	2	DVGVVVHGLPAR2		782.562				525.141		195.253	689.768	270.45	719.955			441.795					283.604		554.687		249.874		590.322			571.854		464.064	408.075
PLD2	Phospholipase D2	O14939_EYVAVEPLATVSPPLAR	O14939_EYVAVEPLATVSPPLAR	1	EYVAVEPLATVSPPLAR	EYVAVEPLATVSPPLAR	2	EYVAVEPLATVSPPLAR2		270.839	181.149	240.8	466.057	217.316	475.751		313.876	535.402	248.406			139.854					410.017		508.69		197.698	80.8642				292.906		351.55
PLD2	Phospholipase D2	O14939_FLEDESLLPPLGSK	O14939_FLEDESLLPPLGSK	1	FLEDESLLPPLGSK	FLEDESLLPPLGSK	2	FLEDESLLPPLGSK2		1411.87	859.998	447.3	749.802	717.645		850.061	553.98	932.375	966.387	1342.36		747.977	685.395	767.641		511.248	1039.02	532.648	770.231	890.965	480.943	624.513	790.335		649.331	673.85	702.961	913.723	1212.96
PLD2	Phospholipase D2	O14939_SELTQVQGHLVHFPLK	O14939_SELTQVQGHLVHFPLK	1	SELTQVQGHLVHFPLK	SELTQVQGHLVHFPLK	3	SELTQVQGHLVHFPLK3		262.462													254.944										215.277
MYL12A;MYL12B	Myosin regulatory light chain 12B	O14950_ELLTTMGDR	O14950_ELLTTMGDR	0	ELLTTMGDR	ELLTTMGDR	2	ELLTTMGDR2		789.853	1562.45	2745.49	1745.48	2863.81		2559.1	2498.99	1549.11	2640.58	2737.53		2213.63	3275.87		2893.97	1660.1	1105.68				1538.71	2320.77	5265.24	2395.47	1080.98	1619.07		2714.64
MYL12A;MYL12B	Myosin regulatory light chain 12B	O14950_FTDEEVDELYR	O14950_FTDEEVDELYR	0	FTDEEVDELYR	FTDEEVDELYR	2	FTDEEVDELYR2		4876.21	7572.28	6976.19	5220.01	4979.4	7611.47	5481.17	6297.93	9947.24	6052.94	8502.56	4972.05	5791.76	8675.08	2469.76	5438.9	6663.31	4805.62	5732.29	6278.56	4746.91	8546.68	5168.49	11424.9	13693.4	6059.68	6613.06	7800.13	7655.49	5419.37
MYL12A;MYL12B	Myosin regulatory light chain 12B	O14950_GNFNYIEFTR	O14950_GNFNYIEFTR	0	GNFNYIEFTR	GNFNYIEFTR	2	GNFNYIEFTR2		12736	23692.4	19520.6	13223.5	20465.1	19961.8	15343.5	17949.7	20671.1	17325.6	20994.8	18061.4	18272.3	33835	14694.9	11431.7	16431.2	12350.5	18837.7	16194.3	13948.9	25922.4	15670.2	22766.1	31091.9	17454.7	19658.9	18975.2	17656.8	13586.7
MYL12A;MYL12B	Myosin regulatory light chain 12B	O14950_LNGTDPEDVIR	O14950_LNGTDPEDVIR	0	LNGTDPEDVIR	LNGTDPEDVIR	2	LNGTDPEDVIR2		7905.06	8026.56	8217.43	10582	7920.7	11437.6	8697.82	5632.1	12474.8	10038.4	8038.39	7004.87	9674.62	13237.6	4994.28	9861.75	11324.9	8836.08	13745.2	12590.1	5099.14	11004		15882.6	19937.8	10538	11315.2	10203.3	5132.08	6455.81
MYL12A;MYL12B	Myosin regulatory light chain 12B	O14950_KGNFNYIEFTR	O14950_KGNFNYIEFTR	0	KGNFNYIEFTR	KGNFNYIEFTR	3	KGNFNYIEFTR3			1076.94	1396.33	1032.44	1010.01	1737.47	753.876	1410.25	1006.56	827.884	1179.87	1484.8	3034.81	4462.95			1492.26	772.305				1477.62	1035.25	1828.28	1468.16	1377.07	1524.48		1031.12
HGS	Hepatocyte growth factor-regulated tyrosine kinase substrate	O14964_ALQNAVTTFVNR	O14964_ALQNAVTTFVNR	1	ALQNAVTTFVNR	ALQNAVTTFVNR	2	ALQNAVTTFVNR2			551.716	646.274						475.018				994.456	930.181										613.369					486.541
PPP1R12A	Protein phosphatase 1 regulatory subunit 12A	O14974_LAYVAPTIPR	O14974_LAYVAPTIPR	1	LAYVAPTIPR	LAYVAPTIPR	2	LAYVAPTIPR2		830.619	1994.83	1629.3	1013.65	824.091	1625.35	915.425	943.93	1516.61	971.139	1478.93		2189.66	1847.17			1329.47	1790.1	1664.06	1243.25		1988.02	1265.61	987.801	2502.46	1465.68	1246.99	1175.1	1223.84
PPP1R12A	Protein phosphatase 1 regulatory subunit 12A	O14974_LYEQILAENEK	O14974_LYEQILAENEK	1	LYEQILAENEK	LYEQILAENEK	2	LYEQILAENEK2			1701.99	1554.52	1505.01				1592.3	1326.81				1856.23	1281.48			1911.92	1531.59				1993.43		1549.07	1526.88	1507.53
PPP1R12A	Protein phosphatase 1 regulatory subunit 12A	O14974_YDSLLGR	O14974_YDSLLGR	1	YDSLLGR	YDSLLGR	2	YDSLLGR2			14670.5	19866.9	10340.9	21113.9						15699.2	34947.9				7851.06	17260.3				18273.7	18913.5		9270.84	19304.4		9785.84	28958.2	13464
SLC27A2	Long-chain fatty acid transport protein 2	O14975_DALYFLDDTAK	O14975_DALYFLDDTAK	1	DALYFLDDTAK	DALYFLDDTAK	2	DALYFLDDTAK2		513.936	627.888		912.901					1115.26	691.008	815.687		874.869	1340.73			1075.78		1746.95	2277.42		1106.66	728.857	727.953	1561.83	1248.77	1049.89		809.107
GAK	Cyclin-G-associated kinase	O14976_ALVEEEITR	O14976_ALVEEEITR	1	ALVEEEITR	ALVEEEITR	2	ALVEEEITR2				2149.07		1598.46		2100.31	1695.24	1901.7				1447.4					1972.86		2147.24		1702.38	1775.39	2037	2163.73				2065.39
GAK	Cyclin-G-associated kinase	O14976_GDLDISYITSR	O14976_GDLDISYITSR	1	GDLDISYITSR	GDLDISYITSR	2	GDLDISYITSR2		1192.19	1421.93	1091.2	706.857		1346.74	1232.52	937.981	1178.01	1089.38			1221.91	1128.33	1517.35		1225.07	1140.13	1630.66	1170.71		1311.65	1015.35	1307.37	1464.1	1160.15	1326.1		1188.81	2078.5
GAK	Cyclin-G-associated kinase	O14976_VENLLLSNQGTIK	O14976_VENLLLSNQGTIK	1	VENLLLSNQGTIK	VENLLLSNQGTIK	2	VENLLLSNQGTIK2		617.959	266.78				521.54	569.666	549.29	217.438	575.881						845.102		555.538	425.979	384.87			589.205	457.622		607.364	555.992			512.837
HNRNPDL	Heterogeneous nuclear ribonucleoprotein D-like	O14979_DLTEYLSR	O14979_DLTEYLSR	1	DLTEYLSR	DLTEYLSR	2	DLTEYLSR2		3885.28	4010.42	3253.85	3492.26	4610.3	3857.7	3389.3	3350.11	3820.87	3477.73	4311.28	3133.93	4800.99	3274.13	2915.22	2479.83	3182.35	5062.03	3782.68	3232.72		3646.72	3372.98	3558.2	3506.85	3807.66	3340.19	3224.42	4031.94	3728.48
HNRNPDL	Heterogeneous nuclear ribonucleoprotein D-like	O14979_VFVGGLSPDTSEEQIK	O14979_VFVGGLSPDTSEEQIK	1	VFVGGLSPDTSEEQIK	VFVGGLSPDTSEEQIK	2	VFVGGLSPDTSEEQIK2		1323.1	1207.55	1044.38	650.78	1421.06	522.937	972.191	1049.4	928.828	890.044	1115.68	1029.34	1390.68	1119.21	1073.49	986.092	975.234	1061.82	1118.86			928.343	1053.36	1605.16	929.183	846.799	1159.41	918.48	1121.89	1506.25
XPO1	Exportin-1	O14980_DTDSINLYK	O14980_DTDSINLYK	1	DTDSINLYK	DTDSINLYK	2	DTDSINLYK2			1270.49					1139.65						790.833					892.002
XPO1	Exportin-1	O14980_FLVTVIK	O14980_FLVTVIK	1	FLVTVIK	FLVTVIK	2	FLVTVIK2		193.369												190.558			449.881	875.57			318.074					825.65	457.871
XPO1	Exportin-1	O14980_IYLDMLNVYK	O14980_IYLDMLNVYK	1	IYLDMLNVYK	IYLDMLNVYK	2	IYLDMLNVYK2			209.611			346.069																	300.185	254.507	249.843			121.398		150.831
XPO1	Exportin-1	O14980_LISTLIYK	O14980_LISTLIYK	1	LISTLIYK	LISTLIYK	2	LISTLIYK2		487.169	872.072	658.716		926.116	1219.29		686.012	1225.72	988.867							970.155	754.327	1172.46	1336.8		1320.62		752.096	2372.25	1026.21	1290.75		588.743	512.632
XPO1	Exportin-1	O14980_NVDILKDPETVK	O14980_NVDILKDPETVK	1	NVDILKDPETVK	NVDILKDPETVK	2	NVDILKDPETVK2		620.601	588.74	320.587		359.306	559.411	694.278	386.453		524.651	282.644		685.676	935.899	682.293	733.016	834.096	459.121	719.189	411.178		678.486	427.345	724.686		367.706	551.287		822.156	436.981
XPO1	Exportin-1	O14980_YVVGLIIK	O14980_YVVGLIIK	1	YVVGLIIK	YVVGLIIK	2	YVVGLIIK2		431.088			723.234				499.967	796.36	605.984			517.344	610.974		551.078		542.172				905.985	803.18	493.84	1190.41	587.227			827.528
XPO1	Exportin-1	O14980_ETLVYLTHLDYVDTER	O14980_ETLVYLTHLDYVDTER	1	ETLVYLTHLDYVDTER	ETLVYLTHLDYVDTER	3	ETLVYLTHLDYVDTER3		592.508	794.845	458.103	1204.01	756.707		754.741	998.338	995.906	950.638	1343.22		449.711	552.948	513.799	1447.46	625.599	741.4	717.177	445.693			661.6	556.003	1123.15	638.151	911.129		809.258	911.845
ATP2A1	Sarcoplasmic/endoplasmic reticulum calcium ATPase 1	O14983_VGEATETALTTLVEK	O14983_VGEATETALTTLVEK	1	VGEATETALTTLVEK	VGEATETALTTLVEK	2	VGEATETALTTLVEK2																										449.017
SPTBN2	Spectrin beta chain, non-erythrocytic 2	O15020_DLTSVNILLK	O15020_DLTSVNILLK	0	DLTSVNILLK	DLTSVNILLK	2	DLTSVNILLK2		944.938	871.126	1255.75	1291.88	615.686	883.03	1440.8	1173.08	1409.57	1013.87	869.758	814.478	1111.34	1040.37	958.591	600.248	817.387	1270.29	1605.98	854.619	1482.3	739.005	904.666	914.243	1444.43	1494.08	1032.62	697.147	765.696	1096.4
SPTBN2	Spectrin beta chain, non-erythrocytic 2	O15020_DLTSVNILLKK	O15020_DLTSVNILLKK	0	DLTSVNILLKK	DLTSVNILLKK	2	DLTSVNILLKK2		373.889	363.889	449.024				469.356	464.304	352.208	361.715	459.308	539.52	454.224	499.591	179.56	237.976	157.826	363.966	461.052	180.362		586.368	377.733	189.228	301.155	450.121	218.339	122.778	367.701	185.531
SPTBN2	Spectrin beta chain, non-erythrocytic 2	O15020_ALAQEDQGAGEVER	O15020_ALAQEDQGAGEVER	1	ALAQEDQGAGEVER	ALAQEDQGAGEVER	2	ALAQEDQGAGEVER2		552.698		431.075				361.455		601.813				393.076	706.904			416.222	343.249								377.533			570.204
SPTBN2	Spectrin beta chain, non-erythrocytic 2	O15020_DGLAFNAIVHK	O15020_DGLAFNAIVHK	1	DGLAFNAIVHK	DGLAFNAIVHK	2	DGLAFNAIVHK2		1294.41	728.807	960.861		1023.92	1019.64	925.679	1005.15	983.819	1250.54	725.817	1274.09	1025.17	915.801	1037.32	1610.17	1180.71	876.519	1027.51	1078.7	1368.8	1159.51	726.909	1025.92		1187.33	1123.84	659.314	1222.61	1270.61
SPTBN2	Spectrin beta chain, non-erythrocytic 2	O15020_DLEAIAAR	O15020_DLEAIAAR	1	DLEAIAAR	DLEAIAAR	2	DLEAIAAR2		787.365							2112.79										1344.71
SPTBN2	Spectrin beta chain, non-erythrocytic 2	O15020_DLNAAEALQR	O15020_DLNAAEALQR	1	DLNAAEALQR	DLNAAEALQR	2	DLNAAEALQR2		1787.46	1786.45	1946.75	2618.42	2185.48		1760.69	1672	1427.67	1814.34			2358.6	1964.56	3247.63		1969.99	1886.04	2175.56				2893.95	1737.65		1494.1			1513.85
SPTBN2	Spectrin beta chain, non-erythrocytic 2	O15020_DQADPQCLFLR	O15020_DQADPQC(UniMod:4)LFLR	1	DQADPQCLFLR	DQADPQC(UniMod:4)LFLR	2	DQADPQC(UniMod:4)LFLR2		451.571	481.719	689.328	358.771	909.178		476.733	719.623	582.568	587.198	1086.7							833.669		572.599			589.405	418.514		561.459	812.551
SPTBN2	Spectrin beta chain, non-erythrocytic 2	O15020_DVSSADLVIK	O15020_DVSSADLVIK	1	DVSSADLVIK	DVSSADLVIK	2	DVSSADLVIK2		3140.31	3503.32	3183.93	4991.99	3712.73	2980.73	3464.43	3696.55	3290.01	2926.53	3403.6	3327.09	3198.27	2960.31	4998.31		2993.11	3028.32	3345.45	4092.01	4171.86	2825.32	4137.52		1937.95	3395.74	2699.49	3023.26	2534.39	3644.75
SPTBN2	Spectrin beta chain, non-erythrocytic 2	O15020_ELTLEKPELK	O15020_ELTLEKPELK	1	ELTLEKPELK	ELTLEKPELK	2	ELTLEKPELK2		514.105		897.769	532.804	680.047	719.352	724.622	460.556	716.35	627.256	441.674		810.271	745.142		673.614	395.988	762.431		842.926			1030.23	745.591		411.606	702.348		516.99
SPTBN2	Spectrin beta chain, non-erythrocytic 2	O15020_EVEAIQAQAK	O15020_EVEAIQAQAK	1	EVEAIQAQAK	EVEAIQAQAK	2	EVEAIQAQAK2		394.094			964.145					430.519														281.605
SPTBN2	Spectrin beta chain, non-erythrocytic 2	O15020_LEALAEER	O15020_LEALAEER	1	LEALAEER	LEALAEER	2	LEALAEER2		1743.86	1933.94	2405.27	2779.03	2250.76	2102.43	1975.98	2051.31	1625.73	2130.96	2599.03		2101.94	2399.34	1582.93	1712.74	2249.48	1762.64	1900.27	2383.1		1881.04	2096.51	2493.63		1755.96	2266.3		2082.76	2549.89
SPTBN2	Spectrin beta chain, non-erythrocytic 2	O15020_LEQSYEALCELAAAR	O15020_LEQSYEALC(UniMod:4)ELAAAR	1	LEQSYEALCELAAAR	LEQSYEALC(UniMod:4)ELAAAR	2	LEQSYEALC(UniMod:4)ELAAAR2			596.103	473.321	571.956	768.377	469.072	655.457		688.053	570.356	640.819							388.823					473.446	250.311
SPTBN2	Spectrin beta chain, non-erythrocytic 2	O15020_LGHELELR	O15020_LGHELELR	1	LGHELELR	LGHELELR	2	LGHELELR2		703.7		1086.43		890.281		642.087	822.898	531.496	1230.58	932.94		1025.45	893.431		729.325						575.758	652.686	649.826		786.352	912.321
SPTBN2	Spectrin beta chain, non-erythrocytic 2	O15020_LLEVLSGEILPKPTK	O15020_LLEVLSGEILPKPTK	1	LLEVLSGEILPKPTK	LLEVLSGEILPKPTK	2	LLEVLSGEILPKPTK2		233.522	195.697	232.76		316.015		240.165	197.897		113.508			198.858	202.933				184.218	116.961	346.397				298.098		224.421	217.92		191.459	144.008
SPTBN2	Spectrin beta chain, non-erythrocytic 2	O15020_LTALEER	O15020_LTALEER	1	LTALEER	LTALEER	2	LTALEER2								5271.32						6408.5	6180.41	4891.48							4876.41
SPTBN2	Spectrin beta chain, non-erythrocytic 2	O15020_SAELGCTVDEVESLIK	O15020_SAELGC(UniMod:4)TVDEVESLIK	1	SAELGCTVDEVESLIK	SAELGC(UniMod:4)TVDEVESLIK	2	SAELGC(UniMod:4)TVDEVESLIK2		37.0754		176.636	180.279			161.054		169.833	146.853	213.835					321.997	207.385	192.148				152.614	96.1838		131.244	69.1058	134.037
SPTBN2	Spectrin beta chain, non-erythrocytic 2	O15020_SHYAAEEISEK	O15020_SHYAAEEISEK	1	SHYAAEEISEK	SHYAAEEISEK	2	SHYAAEEISEK2		878.822			1052.93		1096.81	693.03				1013.88		656.925	690.559	874.524	264.993		961.173				1097.37				587.446			598.899
SPTBN2	Spectrin beta chain, non-erythrocytic 2	O15020_VGDLYSDLR	O15020_VGDLYSDLR	1	VGDLYSDLR	VGDLYSDLR	2	VGDLYSDLR2		1355.98	1221.82	1881.34	1359.26	1924.63	1667.91	1763.97	1739.18	2219.61	2418.86	2895.6	2362.13	899.724			1468.7		1598.57	1772.02	1490.81		1063.05	1220.6	2434.75	1694.04	1985.85	1521.12	1955.7	1998.71	1543.07
SPTBN2	Spectrin beta chain, non-erythrocytic 2	O15020_VQAVDAVAAELAAER	O15020_VQAVDAVAAELAAER	1	VQAVDAVAAELAAER	VQAVDAVAAELAAER	2	VQAVDAVAAELAAER2		827.898	916.683	812.695	1245.55	698.83	1130.38	1004.81	980.039	807.403	1161.92	1101.35	562.169	647.16	894.846	964.857	707.552	915.213	1130.51		1159.72	4018.44	961.773	998.367	587.602		667.097	924.846	1826.73	1110.52	972.487
SPTBN2	Spectrin beta chain, non-erythrocytic 2	O15020_AYAGDKAEEIGR	O15020_AYAGDKAEEIGR	1	AYAGDKAEEIGR	AYAGDKAEEIGR	3	AYAGDKAEEIGR3		648.611	727.105	663.174		850.062		569.713	882.657				769.704	1097.97	1039.08	793.161			442.467		867.722				424.398					712.831
SPTBN2	Spectrin beta chain, non-erythrocytic 2	O15020_EANALAAGHPAQAVAINAR	O15020_EANALAAGHPAQAVAINAR	1	EANALAAGHPAQAVAINAR	EANALAAGHPAQAVAINAR	3	EANALAAGHPAQAVAINAR3		1207.31	1447.13	1462.25	937.675	1790.39	1259.19	1185	847.66	1043.11	531.555	1035.98	1309.66	1338.12	1256.28	1644.91	1247.81	719.496	1311.18	1147.99	948.623			1133.82	919.799	486.099	887.036	881.534	1189.95	1159.31
SPTBN2	Spectrin beta chain, non-erythrocytic 2	O15020_EQQHLLASADTGR	O15020_EQQHLLASADTGR	1	EQQHLLASADTGR	EQQHLLASADTGR	3	EQQHLLASADTGR3		319.959			852.406		936.963	621.601	470.32	529.342	661.309	456.486							437.981					556.316	723.826			596.631		735.018
SPTBN2	Spectrin beta chain, non-erythrocytic 2	O15020_EYRPCDPQLVSER	O15020_EYRPC(UniMod:4)DPQLVSER	1	EYRPCDPQLVSER	EYRPC(UniMod:4)DPQLVSER	3	EYRPC(UniMod:4)DPQLVSER3		493.449	610.241	615.181		595.992	697.67	426.189	914.308		551.381		240.289				433.377	650.043	445.21	786.842			409.872	692.145			572.15	820.603	326.156	632.442	430.213
SPTBN2	Spectrin beta chain, non-erythrocytic 2	O15020_KHEAIETDIVAYSGR	O15020_KHEAIETDIVAYSGR	1	KHEAIETDIVAYSGR	KHEAIETDIVAYSGR	3	KHEAIETDIVAYSGR3		1981.73	2041.29	2210.1	1859.57	1660.52	1521.72	1889.18	2142.88	1917.58	2306.38	2281.8	2544.6	2087.63	2301.14	2862.73	1341.79	1266.72	1661.03	1883.71	1850.49		1843.27	1680.79	1230.52	803.182	1877.41	2459.74	2576.6	2221.23	1622.27
SPTBN2	Spectrin beta chain, non-erythrocytic 2	O15020_LAQAHGFQGFLR	O15020_LAQAHGFQGFLR	1	LAQAHGFQGFLR	LAQAHGFQGFLR	3	LAQAHGFQGFLR3			713.835	551.756				968.875	752.806	390.045	730.309	1515.7		1274	1290.55	927.051			693.12	1247.27					707.032		859.061				741.204
SPTBN2	Spectrin beta chain, non-erythrocytic 2	O15020_LLEVLSGEILPKPTK	O15020_LLEVLSGEILPKPTK	1	LLEVLSGEILPKPTK	LLEVLSGEILPKPTK	3	LLEVLSGEILPKPTK3		252.487	516.192	1075.84	888.441		692.444	847.794	681.292	923.829	974.931	757.35		687.265	878.842		532.336		913.062		627.544		815.018		599.61		776.205			988.97	1023.94
SPTBN2	Spectrin beta chain, non-erythrocytic 2	O15020_LVSSPELGHDEFSTQALAR	O15020_LVSSPELGHDEFSTQALAR	1	LVSSPELGHDEFSTQALAR	LVSSPELGHDEFSTQALAR	3	LVSSPELGHDEFSTQALAR3		2319.47	1895.92		657.654	1130.51		873.436		1541.41	1022.28		572.891	2353.45	1223.45	996.052	1850.16	1102.96	2207.65	1274.13	844.503		1384.91	1050.07	1383.98	750.933	744.892			1097.66	723.906
SPTBN2	Spectrin beta chain, non-erythrocytic 2	O15020_VDSANALANGLIAGGHAAR	O15020_VDSANALANGLIAGGHAAR	1	VDSANALANGLIAGGHAAR	VDSANALANGLIAGGHAAR	3	VDSANALANGLIAGGHAAR3		1449.81	2012.7	1266.5	1722.57	2018.47	2299.03	1498.37	1319	2465.97	1367.95	1408.22	1755.68	2478.02	1347.99	1475.04	1684.63	1437.04	1515.14	2125.58	2044.32		1440.76	2022.74	1665.19		1504.82	1565.3		1951.48	1360.33
PLXNB2	Plexin-B2	O15031_AITEIYLTR	O15031_AITEIYLTR	1	AITEIYLTR	AITEIYLTR	2	AITEIYLTR2		1101.76	960.373	1006.52	1137.26	1146.01		1153.46	965.223	1056.57		1123.32		966.847		955.352			1114.97		941.326		1227.91		824.139		1172.49	1297.55		1539.5
PLXNB2	Plexin-B2	O15031_GSSLHVGSDLLK	O15031_GSSLHVGSDLLK	1	GSSLHVGSDLLK	GSSLHVGSDLLK	2	GSSLHVGSDLLK2		238.067		241.375						205.932									281.35						372.353
PLXNB2	Plexin-B2	O15031_SSGGPGAGLCLFPLDK	O15031_SSGGPGAGLC(UniMod:4)LFPLDK	1	SSGGPGAGLCLFPLDK	SSGGPGAGLC(UniMod:4)LFPLDK	2	SSGGPGAGLC(UniMod:4)LFPLDK2		513.037								494.499																	575.802	795.789
U2SURP	U2 snRNP-associated SURP motif-containing protein	O15042_FGPLASVK	O15042_FGPLASVK	1	FGPLASVK	FGPLASVK	2	FGPLASVK2					6425.28														5548.46								4970.42				4889.88
PFAS	Phosphoribosylformylglycinamidine synthase	O15067_AFSITQGLLK	O15067_AFSITQGLLK	1	AFSITQGLLK	AFSITQGLLK	2	AFSITQGLLK2		679.43	601.241	915.781			722.871			883.467	692.685	696.869		993.403	903.807		831.582	964.411	874.291	1432.45	874.021		1251.79	681.003	1044.49	1873.68	991.185	750.699	1308.07	852.549	1075.77
PFAS	Phosphoribosylformylglycinamidine synthase	O15067_ELSDPAGAIIYTSR	O15067_ELSDPAGAIIYTSR	1	ELSDPAGAIIYTSR	ELSDPAGAIIYTSR	2	ELSDPAGAIIYTSR2		338.589	611.531	166.646		213.355		437.374		526.485	397.537	627.384		415.451	551.299				455.169	550.225	513.52		603.078		539.95	1183.17	454.131	443.816		442.585
SCAMP2	Secretory carrier-associated membrane protein 2	O15127_ELQNTVANLHVR	O15127_ELQNTVANLHVR	1	ELQNTVANLHVR	ELQNTVANLHVR	3	ELQNTVANLHVR3		447.094	624.813	899.714	553.609	826.79	653.829		997.521	946.771	866.814	1133.38		1101.44	1427.04		934.849	613.097	628.724	785.551			909.834	1040.6	1018.66	1647.61	887.046	1139.46		852.983	627.028
ARPC1B	Actin-related protein 2/3 complex subunit 1B	O15143_NSVSQISVLSGGK	O15143_NSVSQISVLSGGK	1	NSVSQISVLSGGK	NSVSQISVLSGGK	2	NSVSQISVLSGGK2		1096.05	4026.98	3833.91	3219.92	1985.66	4154.91	2837.58	2481.34	4891.69	2278.39	4505.75	4138.02	5318.53	9693.92	1925.59	2332.05	3948.74	1823.26	4765.83	3655.39		5826	2528.66	5376.08	10387.3	3709.5	3808.74	4209.23	1984.66	1053.88
ARPC2	Actin-related protein 2/3 complex subunit 2	O15144_DNTINLIHTFR	O15144_DNTINLIHTFR	1	DNTINLIHTFR	DNTINLIHTFR	2	DNTINLIHTFR2		532.341	1184.84	721.7	662.008	549.06	778.607	872.916	697.322	1520.1	359.918	1346.46	431.942	695.921		552.735	861.245	500.847	540.424	1145.47	926.585		1630.75	847.104	1633.3	1991.33	681.853	935.449	1651.65	712.933	941.485
ARPC2	Actin-related protein 2/3 complex subunit 2	O15144_DYLHYHIK	O15144_DYLHYHIK	1	DYLHYHIK	DYLHYHIK	2	DYLHYHIK2			443.385							338.264		360.347		407.572									625.938		672.831	779.7
ARPC2	Actin-related protein 2/3 complex subunit 2	O15144_ELQAHGADELLK	O15144_ELQAHGADELLK	1	ELQAHGADELLK	ELQAHGADELLK	2	ELQAHGADELLK2		256.973	649.592	405.898	599.84		862.804		272.689	673.107	255.876	527.175		224.486			713.045	820.566		556.528	651.683		898.687	576.111	793.885	1697.17	480.934	307.092	853.745	488.304	671.814
ARPC2	Actin-related protein 2/3 complex subunit 2	O15144_IIEETLALK	O15144_IIEETLALK	1	IIEETLALK	IIEETLALK	2	IIEETLALK2		8381.68	13959.6	11639.2	11516.6	8717.49	19336.9	10080.1	10443.9	15275.4	9998.54	15736.3	12716.7	9841.4	11762.2	6796.93	18864.9	15480	10058.4	18883	20536.6	9013.89	24475.7	10406.2	18345.7	35764.4	12264	13411	19821.2	10015.6	9403.29
ARPC2	Actin-related protein 2/3 complex subunit 2	O15144_MILLEVNNR	O15144_MILLEVNNR	1	MILLEVNNR	MILLEVNNR	2	MILLEVNNR2		2675.96	3821.82	5566.3	2941.27		3326.57	3905.17	2949.98	1549.06	3898.43	4484.64	3267.8	4727.24	5931.2		5582.44	5512.43	3767.34		3253.65		4724.86	4853.66	8100.64	8988.94	3422.44	4442.33		3317.76	2365.16
ARPC2	Actin-related protein 2/3 complex subunit 2	O15144_NCFASVFEK	O15144_NC(UniMod:4)FASVFEK	1	NCFASVFEK	NC(UniMod:4)FASVFEK	2	NC(UniMod:4)FASVFEK2		6414.32	7337.3	10417.4	8722.88	9913.96	12398.8	6439.61	7571.22	9891.92	8709.45	9030.5	6676.18				12195.5	7265.61	5766.83	11308.6	8752.97	7324.37	12819.5	8712.17	11604.5	14080.9	8973.4	10802.1	12564.8	9048.95	8487.86
ARPC2	Actin-related protein 2/3 complex subunit 2	O15144_VFMQEFK	O15144_VFMQEFK	1	VFMQEFK	VFMQEFK	2	VFMQEFK2		606.338	820.629	2303.79	1327.66	1262.27		1274.46	2267.25	1211.57	1741.91	1767.88		1630.05	2746.53	956.328	2574.08		479.154					2403.13	3252.95	2798.39	1480.87	2294.13	1473.06	906.925
ARPC2	Actin-related protein 2/3 complex subunit 2	O15144_YFQFQEEGK	O15144_YFQFQEEGK	1	YFQFQEEGK	YFQFQEEGK	2	YFQFQEEGK2		1912.51	2208.83		2825.71		3569.08	1962.14	1996.2	3095.48	1822.49	2987.89	1840.22	2475.9	3951.4		2592.06	3716.25	2790.16	2759.24	4472.16		4039.72	1793.11	5949	6245.18		2631.7	3682.22	1722.71
ARPC2	Actin-related protein 2/3 complex subunit 2	O15144_ASHTAPQVLFSHR	O15144_ASHTAPQVLFSHR	1	ASHTAPQVLFSHR	ASHTAPQVLFSHR	3	ASHTAPQVLFSHR3		489.549				669.865			764.849					886.19					510.608				1300.98	903.744	1625.24	1471.83		1045.59
ARPC2	Actin-related protein 2/3 complex subunit 2	O15144_DNTINLIHTFR	O15144_DNTINLIHTFR	1	DNTINLIHTFR	DNTINLIHTFR	3	DNTINLIHTFR3											288.018	571.218		293.517	313.345						375.481		406.111		409.739	855.988		262.228
ARPC2	Actin-related protein 2/3 complex subunit 2	O15144_ELQAHGADELLKR	O15144_ELQAHGADELLKR	1	ELQAHGADELLKR	ELQAHGADELLKR	3	ELQAHGADELLKR3		429.328	1106.3	729.197	457.78		1045.34	496.657	1035.69	930.368	545.987	941.063	1116.78	218.165	915.231		729.851	731.492	373.06	750.146	643.961		1061.15	380.266	866.058	1520.77	647.244	976.159	1039.85	574.771
ARPC2	Actin-related protein 2/3 complex subunit 2	O15144_YFQFQEEGKEGENR	O15144_YFQFQEEGKEGENR	1	YFQFQEEGKEGENR	YFQFQEEGKEGENR	3	YFQFQEEGKEGENR3		1382.19	2702.07	2857.96	1595.48	1900.09	2315.14	1445.19	2197.37	1627.09	1440.18	1316.75	1889.27	3089.94	4781.64	2915.27	1332.97	1904.04	1377.58	2068.18	2336.67		2933.6	2181.48	2838.07	3749.64	1507.83	1862.76	2091.51	1818.82	1395.41
ARPC2	Actin-related protein 2/3 complex subunit 2	O15144_ASHTAPQVLFSHREPPLELK	O15144_ASHTAPQVLFSHREPPLELK	1	ASHTAPQVLFSHREPPLELK	ASHTAPQVLFSHREPPLELK	4	ASHTAPQVLFSHREPPLELK4		519.669		635.745				563.106		405.893	624.582	544.785		702.361	989.064	773.693	720.668	955.105		1335.45	720.679				1313.96	1057.22		522.24
ARPC3	Actin-related protein 2/3 complex subunit 3	O15145_AYLQQLR	O15145_AYLQQLR	1	AYLQQLR	AYLQQLR	2	AYLQQLR2		5122.79	9562.33	8709.69	6443.6	8189.79	9165.21	9543.51	8549.86	8662.44	9538.22	10724.2	8785.25	11651	19059	6904.39	5811.94	10591.2	6732.86	7590.08	8171.48	4033.48	12445.2	7722.48	16213.2	19520.9	7531.3	7531.11	8220.03	6282.86	6827.99
ARPC3	Actin-related protein 2/3 complex subunit 3	O15145_DTDIVDEAIYYFK	O15145_DTDIVDEAIYYFK	1	DTDIVDEAIYYFK	DTDIVDEAIYYFK	2	DTDIVDEAIYYFK2		751.405	1042.37	1423.53	1403.5	980.092	1645.99	1410.93	1426.77	2468.3	1511.01	2233.61	1013.87	816.544	892.223	841.458	1465.49	1662.33	1572.65	1139.64	1685.76	954.957	1795.76	1356.33	1421.9	4366.89	1458.13	1366.58	2307.89	1167.52	934.622
ARPC3	Actin-related protein 2/3 complex subunit 3	O15145_LIGNMALLPIR	O15145_LIGNMALLPIR	1	LIGNMALLPIR	LIGNMALLPIR	2	LIGNMALLPIR2		519.636	555.246	1896.49	679.225	1257.01	898.835	1240.22	1036.63	787.273	1702.88	1023.34		1611.43	3625.06	591.869	966.483	806.379	414.829	256.181			710.458	1683.77	2584.34	1427.29	1266.28	1132.26	560.474	901.944	599.4
ARPC3	Actin-related protein 2/3 complex subunit 3	O15145_VFDPQNDKPSK	O15145_VFDPQNDKPSK	1	VFDPQNDKPSK	VFDPQNDKPSK	2	VFDPQNDKPSK2		454.88								420.442				288.053			429.132								1192.01	855.857
ARPC3	Actin-related protein 2/3 complex subunit 3	O15145_ETKDTDIVDEAIYYFK	O15145_ETKDTDIVDEAIYYFK	1	ETKDTDIVDEAIYYFK	ETKDTDIVDEAIYYFK	3	ETKDTDIVDEAIYYFK3		59.4327	110.533				335.215			134.68				388.53										101.758	56.7938
ARPC3	Actin-related protein 2/3 complex subunit 3	O15145_PAYHSSLMDPDTK	O15145_PAYHSSLMDPDTK	1	PAYHSSLMDPDTK	PAYHSSLMDPDTK	3	PAYHSSLMDPDTK3			849.542			1175.98		705.362							8512.55		1289.81	856.83							1342.91	833.488
ARPC3	Actin-related protein 2/3 complex subunit 3	O15145_VFDPQNDKPSK	O15145_VFDPQNDKPSK	1	VFDPQNDKPSK	VFDPQNDKPSK	3	VFDPQNDKPSK3		710.858	1087.67	1901.59	1042.41	1386.89	1163.37	825.694	1091.64	1307.03	1456.54	2059.58		1194.33	2236.15		1200.41	2065.43	1376.12	2294.22	2141.53		2496.69	1137.37	2789.98	3296.48	1116.42	1096.12	1347.46	1238.76	989.12
PGRMC2	Membrane-associated progesterone receptor component 2	O15173_GLATFCLDK	O15173_GLATFC(UniMod:4)LDK	0	GLATFCLDK	GLATFC(UniMod:4)LDK	2	GLATFC(UniMod:4)LDK2		2849.77	3816.1	3938.46	4263.23	5411.15	3499.22	4542.07	4339.56	3842.82	4433.61	3833	2638.32				2948.36	3877.49	4543.65	4032.75	2994.45	4421.28	3491.76	4253.37	2627.8	3019.07	3756.08	3756.6	2904.44	3681.03	3650.54
PGRMC2	Membrane-associated progesterone receptor component 2	O15173_DFSLEQLR	O15173_DFSLEQLR	1	DFSLEQLR	DFSLEQLR	2	DFSLEQLR2		2436.87	4336.03	3173.77	3475.94	4087.29	2773.84	3829.95	4517.2	3618.78	4697.49	4377.07	4385.33	4508.87	7110.63	3632.66	2199.23	4047.91	2886.21	3022.05	3068.93	2089.98	4395.73	3276.6	3340.78	5005.15	3466.2	3720.28	3146.93	3707.49	2832.04
PGRMC2	Membrane-associated progesterone receptor component 2	O15173_FYGPAGPYGIFAGR	O15173_FYGPAGPYGIFAGR	1	FYGPAGPYGIFAGR	FYGPAGPYGIFAGR	2	FYGPAGPYGIFAGR2		1294.4		1094.61	1553.17	1788.02		1713.71	2277.21	1442.81	1426.2	1616.56	1604.66	2402.29	2809.33	2191.83	1773.11	1449.15	1239.9	1136.47	1248.6		1074.25	1712.03	1793.02	1403.1	1520.78	1547.89	1587.3	1207.08	1692.69
PGRMC2	Membrane-associated progesterone receptor component 2	O15173_GLGAGAGAGEESPATSLPR	O15173_GLGAGAGAGEESPATSLPR	1	GLGAGAGAGEESPATSLPR	GLGAGAGAGEESPATSLPR	2	GLGAGAGAGEESPATSLPR2		166.613		73.9483	226.16	189.717		166.774	329.606	220.964				207.169	418.322		265.989		238.547	303.359			206.526	308.362	234.624	339.652	252.8	177.095		272.823
PGRMC2	Membrane-associated progesterone receptor component 2	O15173_ILLAVNGK	O15173_ILLAVNGK	1	ILLAVNGK	ILLAVNGK	2	ILLAVNGK2		377.558	710.578		868.313	555.724	1090.18	897.993	508.276	832.843	807.825	577.496	1087.5	945.738	1322.62	756.071		913.493	642.284	854.115	739.378	625.907	1042.77	535.95			1065.43	797.689	1025.75	722.068
PFDN6	Prefoldin subunit 6	O15212_EELALLDGSNVVFK	O15212_EELALLDGSNVVFK	1	EELALLDGSNVVFK	EELALLDGSNVVFK	2	EELALLDGSNVVFK2		1041.41	795.933	510.679	703.227			697.861		920.305	381.568			293.246	387.012		1007.23	681.832	1143.45		868.727				633.613	562.058	500.621	699.559		549.436
PFDN6	Prefoldin subunit 6	O15212_LLGPVLVK	O15212_LLGPVLVK	1	LLGPVLVK	LLGPVLVK	2	LLGPVLVK2			1502.78	1621.21	2482.93	2536.02	2509.5	2407.92	1715.79	1383.36	1959.73	1759.46	2254.96	1079.77	1964.12	1594.79	567.721	2060.91	1195.15		1804.58		2214.33	2137.14	1150.36	1933.63	1520.68	1532.41	1870.27	2013.35	1444.3
ZNF185	Zinc finger protein 185	O15231_APTGYIIR	O15231_APTGYIIR	1	APTGYIIR	APTGYIIR	2	APTGYIIR2		10470	11519.3	13003.6	10734.1	10322.2	11557.6	11623.8	11749.3	11384.9	14064.7	12357.8	9525.28	18556	10504.9	11775.5	7330.28	8768.22	16205.3	10523.7	8098.68	9721.04	8056.93	11693.6	9678.65	4970.43	9731.87	10612.1	9945.49	11803.2	11055.8
ZNF185	Zinc finger protein 185	O15231_DLAGEEAFR	O15231_DLAGEEAFR	1	DLAGEEAFR	DLAGEEAFR	2	DLAGEEAFR2		5495.31	7851.04	8068.35	7956.52	6795.09	6390.55	5593.82	7734.8	7605.88	6675.28	8370.18	5174.65	9124.5	6255.01	5035.74	4254.81	5015.9	7076.59	4534.14	6153.88	6513.12	4393.48	6035.16	4960.01	3833.62	4413.04	6601.68	4658.4	6209.92	7140.27
ZNF185	Zinc finger protein 185	O15231_EHSYVLSAAK	O15231_EHSYVLSAAK	1	EHSYVLSAAK	EHSYVLSAAK	2	EHSYVLSAAK2		1832.76	1713.96	2484.52	1856.5	2233.68	2186.33	2561.78	2003.38	2499.37	2414.3	2417.89	1847.78	3251.42	1994.92	1493.4	1825.99	1375.98	2044.5	2451.04	1643.35	2564.4	1554.54	2063.37	2378.28	942.379	1762.82	2315.63	2102.91	1734.02	1720
ZNF185	Zinc finger protein 185	O15231_ESCGSSVLTDFEGK	O15231_ESC(UniMod:4)GSSVLTDFEGK	1	ESCGSSVLTDFEGK	ESC(UniMod:4)GSSVLTDFEGK	2	ESC(UniMod:4)GSSVLTDFEGK2		3772.97	2599.63	3084.19	3710.98	3224.62	3243.97	2508.63	3329.31	3651.11	5139.69	3173.08	1585.81				2611.22	2823.64	4255.02	3278.27	1918.16	3313.42	1712.15	4090.26	2733.08	1683.76	3721.31	4744.17	1830.1	3331.97	3638.92
ZNF185	Zinc finger protein 185	O15231_GALADYEGK	O15231_GALADYEGK	1	GALADYEGK	GALADYEGK	2	GALADYEGK2		7007.2	6631.47	7590.4	8299.89	9727.06	7309.94	10575.5	7554.57	7509.58	8296.78	7330.29	7700.14	7499.56	5743.33	7207.73	6486.15	7279.58	7275.89	8166.56	7588.37	7222.02	6464.25	8766.1	7728.05	3936.55	7775.17	9166.17	8256.44	8296.2	7494.44
ZNF185	Zinc finger protein 185	O15231_GSSSATSVSAVPADR	O15231_GSSSATSVSAVPADR	1	GSSSATSVSAVPADR	GSSSATSVSAVPADR	2	GSSSATSVSAVPADR2		780.188	1653.08	1498.32	1555.43	631.515	1363.36	1429.7	1454.19	943.742	1096.67	1282.11	880.21	1138.75	1471.38	1237.94	889.567	980.382	1724.12	1196.38	850.739	1340.1		1103.98	797.826		790.38	1149.15		1284.26	1143.86
ZNF185	Zinc finger protein 185	O15231_LAPYNIR	O15231_LAPYNIR	1	LAPYNIR	LAPYNIR	2	LAPYNIR2		4233.04	5908.74	7061.96	6842.77	6547.18	6071.86	5802.96	6727.77	5133.87	7542.96	6216.47	6559.03	5485.57	5337.83	7747.66	1727.57	6153.46	7610.57	6013.91	3855.33	6076.33	4639.94	6040.45	2670.74	2370.38	4862.79	5613.09	4434.01	6230.21	7550.72
ZNF185	Zinc finger protein 185	O15231_SEAASGVLR	O15231_SEAASGVLR	1	SEAASGVLR	SEAASGVLR	2	SEAASGVLR2				1022.79	1022.6	1138.84	1174.9	680.856		858.864	1286.64	1339.53		1657.48		1201.56	1088.26		1304.04					790.84	759.446		822.463	1075.15		825.457
ZNF185	Zinc finger protein 185	O15231_STGPTQETQAPFIAK	O15231_STGPTQETQAPFIAK	1	STGPTQETQAPFIAK	STGPTQETQAPFIAK	2	STGPTQETQAPFIAK2		794.966	435.604		600.82	590.937		365.368	836.348	489.85	658.647	614.631			285.216		283.447	344.769	593.552	556.961	716.872			607.556	450.633		543.104	367.346		440.195	391.094
ZNF185	Zinc finger protein 185	O15231_TIELPSGR	O15231_TIELPSGR	1	TIELPSGR	TIELPSGR	2	TIELPSGR2		6572.79	9008.61	9023.9	9605.78	7657.27	8337.68	7551.59	7597.73	8255.29	7330.95	8732.05	5893.32	11632	6812.83	7298.25	5032.69	8051.55	13183.9	8507.99	6064.63	9254.27	5560.36	8095.93	4937.13	6005.69	6017.74	10115.1	7591.89	9544.45	9148.99
ZNF185	Zinc finger protein 185	O15231_TTGGICTYCNR	O15231_TTGGIC(UniMod:4)TYC(UniMod:4)NR	1	TTGGICTYCNR	TTGGIC(UniMod:4)TYC(UniMod:4)NR	2	TTGGIC(UniMod:4)TYC(UniMod:4)NR2		761.484	1061.28	925.645	700.367	974.524		937.852	1053.96	876.999	1017.96	716.596					557.92	388.795	670.45	570.564	867.21		1070.39	1232.61	721.699		326.633	900.896		775.202	979.886
ZNF185	Zinc finger protein 185	O15231_VEVVEEDGPSEK	O15231_VEVVEEDGPSEK	1	VEVVEEDGPSEK	VEVVEEDGPSEK	2	VEVVEEDGPSEK2		1038.03	834.26	949.755	905.68	770.428	826.933	881.349	565.507	1178.57	764.447		711.466	1399.14	1111.65	1094.13	950.13	696.752	1197.91	1041.83			1305.62	959.994	1008.35	649.661	651.297	887.037		1027.59	824.286
ZNF185	Zinc finger protein 185	O15231_YSNVSSIEDSFAMEK	O15231_YSNVSSIEDSFAMEK	1	YSNVSSIEDSFAMEK	YSNVSSIEDSFAMEK	2	YSNVSSIEDSFAMEK2				531.033		567.945		592.934	696.308		681.571			474.085	378.453		758.966							543.375	405.328		353.718
ZNF185	Zinc finger protein 185	O15231_EHSYVLSAAKK	O15231_EHSYVLSAAKK	1	EHSYVLSAAKK	EHSYVLSAAKK	3	EHSYVLSAAKK3														405.134								813.831								246.404
ZNF185	Zinc finger protein 185	O15231_EYVNASEVSSGKPVSAR	O15231_EYVNASEVSSGKPVSAR	1	EYVNASEVSSGKPVSAR	EYVNASEVSSGKPVSAR	3	EYVNASEVSSGKPVSAR3		5395.62	4835.15	5511.59	4715.33	5752.16	4952.66	5364.08	4447.28	5090.78	3994.88	3196.56	4036.86	4578.9	4302.79	4105.68	2891.27	5410.35	3928.21	4704.56	3182.81	5029.55	4231.34	3303.64	3780.97	1733.69	4606.52	4573.98	3779.67	4756.45	3877.55
ZNF185	Zinc finger protein 185	O15231_GALADYEGKDVATR	O15231_GALADYEGKDVATR	1	GALADYEGKDVATR	GALADYEGKDVATR	3	GALADYEGKDVATR3															1840.72
ZNF185	Zinc finger protein 185	O15231_ITLEHLGICCHEYCFK	O15231_ITLEHLGIC(UniMod:4)C(UniMod:4)HEYC(UniMod:4)FK	1	ITLEHLGICCHEYCFK	ITLEHLGIC(UniMod:4)C(UniMod:4)HEYC(UniMod:4)FK	3	ITLEHLGIC(UniMod:4)C(UniMod:4)HEYC(UniMod:4)FK3		385.971	242.285	678.539	326.287	667.008	176.238	427.684	921.826	564.626	602.167	665.503					525.479	388.064	174.898	421.418	144.976			493.696	379.108	332.426	409.372	375.233	488.163	569.34	500.691
ZNF185	Zinc finger protein 185	O15231_RESCGSSVLTDFEGK	O15231_RESC(UniMod:4)GSSVLTDFEGK	1	RESCGSSVLTDFEGK	RESC(UniMod:4)GSSVLTDFEGK	3	RESC(UniMod:4)GSSVLTDFEGK3			354.815	532.354	656.868						355.729								434.485	609.867
ZNF185	Zinc finger protein 185	O15231_RVEVVEEDGPSEK	O15231_RVEVVEEDGPSEK	1	RVEVVEEDGPSEK	RVEVVEEDGPSEK	3	RVEVVEEDGPSEK3		2000.41	2776.33	2540.82	2073.51	1776.96	2175.02	1486.86	1747.35	2181.5	1899.82	1477.46	1505.56	2698.26	2104.23	1804.96	964.055	1597.58	2481.79	1611.9	1380.95	1424.21	1057.64	1671.7	1669.83	939.227	1470.54	1805.62	1381.48	2027.14	1932.29
ACOX3	Peroxisomal acyl-coenzyme A oxidase 3	O15254_SVDFLDAYPGILDQK	O15254_SVDFLDAYPGILDQK	1	SVDFLDAYPGILDQK	SVDFLDAYPGILDQK	2	SVDFLDAYPGILDQK2		256.695	194.078			382.523		505.183		362.605	616.333	263.181		310.716	333.978		477.042		287.068					331.765	367.511	348.918	396.372			312.332
ACOX3	Peroxisomal acyl-coenzyme A oxidase 3	O15254_TIFSALENDPLFAR	O15254_TIFSALENDPLFAR	1	TIFSALENDPLFAR	TIFSALENDPLFAR	2	TIFSALENDPLFAR2																								84.1032
MAPK13	Mitogen-activated protein kinase 13	O15264_ASPQAADLLEK	O15264_ASPQAADLLEK	1	ASPQAADLLEK	ASPQAADLLEK	2	ASPQAADLLEK2		1980.24	2697.02	2397.99	3135.03	2176.42	1491.17	2523.32	2637.82	2136.36	1918.87	2296.71	2687.98	2157.39	2107.24	2683.38	1950.15		2352.19	1811.92			1710.3	2699.75	1887.56	1705.96		1686.65	2061.36	2321.97	2084.26
MAPK13	Mitogen-activated protein kinase 13	O15264_EIVNFSPIAR	O15264_EIVNFSPIAR	1	EIVNFSPIAR	EIVNFSPIAR	2	EIVNFSPIAR2		1809.32	2379.17	2350.71		2098.5	2437.06	1965.17	2432.01	2076.46	1869.07	2421.37	2341.66	1727.44	1812.13	2058.07	2066.44	2704.13	2109.64	1746.06	2264.62		2305.21	2273.83	1690.17	1908.88	1887.73	1469.14	2207.54	3155.08	2717.08
SPTLC1	Serine palmitoyltransferase 1	O15269_ALQGISGLK	O15269_ALQGISGLK	1	ALQGISGLK	ALQGISGLK	2	ALQGISGLK2		896.172	1054.44			1226.93			997.582	1108.31	1391.72	1244.93		1344.4			1262.97	1133.1	957.372		931.603		1057.61	983.565			1123.06	917.855		963.498
SPTLC1	Serine palmitoyltransferase 1	O15269_VVVTVEQTEEELER	O15269_VVVTVEQTEEELER	1	VVVTVEQTEEELER	VVVTVEQTEEELER	2	VVVTVEQTEEELER2		543.358	388.74	314.04		570.182			464			492.078		379.632	387.497	722.914	706.68		372.75				543.84							453.02	613.185
SPTLC1	Serine palmitoyltransferase 1	O15269_DHPALNYNIVSGPPSHK	O15269_DHPALNYNIVSGPPSHK	1	DHPALNYNIVSGPPSHK	DHPALNYNIVSGPPSHK	3	DHPALNYNIVSGPPSHK3		1534.86	667.026	646.694	866.91	1231.52		800.804	1237.38	632.521	1581.52	885.061	1507.67	1760.92	1580.97	1333.91	1167.38	1061.04	773.958	730.86	1413.27		1153.68	1294.48	1723.49		944.832	1017.19		1159.47
SPTLC2	Serine palmitoyltransferase 2	O15270_EIDEVGDLLQLK	O15270_EIDEVGDLLQLK	1	EIDEVGDLLQLK	EIDEVGDLLQLK	2	EIDEVGDLLQLK2		337.491						463.011	367.503	182.643	288.476								231.313		349.031		326.758					492.911		346.418
SPTLC2	Serine palmitoyltransferase 2	O15270_ELIDYLR	O15270_ELIDYLR	1	ELIDYLR	ELIDYLR	2	ELIDYLR2					2239.11			1948.68		1421.82	2013.27						1868.37					8114.92	1765.25	1918.81			1929.32	2213		2453.4
ALOX15B	Polyunsaturated fatty acid lipoxygenase ALOX15B	O15296_ELLIVPGQVVDR	O15296_ELLIVPGQVVDR	1	ELLIVPGQVVDR	ELLIVPGQVVDR	2	ELLIVPGQVVDR2														872.978										432.172		762.646		697.073		449.881
ALOX15B	Polyunsaturated fatty acid lipoxygenase ALOX15B	O15296_GVEDIPGYYYR	O15296_GVEDIPGYYYR	1	GVEDIPGYYYR	GVEDIPGYYYR	2	GVEDIPGYYYR2					1844.86			1013.95	953.567	1377.53		1809.82																	1191.16
ALOX15B	Polyunsaturated fatty acid lipoxygenase ALOX15B	O15296_STGIGIEGFSELIQR	O15296_STGIGIEGFSELIQR	1	STGIGIEGFSELIQR	STGIGIEGFSELIQR	2	STGIGIEGFSELIQR2														230.359
PMM2	Phosphomannomutase 2	O15305_GTFIEFR	O15305_GTFIEFR	0	GTFIEFR	GTFIEFR	2	GTFIEFR2		1965.97	1974.23	2454.94		2617.7		2638.18		2020.22	2443.4	2455.08	3611.88	2664.02	2276.55		1333.92	1798.99	2639.46	2007.57	2040.47			2061.03	2095.08			2752.81		2872.99	1434.49
PMM2	Phosphomannomutase 2	O15305_FVADLRK	O15305_FVADLRK	1	FVADLRK	FVADLRK	2	FVADLRK2														317.604	502.253				915.056
PMM2	Phosphomannomutase 2	O15305_IEFYELDKK	O15305_IEFYELDKK	1	IEFYELDKK	IEFYELDKK	2	IEFYELDKK2		672.769	656.088	1120.5		505.881		701.263	705.802		599.293			1095.2	576.668				652.925						844.555					594.96
PMM2	Phosphomannomutase 2	O15305_IGVVGGSDFEK	O15305_IGVVGGSDFEK	1	IGVVGGSDFEK	IGVVGGSDFEK	2	IGVVGGSDFEK2		2409.35			1389.44		2336.91		2350.89		3162.24	2783.76			2024.01	2753.58		1879.48	2883.94	1947.44	2241.22		3237.95	2613.78	2869.88	1883.14	1952.87	2308.54	2827.32	2283.84	2471.07
PMM2	Phosphomannomutase 2	O15305_TIYFFGDK	O15305_TIYFFGDK	1	TIYFFGDK	TIYFFGDK	2	TIYFFGDK2		2630.78	2636.12	1863.2	1471.28	2475.21	2470.43	2321.1	2509.83	2282.51	2614.66			2849.47	2402.76	2994.61	1524.19	2319.96		2038.58	3167.9	4166.01	3120.42	2575.54	2466.9	2143.97	1986.98	2234.78	2180.79	2447.9	2175.83
PMM2	Phosphomannomutase 2	O15305_YDYVFPENGLVAYK	O15305_YDYVFPENGLVAYK	1	YDYVFPENGLVAYK	YDYVFPENGLVAYK	2	YDYVFPENGLVAYK2		824.549	676.125	846.582	745.329	891.125	863.891	1280.83	978.798	986.07	987.619	1135.4		643.891		405.501	1243.84	968.615	1350.59	701.478	875.193		611.231	673.763	1075.65	628.412	891.866	896.244		664.236	722.35
PMM2	Phosphomannomutase 2	O15305_YDYVFPENGLVAYKDGK	O15305_YDYVFPENGLVAYKDGK	1	YDYVFPENGLVAYKDGK	YDYVFPENGLVAYKDGK	3	YDYVFPENGLVAYKDGK3														1165.96		2048.16								908.035
CHAD	Chondroadherin	O15335_FSDGAFLGVTTLK	O15335_FSDGAFLGVTTLK	1	FSDGAFLGVTTLK	FSDGAFLGVTTLK	2	FSDGAFLGVTTLK2		458.608	518.743	524.094	549.989	876.8	1450.9	557.798	780.433	229.341	564.128		1409.59			1578.01		1024.28	950.168	981.077	1939.09	3102.21	484.326	622.294	385.52	709.935	432.694	832.169	1832.87	1232.56	631.7
CHAD	Chondroadherin	O15335_NQLSSYPSAALSK	O15335_NQLSSYPSAALSK	1	NQLSSYPSAALSK	NQLSSYPSAALSK	2	NQLSSYPSAALSK2		339.243							689.32	423.888			1108.47			776.89		942.791	550.225		771.571	1676.25		860.119	620.376		666.813	512.596	2094.57	1123.85
HMGB3	High mobility group protein B3	O15347_STNPGISIGDVAK	O15347_STNPGISIGDVAK	1	STNPGISIGDVAK	STNPGISIGDVAK	2	STNPGISIGDVAK2		751.883	1085.3	963.148	1399.47	836.955	1312.22	1149.76	711.34	1319.14	1311.91	1136.46		1497.57	1941.73		1236.28	1227.11	946.669	1057.86			1165.61		1434.27	2349.65	957.143	1109.29
PPM1G	Protein phosphatase 1G	O15355_ALEDAFLAIDAK	O15355_ALEDAFLAIDAK	1	ALEDAFLAIDAK	ALEDAFLAIDAK	2	ALEDAFLAIDAK2		495.266			383.654		297.995		384.294	349.59	486.952		461.082	376.809		466.695	705.48	339.429	488.309	712.249				397.47	348.689					376.989
PPM1G	Protein phosphatase 1G	O15355_YLPDIIK	O15355_YLPDIIK	1	YLPDIIK	YLPDIIK	2	YLPDIIK2				579.949	722.86																992.405
EIF3D	Eukaryotic translation initiation factor 3 subunit D	O15371_GAVIATELK	O15371_GAVIATELK	1	GAVIATELK	GAVIATELK	2	GAVIATELK2		1666.51									1858.86	2547.84		1718.04
EIF3D	Eukaryotic translation initiation factor 3 subunit D	O15371_LGDDIDLIVR	O15371_LGDDIDLIVR	1	LGDDIDLIVR	LGDDIDLIVR	2	LGDDIDLIVR2		312.586	384.603	552.176		370.623		656.118	555.172	506.46	751.916	780.743		333.155	472.942	345.056	806.865		422.109	554.389			552.011	624.287	636.247	679.152	522.746	382.9		375.618
EIF3D	Eukaryotic translation initiation factor 3 subunit D	O15371_NEIASVAYR	O15371_NEIASVAYR	1	NEIASVAYR	NEIASVAYR	2	NEIASVAYR2		1537.84				1488.5		2028.58		1497.03	1752.11						2160	2529.57	2079.42		2144.31			1398.47	1582.21			1856.81	2088.54
EIF3D	Eukaryotic translation initiation factor 3 subunit D	O15371_YLILKDPNK	O15371_YLILKDPNK	1	YLILKDPNK	YLILKDPNK	2	YLILKDPNK2		353.261	343.766			561.546	670.532		405.832		635.157			236.305	356.466		607.102		465.15				523.776		360.337	483.223	409.158	385.44			400.833
EIF3D	Eukaryotic translation initiation factor 3 subunit D	O15371_IFHTVTTTDDPVIR	O15371_IFHTVTTTDDPVIR	1	IFHTVTTTDDPVIR	IFHTVTTTDDPVIR	3	IFHTVTTTDDPVIR3		1696.58	1301.78	1225.78	1468.04	1317.24	1458.46	1345.45	1630.52	1103.75	1475.06	1262.68	1268.01	1335.16	1129.03	1236.21	1043.66	1591.11	1341.56	1479.89	1341.97		1227.1	1427.27	1231.85	977.966	1239.84	849.646	1519.08	1467.86	1324.17
EIF3H	Eukaryotic translation initiation factor 3 subunit H	O15372_DFSPEALKK	O15372_DFSPEALKK	1	DFSPEALKK	DFSPEALKK	2	DFSPEALKK2		2034.4	1522.92	1648.77	1475.4	1868.74		2039.97		1411.6	1593.29	1776.44	2632.82	1921.66	1671.43		1679.98	1449.27	1749.31	1509.81	1806.11		1686.57	2015.28	1384.18			1429.96		1959.51	1671.11
EIF3H	Eukaryotic translation initiation factor 3 subunit H	O15372_GEPPLPEEDLSK	O15372_GEPPLPEEDLSK	1	GEPPLPEEDLSK	GEPPLPEEDLSK	2	GEPPLPEEDLSK2		3211.1	2676.19	2998.4	2598.83	2195.04	2702.72		2702.43	3319.71	2306.98	3063.02		3750.07	2756.02		2220.14		2611.23				3493.23	2650.85	1764.32		2246.04	2519.87		2751.91	2287.9
EIF3H	Eukaryotic translation initiation factor 3 subunit H	O15372_SAVADKHELLSLASSNHLGK	O15372_SAVADKHELLSLASSNHLGK	1	SAVADKHELLSLASSNHLGK	SAVADKHELLSLASSNHLGK	3	SAVADKHELLSLASSNHLGK3		688.389	736.819				583.072	576.239	595.587		680.733			793.397	581.358		677.52	742.362					715.7	748.458	871.724		718.117	808.543		718.926
SIGLEC5	Sialic acid-binding Ig-like lectin 5	O15389_DQEAPSTTEYSEIK	O15389_DQEAPSTTEYSEIK	1	DQEAPSTTEYSEIK	DQEAPSTTEYSEIK	2	DQEAPSTTEYSEIK2					232.728							484.398		336.448	755.43				588.802	721.75				586.184	849.709	1434.05	1032.34	405.128
STX7	Syntaxin-7	O15400_TLNQLGTPQDSPELR	O15400_TLNQLGTPQDSPELR	1	TLNQLGTPQDSPELR	TLNQLGTPQDSPELR	2	TLNQLGTPQDSPELR2		886.66	854.248	1068.18	765.288	551.325	594.277	534.786	897.875	763.153	625.566	685.163	504.188	856.291	1402.46	747.697	787.788	496.129	533.62	654.981	921.192	801.466	952.552	500.608	1375.73	1216.41	746.396	578.86		1083.15	358.905
SLC16A3	Monocarboxylate transporter 4	O15427_GGAVVDEGPTGVK	O15427_GGAVVDEGPTGVK	1	GGAVVDEGPTGVK	GGAVVDEGPTGVK	2	GGAVVDEGPTGVK2							1073.43			1226.93					1112.47										2001.22	2195.8
SLC16A3	Monocarboxylate transporter 4	O15427_EPQPEVAAAEEEK	O15427_EPQPEVAAAEEEK	1	EPQPEVAAAEEEK	EPQPEVAAAEEEK	3	EPQPEVAAAEEEK3				2846.31	2201.46	2008.77							2755.41		2282.57					3924.77								722.443	3626.11		2742.65
SLC16A3	Monocarboxylate transporter 4	O15427_LHKPPADSGVDLR	O15427_LHKPPADSGVDLR	1	LHKPPADSGVDLR	LHKPPADSGVDLR	3	LHKPPADSGVDLR3															588.314										742.451	2221.35
CAPN5	Calpain-5	O15484_DSPTGANSYVIIK	O15484_DSPTGANSYVIIK	1	DSPTGANSYVIIK	DSPTGANSYVIIK	2	DSPTGANSYVIIK2		599.841	915.121			640.025		1491.78	512.181		1345.83			629.539				642.67	685.907	995.829					1026.12			1219.11
ARPC5	Actin-related protein 2/3 complex subunit 5	O15511_ALAAGGVGSIVR	O15511_ALAAGGVGSIVR	1	ALAAGGVGSIVR	ALAAGGVGSIVR	2	ALAAGGVGSIVR2		9070.23	14011.6	16056	11587.4	12250.8	15650	13340.6	12844.7	14828.4	11490.6	16942.9	17679.7	19259.4	31207.6	11231.8	15499.9	16845.7	8793.56	14664.3	13990.9	8389.32	19973.6	14290.2	24815.6	32552.5	12882.5	14399	16703.2	10513.3	7334.01
ARPC5	Actin-related protein 2/3 complex subunit 5	O15511_KVDVDEYDENK	O15511_KVDVDEYDENK	1	KVDVDEYDENK	KVDVDEYDENK	2	KVDVDEYDENK2					147.254		279.745	91.4751		157.558							217.154	330.292	158.268						305.938					204.981
ARPC5	Actin-related protein 2/3 complex subunit 5	O15511_QGNMTAALQAALK	O15511_QGNMTAALQAALK	1	QGNMTAALQAALK	QGNMTAALQAALK	2	QGNMTAALQAALK2									364.309			306.07		415.879	1014.1			819.528					1214.94
ARPC5	Actin-related protein 2/3 complex subunit 5	O15511_VDVDEYDENK	O15511_VDVDEYDENK	1	VDVDEYDENK	VDVDEYDENK	2	VDVDEYDENK2		528.949	406.299	610.559				354.837		506.021	772.519						617.313	676.974	657.117	791.731	820.44		1385.73		1000.62	1095.11	589.265		989.89
ARPC5	Actin-related protein 2/3 complex subunit 5	O15511_KVDVDEYDENK	O15511_KVDVDEYDENK	1	KVDVDEYDENK	KVDVDEYDENK	3	KVDVDEYDENK3				251.041	630.071					409.546		292.484		140.525				594.405	451.856	720.029	579.984		385.028		693.118	1224.96	311.111
DHX15	ATP-dependent RNA helicase DHX15	O43143_EVDDLGPEVGDIK	O43143_EVDDLGPEVGDIK	1	EVDDLGPEVGDIK	EVDDLGPEVGDIK	2	EVDDLGPEVGDIK2		1435.1	1905.45	1672.16	1681.17		1793.2	1696.29	1658.25	2009.88	1245.68	1455.84		1616.19	2350.24		1609.2	1888.8	2112.46	1918.83			2019.21	1671.27	1493.97	2476.53	1634.26	1801.06		1622.94
DHX15	ATP-dependent RNA helicase DHX15	O43143_SNLGSVVLQLK	O43143_SNLGSVVLQLK	1	SNLGSVVLQLK	SNLGSVVLQLK	2	SNLGSVVLQLK2		449.489	588.175	675.234	364.337	607.761		479.783	421.735	647.397	866.669	452.947	1037.97	840.015	1165.77		644.897	798.095	715.967	784.312	324.177		789.842	742.407	571.691	1155.33	636.722	901.005		641.747	407.457
DHX15	ATP-dependent RNA helicase DHX15	O43143_VESLLVTAISK	O43143_VESLLVTAISK	1	VESLLVTAISK	VESLLVTAISK	2	VESLLVTAISK2		406.499						779.086	507.205	727.058	528.79			581.698	671.393			884.577		1036.06				572.767						985.131
DHX15	ATP-dependent RNA helicase DHX15	O43143_YGVIILDEAHER	O43143_YGVIILDEAHER	1	YGVIILDEAHER	YGVIILDEAHER	2	YGVIILDEAHER2		418.267		498.213	543.506			462.726		682.43	466.423			560.895	936.48		819.831		413.848	763.592				562.982	465.978	889.503		460.53		903.061
DHX15	ATP-dependent RNA helicase DHX15	O43143_YGVIILDEAHER	O43143_YGVIILDEAHER	1	YGVIILDEAHER	YGVIILDEAHER	3	YGVIILDEAHER3		432.584	273.244		574.11	524.657	674.696	553.288		583.543	398.691	540.35		845.316	631.87		501.265	454.066	419.104	689.427	561.791		546.507	526.571	618.698		560.05	397.629	718.468	695.053
RNMT	mRNA cap guanine-N(7) methyltransferase	O43148_SVLIGEFLEK	O43148_SVLIGEFLEK	1	SVLIGEFLEK	SVLIGEFLEK	2	SVLIGEFLEK2		1211.99	805.467		908.359	803.693		880.483		964.038	756.086			662.498					878.329	1042.07			1100.78	1227.4	817.293		875.746	652.18	1321.61	1152.12
CYB5B	Cytochrome b5 type B	O43169_GQEVETSVTYYR	O43169_GQEVETSVTYYR	1	GQEVETSVTYYR	GQEVETSVTYYR	2	GQEVETSVTYYR2		431.592								489.375		691.448			403.652		851.822	983.015	537.65	468.995	822.365				934.459		250.143	408.792			331.673
PHGDH	D-3-phosphoglycerate dehydrogenase	O43175_AGTGVDNVDLEAATR	O43175_AGTGVDNVDLEAATR	1	AGTGVDNVDLEAATR	AGTGVDNVDLEAATR	2	AGTGVDNVDLEAATR2		667.89	445.163	875.367	777.434			585.312	509.886		741.531	877.547				391.397	929.519	763.877	628.782				715.391	734.877			384.02	715.385		1138.61
PHGDH	D-3-phosphoglycerate dehydrogenase	O43175_DLPLLLFR	O43175_DLPLLLFR	1	DLPLLLFR	DLPLLLFR	2	DLPLLLFR2		1320.25	834.995	1561.2	2076.34	1263.5	1825.36	1886.72	1981.12	1332.74	1450.44	1726.42	2009.31	866.437	1381.35	1807.52	1900.66	2945.08	1669.4	823.565	1845.87	1512.96	1593.94	1368.4	1561.44	1411.65	2211.35	1577.44	1815.71	3645.85	2634.67
PHGDH	D-3-phosphoglycerate dehydrogenase	O43175_EELIAELQDCEGLIVR	O43175_EELIAELQDC(UniMod:4)EGLIVR	1	EELIAELQDCEGLIVR	EELIAELQDC(UniMod:4)EGLIVR	2	EELIAELQDC(UniMod:4)EGLIVR2		196.697															612.716	278.473	111.972	296.242	226.787							103.059
PHGDH	D-3-phosphoglycerate dehydrogenase	O43175_GGIVDEGALLR	O43175_GGIVDEGALLR	1	GGIVDEGALLR	GGIVDEGALLR	2	GGIVDEGALLR2		3382.28	2986.1	4351.08	6255.33	4443.06	3993.55	5548.22	5105.15	3527.86	3746.58	5337.14	5730.43	2875.76	4213.93	5094.86	6801.88	8005.69	4920.01	4630.68	2988.57	4458.7	4711.43	4524.81	3903.56	4623.78	5206.5	3791.75	4946.45	7420.89	6931.56
PHGDH	D-3-phosphoglycerate dehydrogenase	O43175_GTIQVITQGTSLK	O43175_GTIQVITQGTSLK	1	GTIQVITQGTSLK	GTIQVITQGTSLK	2	GTIQVITQGTSLK2		1060.03	656.503	1611.69	1195.13	1238.18	1020.15	1770.29	2204.86	1119.97	1649.24	1400.65	1089.64	936.609	1050.87	1548.96	2483.39	1904.47	1102.79	685.604	1107.03	673.439	1435.66	1243.6	1055.64	955.909	1339.97	1164.99	1712.16	2701.96	1446.32
PHGDH	D-3-phosphoglycerate dehydrogenase	O43175_NAGNCLSPAVIVGLLK	O43175_NAGNC(UniMod:4)LSPAVIVGLLK	1	NAGNCLSPAVIVGLLK	NAGNC(UniMod:4)LSPAVIVGLLK	2	NAGNC(UniMod:4)LSPAVIVGLLK2						273.514			224.411			273.462					268.694											100.08
PHGDH	D-3-phosphoglycerate dehydrogenase	O43175_TLGILGLGR	O43175_TLGILGLGR	1	TLGILGLGR	TLGILGLGR	2	TLGILGLGR2		2593.17	2647.04	4824.33	4352.85	4422.12	4143.6	4649.35	5382.26	3045.05	5178	4919.99	6420.88	3565.88	4151.3	4652.56	4515.1	7530.13	4311.81	4193.36	2510.94	3966.15	4658.13	4495.62	3912.02	2993.76	4551.08	3403.22	4296.73	7410.27	7163.48
PHGDH	D-3-phosphoglycerate dehydrogenase	O43175_VLISDSLDPCCR	O43175_VLISDSLDPC(UniMod:4)C(UniMod:4)R	1	VLISDSLDPCCR	VLISDSLDPC(UniMod:4)C(UniMod:4)R	2	VLISDSLDPC(UniMod:4)C(UniMod:4)R2				781.947	681.088	659.114		614.286	1110.4	478.14	781.335						940.097	943.425						813.201						1572.11
PHGDH	D-3-phosphoglycerate dehydrogenase	O43175_VTADVINAAEK	O43175_VTADVINAAEK	1	VTADVINAAEK	VTADVINAAEK	2	VTADVINAAEK2		1112.42	961.574	1599.73	1660.37		1202.95	1378.69	1207.71	968.024	1497.42	1267.01		794.909			1861.39	1851.16	728.924	1156.9	1357.1			1532.95			1305.38	729.74		1580.05
NDUFS4	NADH dehydrogenase [ubiquinone] iron-sulfur protein 4, mitochondrial	O43181_LDITTLTGVPEEHIK	O43181_LDITTLTGVPEEHIK	1	LDITTLTGVPEEHIK	LDITTLTGVPEEHIK	3	LDITTLTGVPEEHIK3		390.15																	923.084											301.555
DYNC1LI2	Cytoplasmic dynein 1 light intermediate chain 2	O43237_NILVFGEDGSGK	O43237_NILVFGEDGSGK	1	NILVFGEDGSGK	NILVFGEDGSGK	2	NILVFGEDGSGK2		4001.47	2911.41	2914.62	3620.63	3497.05	3632.83	3696.93	3089.22	2477.27	3121.84	3339.54	2997.77	2819.39	2330.63	4205.2	3636.98	2783.99	2957.12	3110.79	3393.54	4286.83	3942.66	2838.12	2755.38	2395.22	3013.59	2727.71		3563.42	2593.63
KLK10	Kallikrein-10	O43240_ALQLPYR	O43240_ALQLPYR	1	ALQLPYR	ALQLPYR	2	ALQLPYR2		8497.49	12277.5	15705.9	14692.4	8492.24	11153.7	7616.67	10160.6	9243.71	10506.7	13081	22269.7	13689.7	11103.2	17715.7	10195.1	16587.6	10193.3	14380.9	19143.8	15152.3	15177	21582.7	13004.2	12865	9970.83	9920.74	14778.6	14990.1	13213.6
KLK10	Kallikrein-10	O43240_GLTCSSITILSPK	O43240_GLTC(UniMod:4)SSITILSPK	1	GLTCSSITILSPK	GLTC(UniMod:4)SSITILSPK	2	GLTC(UniMod:4)SSITILSPK2		13240	10978.7	14128.8	10768.5	7628.91	9044.72	6360.13	7227.89	8644.27	8073.62	9022.21	8172.09				21821.2	11759.6	11199.9	12368.7	20477.1	20408	19601.5	19765.5	10093.4	11599.8	8633.91	8239.35	18049.2	13172.9	14197.6
KLK10	Kallikrein-10	O43240_LDPEAYGSPCAR	O43240_LDPEAYGSPC(UniMod:4)AR	1	LDPEAYGSPCAR	LDPEAYGSPC(UniMod:4)AR	2	LDPEAYGSPC(UniMod:4)AR2		2076.8		1522.96	3019.1	2255.83	3276.88	2259.52	3343.29			2294.08					1598.4	3213.8	3558.48			3000.82			4980.35	3393.07		2682.1	5238.73		4922.32
KLK10	Kallikrein-10	O43240_VGDDHLLLLQGEQLR	O43240_VGDDHLLLLQGEQLR	1	VGDDHLLLLQGEQLR	VGDDHLLLLQGEQLR	2	VGDDHLLLLQGEQLR2		207.124	182.679					161.356						153.704			238.377		35.9143		226.106		437.617	178.417			144.86			96.7858
KLK10	Kallikrein-10	O43240_YHQGSGPILPR	O43240_YHQGSGPILPR	1	YHQGSGPILPR	YHQGSGPILPR	2	YHQGSGPILPR2		1187.92	1369.06	1669.47	954.901	838.829	673.034	634.121	1059.76	929.926	970.716	1157.45	1243.34	2221.94	1195.64	1651.73	2610.11	1138.66	820.827	758.233	1578.31		1976.09	1292.88	1627.23	938.257	1079.19	703.049	1625.79	1609.88	1389.3
KLK10	Kallikrein-10	O43240_RTDEHDLMLLK	O43240_RTDEHDLMLLK	1	RTDEHDLMLLK	RTDEHDLMLLK	3	RTDEHDLMLLK3		1433.67	971.695	3560.36	1839.8	1189.3		1565.57	1783.57	688.233	1798.14	1441.06	1968.48	2089.64	1420.18		6388.25	2038.22	1367.18		2872.18		1995.23	5118.31	2680.11	2144.37	1029.82	2214.25	1927.18	2530.67	2069.09
KLK10	Kallikrein-10	O43240_VGDDHLLLLQGEQLR	O43240_VGDDHLLLLQGEQLR	1	VGDDHLLLLQGEQLR	VGDDHLLLLQGEQLR	3	VGDDHLLLLQGEQLR3		11504.4	13264.1	16131.5	8232.51	9490.72	11511.4	6202.03	9708.34	9545.78	11306	14909.1	9349.62	10330.7	5999.06	13010	21840.9	10126	9774.75	10550.8	20089.2	17741.8	19568	16384.2	14887.3	13463.1	10763.9	9469.54	16388.1	17423.3	17038.9
KLK10	Kallikrein-10	O43240_VGDDHLLLLQGEQLRR	O43240_VGDDHLLLLQGEQLRR	1	VGDDHLLLLQGEQLRR	VGDDHLLLLQGEQLRR	3	VGDDHLLLLQGEQLRR3		884.172	597.756	834.662	167.404			194.197	441.941	263.093	432.279	351.011		748.347		939.85	1388.75	771.891		686.714	798.121	979.383	608.848	515.885	580.564		353.738	372.377		978.871	871.056
KLK10	Kallikrein-10	O43240_YHQGSGPILPR	O43240_YHQGSGPILPR	1	YHQGSGPILPR	YHQGSGPILPR	3	YHQGSGPILPR3				5918.61	3242.42	2414.57			2990.95		3363.81			5091.89	3881.88		3829.21		3241.6					4132.7	4535.08	4192.07
KLK10	Kallikrein-10	O43240_VGDDHLLLLQGEQLRR	O43240_VGDDHLLLLQGEQLRR	1	VGDDHLLLLQGEQLRR	VGDDHLLLLQGEQLRR	4	VGDDHLLLLQGEQLRR4		6589.42	5787.43	7766.68	5280.02	2759.85	4105.07	2895.8	4314.02	3484.74	3848.99	3526.97	4729.45	7923.87	3684.52	11470.8	9233.77	5114.59	5012.73	5413.15	9434.46	6580.9	9317.96	8462.06	4304.13	4607.24	5369.26	5145.1	6948.41	8016.43	7547.54
PSMD3	26S proteasome non-ATPase regulatory subunit 3	O43242_DGVIEASINHEK	O43242_DGVIEASINHEK	1	DGVIEASINHEK	DGVIEASINHEK	2	DGVIEASINHEK2		402.18	594.988	430.172	515.45	444.958		434.252	493.948	449.652	292.085	556.178	466.488	423.004	359.105		585.495	513.209	315.618		414.09		552.321	614.17	624.121	778.926	399.037	478.347		468.542	583.672
PSMD3	26S proteasome non-ATPase regulatory subunit 3	O43242_ELDTVTLEDIK	O43242_ELDTVTLEDIK	1	ELDTVTLEDIK	ELDTVTLEDIK	2	ELDTVTLEDIK2		5030.16	4688.5	4549.15	4943.66	5167.89	5341.15	5091.28	4809.39	4479.06	4528.63	5244.43	5485.12	3740.44	3000.7	4801.18	4651.95	6247.86	5843.65	5136.02	4532.62	8735.05	6223.08	5324.72	4700.59	4343.17	4210.51	3983.61	6070.79	4251.19	5143.83
PSMD3	26S proteasome non-ATPase regulatory subunit 3	O43242_FNQVLDQFGEK	O43242_FNQVLDQFGEK	1	FNQVLDQFGEK	FNQVLDQFGEK	2	FNQVLDQFGEK2			1978.9	1172.72					2029.35		2575.09			606.486			1360.34	1489	1717.01	1023.9	1753.95			1544.31		3076.32			3105.5	2823.56	1090.01
PSMD3	26S proteasome non-ATPase regulatory subunit 3	O43242_ISLADIAQK	O43242_ISLADIAQK	1	ISLADIAQK	ISLADIAQK	2	ISLADIAQK2		1900.96	1913.36	2207.09	2269.45	3588.35		1363.56	2014.74	2323.15	1739.84	2495.58			1453.14		2530.1	2430.62	1633	3577.22	2221.85		2715.84		2133.8			2149.92	3001.04	1998.15	1733.03
PSMD3	26S proteasome non-ATPase regulatory subunit 3	O43242_LQLDSPEDAEFIVAK	O43242_LQLDSPEDAEFIVAK	1	LQLDSPEDAEFIVAK	LQLDSPEDAEFIVAK	2	LQLDSPEDAEFIVAK2		267.866	302.565	294.534				413.243	263.575	371.367	449.642			179.279			301.518		160.093	235.462				213.183	186.661		263.965				352.46
PSMD3	26S proteasome non-ATPase regulatory subunit 3	O43242_AIRDGVIEASINHEK	O43242_AIRDGVIEASINHEK	1	AIRDGVIEASINHEK	AIRDGVIEASINHEK	3	AIRDGVIEASINHEK3		648.249	675.392											584.884					450.276					543.769	538.261			794.283		414.395
PSMD3	26S proteasome non-ATPase regulatory subunit 3	O43242_ELDTVTLEDIKEHVK	O43242_ELDTVTLEDIKEHVK	1	ELDTVTLEDIKEHVK	ELDTVTLEDIKEHVK	3	ELDTVTLEDIKEHVK3									663.735					1989.83	3738	2196.13
PSMD3	26S proteasome non-ATPase regulatory subunit 3	O43242_VYEFLDKLDVVR	O43242_VYEFLDKLDVVR	1	VYEFLDKLDVVR	VYEFLDKLDVVR	3	VYEFLDKLDVVR3		256.279		373.466	375.758	170.008			357.891	480.31		300.212		657.959		728.006	297.392							627.347						389.004
PAPSS1	Bifunctional 3'-phosphoadenosine 5'-phosphosulfate synthase 1	O43252_DIVPVDASYEVK	O43252_DIVPVDASYEVK	1	DIVPVDASYEVK	DIVPVDASYEVK	2	DIVPVDASYEVK2		1237.7								954.45				1396.96			1955.15	2490.43	1607.39	1965.61			2201.1			1647.41		1744.69		1494.45
ZW10	Centromere/kinetochore protein zw10 homolog	O43264_DSVVLSLLK	O43264_DSVVLSLLK	1	DSVVLSLLK	DSVVLSLLK	2	DSVVLSLLK2		431.731	381.143	527.296	783.796	530.946	457.334	419.322		313.486	453.743			433.715	398.758		164.75		609.23	477.626			499.033	328.874	459.123	498.22	749.732	479.787	363.091	605.837	505.344
SPINT1	Kunitz-type protease inhibitor 1	O43278_EGFINYLTR	O43278_EGFINYLTR	1	EGFINYLTR	EGFINYLTR	2	EGFINYLTR2		4577.53	5119.21	5258.62	3351.39	4413	3466.37	5483.2	4001.35	2546.53	3204.89	5327.46	5421.67	3007.53	3614.37	5464.04	4843.88	5223.28	5938.12	4071.97	6134.11	16528.1	4760.13	3783.83	6731.05	4931.21	5333.59	4677.42	6323.83	5185.96	2756.54
SPINT1	Kunitz-type protease inhibitor 1	O43278_FTYGGCYGNK	O43278_FTYGGC(UniMod:4)YGNK	1	FTYGGCYGNK	FTYGGC(UniMod:4)YGNK	2	FTYGGC(UniMod:4)YGNK2		363.101	348.768					517.322		405.182												1005.95	667.145		557.718		594.681	705.6		578.431
SPINT1	Kunitz-type protease inhibitor 1	O43278_SFVYGGCLGNK	O43278_SFVYGGC(UniMod:4)LGNK	1	SFVYGGCLGNK	SFVYGGC(UniMod:4)LGNK	2	SFVYGGC(UniMod:4)LGNK2		2495.05	1993.27	2676.16	1946.78	2492.6	1513.08	2168.63	2747.19	2110.14	2666.95	2224.96					1715.93	2487.56	2289.23	2198.82	3737.07	4184.39		2416.38	3655.9	3154.35	2705.91	2582.01	2388.55	2638.41	2427.52
SPINT1	Kunitz-type protease inhibitor 1	O43278_VQPQEPLVLK	O43278_VQPQEPLVLK	1	VQPQEPLVLK	VQPQEPLVLK	2	VQPQEPLVLK2		2957.27	1441.33	1752.78	2519.41	1796.12		1921.07	2303.57	1326.17	1467.07	1549.85	1792.08	1728.84	2357.44	2356.47	1899.19	1934.41	1842.93	2013.13	2247.62		1588.85	1622.45	2007.67	2038.43	1633.84	1811.59	2719.36	1643.94	1436.78
B4GALT5	Beta-1,4-galactosyltransferase 5	O43286_VAILIPFR	O43286_VAILIPFR	1	VAILIPFR	VAILIPFR	2	VAILIPFR2																					4708.76
PPIP5K2	Inositol hexakisphosphate and diphosphoinositol-pentakisphosphate kinase 2	O43314_FFDLFEK	O43314_FFDLFEK	1	FFDLFEK	FFDLFEK	2	FFDLFEK2		482.908	342.113						307.252	531.835				362.026						434.83			561.717		376.082	743.487				403.286
EEF1E1	Eukaryotic translation elongation factor 1 epsilon-1	O43324_EYLLGSTAEEK	O43324_EYLLGSTAEEK	0	EYLLGSTAEEK	EYLLGSTAEEK	2	EYLLGSTAEEK2		1615.57	1412.74	1645.06	1585.29	1229.77		1174.23	983.316	1419.02	1168.71	891.986	1757.81	1481.7		1231.48	1673.07	1460.88	1255.76	1086.82	2360.64	1061.64	1866.39	1638.51	1721.84	1208.88	1081.82	1185.77	1610.61	1102.02	1173.53
HNRNPR	Heterogeneous nuclear ribonucleoprotein R	O43390_DLYEDELVPLFEK	O43390_DLYEDELVPLFEK	1	DLYEDELVPLFEK	DLYEDELVPLFEK	2	DLYEDELVPLFEK2		671.031	835.006	1048.42	1303.84	1127.76	1060.66	919.973	972.908	1284.28	991.372	1006.12		1092.86	1018.3	764.966	958.931	626.717	1139.52	577.752	663.174	663.491	553.932	950.685	617.353	1298.99	805.577	973.401	668.63	822.065	501.483
HNRNPR	Heterogeneous nuclear ribonucleoprotein R	O43390_DYAFVHFEDR	O43390_DYAFVHFEDR	1	DYAFVHFEDR	DYAFVHFEDR	2	DYAFVHFEDR2		802.998	416.601	600.384				381.33	752.264	669.348		1131.68		548.793			630.947		653.412	950.667				706.883	676.324	1244.19	643.509	505.246		687.214
HNRNPR	Heterogeneous nuclear ribonucleoprotein R	O43390_ENILEEFSK	O43390_ENILEEFSK	1	ENILEEFSK	ENILEEFSK	2	ENILEEFSK2		3850.22	3680.67	3844.02		5690	4949.39	4050.09	3388.04	4027.31	3685.09	5217.09		2477.37		2310.33	4550.34	4475.51	4679.85	6085.44	3888.06		4408.39	4689.63	3179.06	5141.84	4104.25	4363.7	3978.23	4250.42	3579.09
HNRNPR	Heterogeneous nuclear ribonucleoprotein R	O43390_GYAFITFCGK	O43390_GYAFITFC(UniMod:4)GK	1	GYAFITFCGK	GYAFITFC(UniMod:4)GK	2	GYAFITFC(UniMod:4)GK2		1034.9	1173.03	1272.38	1251.29	1198.31	1320.87	1383.98	1293.94	1578.03	1016.72	1282.72					859.548		1684.68	1241.04			1247.32	1631.66	1069.79	1626.77		1326.93		908.377
HNRNPR	Heterogeneous nuclear ribonucleoprotein R	O43390_NLATTVTEEILEK	O43390_NLATTVTEEILEK	1	NLATTVTEEILEK	NLATTVTEEILEK	2	NLATTVTEEILEK2		538.127	855.571	381.825	633.509	544.055	529.018	497.378	618.617	591.267	378.569	433.15		296.052	633.402	773.555	803.001	436.287	790.297	991.881	789.623		849.946	508.841	515.158	1045.46	588.651	626.101	656.199	448.889	562.139
HNRNPR	Heterogeneous nuclear ribonucleoprotein R	O43390_LCDSYEIRPGK	O43390_LC(UniMod:4)DSYEIRPGK	1	LCDSYEIRPGK	LC(UniMod:4)DSYEIRPGK	3	LC(UniMod:4)DSYEIRPGK3		226.702	349.069			317.194		342.013	304.096	248.412	217.188	240.494					304.16	349.022			258.468		372.203	350.726	255.937					424.924
HNRNPR	Heterogeneous nuclear ribonucleoprotein R	O43390_STAYEDYYYHPPPR	O43390_STAYEDYYYHPPPR	1	STAYEDYYYHPPPR	STAYEDYYYHPPPR	3	STAYEDYYYHPPPR3		775.824				395.838			891.14		827.924			955.63	992.258	1056.46			1047.17											941.586
TXNL1	Thioredoxin-like protein 1	O43396_IDQYQGADAVGLEEK	O43396_IDQYQGADAVGLEEK	1	IDQYQGADAVGLEEK	IDQYQGADAVGLEEK	2	IDQYQGADAVGLEEK2		659.922	477.251	420.533	767.406	708.946	305.131	527.834	864.849	745.063	689.639	796.131		597.059		676.709	534.968		317.473	374.456	417.554		887.928	553.577	666.503	746.536	489.163			993.038
TXNL1	Thioredoxin-like protein 1	O43396_IFINLPR	O43396_IFINLPR	1	IFINLPR	IFINLPR	2	IFINLPR2		6424.67	6557.2	8046.4	7821.46	8820.63	6284.37	9440.38	8782.74	7490.97	7749.01	8802.06	11446.1	9510.42	9168.05	9224.89	5138.18	8714.29	8296.58	7448.91	7355.85	10085.5	7504.1	7815.08	8162.93	8131	6848.87	7411.68	7060.3	9253.19	9584.34
TXNL1	Thioredoxin-like protein 1	O43396_VRIDQYQGADAVGLEEK	O43396_VRIDQYQGADAVGLEEK	1	VRIDQYQGADAVGLEEK	VRIDQYQGADAVGLEEK	3	VRIDQYQGADAVGLEEK3		707.981	468.905	864.303	760.727	523.852	562.061	701.017	908.109	726.493	673.498	675.98	980.252	425.978	996.222	1451.2	634.721	670.019	473.051	948.918	714.075	815.854	321.788	684.46	809.076	553.198	701.829	770.874	644.054	728.582	1158.46
TPD52L2	Tumor protein D54	O43399_LGLSTLGELK	O43399_LGLSTLGELK	1	LGLSTLGELK	LGLSTLGELK	2	LGLSTLGELK2		5932.44	6597.01	6862.98	4654.02	5994.83	7505.53	4983.79	4695.3	6392.5	4616.75	6937.64	4029.83	6971.99	4794.17	5466.03	6273.44	6909.61	7603.38	6808.68	8225.45	7603.19	9583.14	7983.73	7521.56	6603.14	6171.32	5429.45	5657.59	6145.71	5217.19
TPD52L2	Tumor protein D54	O43399_TSAALSTVGSAISR	O43399_TSAALSTVGSAISR	1	TSAALSTVGSAISR	TSAALSTVGSAISR	2	TSAALSTVGSAISR2		1093.58	1778.31	2710.15	1859.15	1544.57	1567.12	1853.32	1869.98	1576.2	1328.56	1974.46	2310.7	2742.85	2671.39	1643.7	2408.13	2545.75	1674.76		2242.2		1867.32	1672.32	3735.17	2254.27	1635.23	1627.21
TPD52L2	Tumor protein D54	O43399_VEEEIVTLR	O43399_VEEEIVTLR	1	VEEEIVTLR	VEEEIVTLR	2	VEEEIVTLR2		1677.82	1752.79	2316.37	3624.78	3060.85	3662.37	3299.87	1563.93	2305.55	2561.8	2852.33	6044.87	2272.12	2631.68	1394.33	2955.45	4331.38	3515.5	3279.21	3251.12	4834.2	2506.43	2017.14	4838.61	4333.08	4188.27	4524.48	2641.35	2319.9	2643.44
TPD52L2	Tumor protein D54	O43399_TPAVEGLTEAEEEELRAELTK	O43399_TPAVEGLTEAEEEELRAELTK	1	TPAVEGLTEAEEEELRAELTK	TPAVEGLTEAEEEELRAELTK	3	TPAVEGLTEAEEEELRAELTK3				291.135								349.493			234.04				430.778						387.113
MGAM	Maltase-glucoamylase	O43451_AYVAFPDFFR	O43451_AYVAFPDFFR	0	AYVAFPDFFR	AYVAFPDFFR	2	AYVAFPDFFR2			430.994	510.908		327.025		280.348	333.17	804.752	281.054	688.102	506.93	481.576	1330.45		731.194	314.334		571.515	554.586		768.148	529.702	572.015	2170.94	498.544	614.182		248.781
MGAM	Maltase-glucoamylase	O43451_DFTYDSVDFK	O43451_DFTYDSVDFK	1	DFTYDSVDFK	DFTYDSVDFK	2	DFTYDSVDFK2			483.195	739.07						681.999				542.294	710.869										587.361	2179.33			735.576
MGAM	Maltase-glucoamylase	O43451_FAGFPALINR	O43451_FAGFPALINR	1	FAGFPALINR	FAGFPALINR	2	FAGFPALINR2			1483.59	1988.37						1663.28				2122.52	5995.87		1164.52	1397.8					2375.99	945.456	1823.94	5765.81	1271.58
MGAM	Maltase-glucoamylase	O43451_GVEDDVFIK	O43451_GVEDDVFIK	1	GVEDDVFIK	GVEDDVFIK	2	GVEDDVFIK2										1712.6									799.615						1312.82	5690.41		1501.1
MGAM	Maltase-glucoamylase	O43451_ILDGYLFCK	O43451_ILDGYLFC(UniMod:4)K	1	ILDGYLFCK	ILDGYLFC(UniMod:4)K	2	ILDGYLFC(UniMod:4)K2			813.976						592.579	642.46	404.415								350.889	1516.58	475.667		1378.26	688.077	890.49	2058.09	571.815	845.562		385.028
MGAM	Maltase-glucoamylase	O43451_KNPLGLIIALDENK	O43451_KNPLGLIIALDENK	1	KNPLGLIIALDENK	KNPLGLIIALDENK	3	KNPLGLIIALDENK3				238.254						247.731				329.522	1052.38					412.635				289.028	333.238	854.598	407.713	407.297
MGAM	Maltase-glucoamylase	O43451_YLYGFGETEHR	O43451_YLYGFGETEHR	1	YLYGFGETEHR	YLYGFGETEHR	3	YLYGFGETEHR3			164.903																	365.613					294.028	876.674
AKR7A2	Aflatoxin B1 aldehyde reductase member 2	O43488_FYAYNPLAGGLLTGK	O43488_FYAYNPLAGGLLTGK	0	FYAYNPLAGGLLTGK	FYAYNPLAGGLLTGK	2	FYAYNPLAGGLLTGK2		1590.55	2781.79	1497.12	1166.73	904.777	1137.92	1584.37	1278.09	1441.91	1047.85	757.331	1132.65	1732.9	1497.75	1303.01	1219.7	1424.29	1183.76	1771.2	1010.91	1668.31	1508.05	1327.99	1660.55	1900.8	948.232	1383.26	1349.69	1285.15	852.602
AKR7A2	Aflatoxin B1 aldehyde reductase member 2	O43488_ALQAAYGASAPSVTSAALR	O43488_ALQAAYGASAPSVTSAALR	1	ALQAAYGASAPSVTSAALR	ALQAAYGASAPSVTSAALR	2	ALQAAYGASAPSVTSAALR2			462.107	555.045	246.223	634.532			738.297	552.294	871.495			313.643	335.887		636.928	298.692	345.809				707.231	245.116	948.398	585.625	270.895	696.84		538.356
PROM1	Prominin-1	O43490_LSLSQLNSNPELR	O43490_LSLSQLNSNPELR	1	LSLSQLNSNPELR	LSLSQLNSNPELR	2	LSLSQLNSNPELR2		855.09	788.565	1344.22				1005.51	1220.08	533.576	742.337	747.257	691.845	499.323	722.838	965.337		774.729	706.496	1016.02	942.405	4041.91	1511.04	621.04	996.871	1910.38	1065.4	668.313	1763.16	752.259	1624.72
PROM1	Prominin-1	O43490_LTFEQVYSDCK	O43490_LTFEQVYSDC(UniMod:4)K	1	LTFEQVYSDCK	LTFEQVYSDC(UniMod:4)K	2	LTFEQVYSDC(UniMod:4)K2				482.988															291.699		299.04				603.334	839.388	363.617	505.167			414.839
PROM1	Prominin-1	O43490_TLLNETPEQIK	O43490_TLLNETPEQIK	1	TLLNETPEQIK	TLLNETPEQIK	2	TLLNETPEQIK2				676.7				951.026												660.913		2034.04									821.908
B4GAT1	Beta-1,4-glucuronyltransferase 1	O43505_EPGEFALLR	O43505_EPGEFALLR	1	EPGEFALLR	EPGEFALLR	2	EPGEFALLR2		1288.31	1435.99		1457.48		1678.31		1167.12	1474.59		1836.03		949.676		2760.63		1950.79	1745.38		2406.27	5945.79			1045.92	2426.18		1663.37		1140.19	1561.78
B4GAT1	Beta-1,4-glucuronyltransferase 1	O43505_TALASGGVLDASGDYR	O43505_TALASGGVLDASGDYR	1	TALASGGVLDASGDYR	TALASGGVLDASGDYR	2	TALASGGVLDASGDYR2					377.228											1112.2			376.032											480.498
TNFSF12;TNFSF13	Isoform TWE-PRIL of Tumor necrosis factor ligand superfamily member 12	O43508-2_LNLSPHGTFLGFVK	O43508-2_LNLSPHGTFLGFVK	0	LNLSPHGTFLGFVK	LNLSPHGTFLGFVK	3	LNLSPHGTFLGFVK3		559.52	775.11	783.029	1171.21	1885.14	840.585	1377.73	1157.79	707.207	1262	1484.09				935.865		1237.51	747.613	474.865	1122.24	5242.35	708.216	350.596	463.64	803.419	845.504	1468.61	2060.71	771.835	1095.47
WIPF1	WAS/WASL-interacting protein family member 1	O43516_GAPPLPPIPR	O43516_GAPPLPPIPR	1	GAPPLPPIPR	GAPPLPPIPR	2	GAPPLPPIPR2			1630.21				2300.16		767.044	1391.55				1756.84	1775.26					1953.71	895.092		2078.01		832.365	4072.43	2169.36	1070.62
TGM5	Protein-glutamine gamma-glutamyltransferase 5	O43548_ISYSQYSQYLSTDK	O43548_ISYSQYSQYLSTDK	1	ISYSQYSQYLSTDK	ISYSQYSQYLSTDK	2	ISYSQYSQYLSTDK2		339.228	308.814	435.57			544.514	455.008			358.921	387.237					489.198	350.87						512.438	414.687		352.473				265.264
TGM5	Protein-glutamine gamma-glutamyltransferase 5	O43548_LHQDTSSVGNFISTK	O43548_LHQDTSSVGNFISTK	1	LHQDTSSVGNFISTK	LHQDTSSVGNFISTK	3	LHQDTSSVGNFISTK3		650.89	749.377	905.029	756.096	663.009	472.843	1008.23	557.489	519.182	968.751	667.161	866.022	325.621	635.718	1033.08	729.93	701.319	593.924	699.043	371.625		401.228	733.13	571.668	479.069	558.777	508.824		490.164	1164.47
TGM5	Protein-glutamine gamma-glutamyltransferase 5	O43548_SLHFQTDPATDCALR	O43548_SLHFQTDPATDC(UniMod:4)ALR	1	SLHFQTDPATDCALR	SLHFQTDPATDC(UniMod:4)ALR	3	SLHFQTDPATDC(UniMod:4)ALR3		729.267	394.394	674.152	743.158			829.67	790.234	482.544	596.728	787.53						584.316	459.114					575.76	931.459					523.367	257.317
TGM5	Protein-glutamine gamma-glutamyltransferase 5	O43548_HHTEEITVDHLLVR	O43548_HHTEEITVDHLLVR	1	HHTEEITVDHLLVR	HHTEEITVDHLLVR	4	HHTEEITVDHLLVR4		573.65		338.171		345.909		257.155		406.869		403.286						357.598						456.655			506.755			506.599
RGS14	Regulator of G-protein signaling 14	O43566_LVLDTLPGVK	O43566_LVLDTLPGVK	1	LVLDTLPGVK	LVLDTLPGVK	2	LVLDTLPGVK2		380.378		1210.37						1415.64				1278.54	2124.42	821.272			650.148	1558.91			2365.13		1008.85	2909.7	1452.88	1500.39		899.743
PSTPIP1	Proline-serine-threonine phosphatase-interacting protein 1	O43586_GFVPGSYLEKL	O43586_GFVPGSYLEKL	1	GFVPGSYLEKL	GFVPGSYLEKL	2	GFVPGSYLEKL2			750.838								685.601			735.45	1302.67					1101.62			2052.14		1179.65	2169.22
PSTPIP1	Proline-serine-threonine phosphatase-interacting protein 1	O43586_DFTAHTGYEVLLQR	O43586_DFTAHTGYEVLLQR	1	DFTAHTGYEVLLQR	DFTAHTGYEVLLQR	3	DFTAHTGYEVLLQR3										179.394				179.922	298.131								299.228		199.802	615.262
XPOT	Exportin-T	O43592_ALAYFEQLK	O43592_ALAYFEQLK	1	ALAYFEQLK	ALAYFEQLK	2	ALAYFEQLK2		1385.95	900.657	1304.97	952.036	1990.43	1758.53		1241.55	1629.47	1160.94	1525.64		1490.49	1234.77	883.033		1249.84	900.699	1901.78	1505.65		1674.59		938.388	1452.55	1055.93	1121.3
DNPH1	5-hydroxymethyl-dUMP N-hydrolase	O43598_FGTVLTEHVAAAELGAR	O43598_FGTVLTEHVAAAELGAR	1	FGTVLTEHVAAAELGAR	FGTVLTEHVAAAELGAR	3	FGTVLTEHVAAAELGAR3		461.247	673.541	709.107	626.336					632.753	451.69	835.945		1342.13	570.602		1247.22			755.522				595.902	692.114	796.563		609.754			914.033
TIMM44	Mitochondrial import inner membrane translocase subunit TIM44	O43615_VTDLLGGLFSK	O43615_VTDLLGGLFSK	1	VTDLLGGLFSK	VTDLLGGLFSK	2	VTDLLGGLFSK2		548.477		305.31	616.366	507.384	403.309	341.372	268.463	340.031		405.047		254.04			366.038	437.588	617.904	422.546	599.944		615.535	327.114	428.884	330.347	359.841	512.313		755.806
TIMM44	Mitochondrial import inner membrane translocase subunit TIM44	O43615_VFEPNEEALGVVLHK	O43615_VFEPNEEALGVVLHK	1	VFEPNEEALGVVLHK	VFEPNEEALGVVLHK	3	VFEPNEEALGVVLHK3		944.267	716.69	1088.84	856.213	762.109	670.248	977	510.448	928.65	683.334	715.096	829.54	1173.86	1140.44		409.219	606.365	751.476	722.079	864.424		722.318	713.277	724.203	406.727	675.982	730.542		930.282
TRAPPC3	Trafficking protein particle complex subunit 3	O43617_LIEDFLAR	O43617_LIEDFLAR	1	LIEDFLAR	LIEDFLAR	2	LIEDFLAR2		4752.46	4740.04	5568.39	4719.81	5239.11	5231.07	4703.41	4931.22	5790.18	4989.16	4896.76	5246.95	5075.82	6447.44	3851.22	5279.43	5727.37	6062.57	6169.18	5379.18	6246.77	6133.52	4690.1	6380.92	7574.02	5514.15	6372.1	4905.62	6138.03	4288.88
CHMP2A	Charged multivesicular body protein 2a	O43633_KTPEELLR	O43633_KTPEELLR	1	KTPEELLR	KTPEELLR	2	KTPEELLR2		876.684				1496.06	1227.97	1625.91	850.001		1383.51			2221.77			1318.96		598.435		822.727			1137.76	1140.21		1506.63	1270.15	1110.46	704.542
PSCA	Prostate stem cell antigen	O43653_AVGLLTVISK	O43653_AVGLLTVISK	1	AVGLLTVISK	AVGLLTVISK	2	AVGLLTVISK2		21217.7	10548.7	5226.49	3108.06	17074.1		6501.3			3983.62	5844.78	13310.9	5516.26	8841.47	14610.4	12277	12229.3			14257.1		3855.79	10074.8	17821.7	4190.07		6682.99	6976.79	4094.49	6337.61
PSCA	Prostate stem cell antigen	O43653_GCSLNCVDDSQDYYVGKK	O43653_GC(UniMod:4)SLNC(UniMod:4)VDDSQDYYVGKK	1	GCSLNCVDDSQDYYVGKK	GC(UniMod:4)SLNC(UniMod:4)VDDSQDYYVGKK	3	GC(UniMod:4)SLNC(UniMod:4)VDDSQDYYVGKK3		975.267	526.368	146.592				412.096									499.512							396.048	854.806
ZNF207	BUB3-interacting and GLEBS motif-containing protein ZNF207	O43670_LIHPDEDISLEER	O43670_LIHPDEDISLEER	1	LIHPDEDISLEER	LIHPDEDISLEER	3	LIHPDEDISLEER3		1174.4	1042.38		716.715	859.029		625.229	1346.49	1133.13	855.108			1505.77	1562.52		1065.28		1009.91	670.823	794.356		1118.78	1006.54	1047.56	907.317	1096.73			1105.07
NDUFB3	NADH dehydrogenase [ubiquinone] 1 beta subcomplex subunit 3	O43676_IEGTPLETIQK	O43676_IEGTPLETIQK	1	IEGTPLETIQK	IEGTPLETIQK	2	IEGTPLETIQK2		709.61							663.202		903.239									645.44	685.452		428.634
NDUFB3	NADH dehydrogenase [ubiquinone] 1 beta subcomplex subunit 3	O43676_SVSFSDVFFK	O43676_SVSFSDVFFK	1	SVSFSDVFFK	SVSFSDVFFK	2	SVSFSDVFFK2		803.41	638.284	320.293						564.46	319.339							649.973		915.312	1031.73			653.171					973.958	580.023	516.148
NDUFA2	NADH dehydrogenase [ubiquinone] 1 alpha subcomplex subunit 2	O43678_ANPDLPILIR	O43678_ANPDLPILIR	1	ANPDLPILIR	ANPDLPILIR	2	ANPDLPILIR2		2264.96	1958.38	1579.92	2154.54	1902.66	2565.46	1578.26	1543.7	2115.15	2313.39		1662.41	2123.2	2758.52	2477.35	1868.39	2262.03	2642.93	1719.92	2047.55		1611.14	2016.11	1805.15	1011.2	1577.79	2120.86	1630.02	2796.43	1163.48
GET3	ATPase GET3	O43681_LEETLPVIR	O43681_LEETLPVIR	1	LEETLPVIR	LEETLPVIR	2	LEETLPVIR2		1521.52	1899.43	1224.66		2473.91	1816.3	1623.47	2102.26	2563.15	2050.47	3493.65	1068.49	1782.81	2095.48		1640.9	2665.25	2097.74	1523.08	1007.78		1041.46	1829.34	2400.63		2389.42	2146.6	2517.07	2279.05	1560.74
GET3	ATPase GET3	O43681_LLNFPTIVER	O43681_LLNFPTIVER	1	LLNFPTIVER	LLNFPTIVER	2	LLNFPTIVER2		4032.53	4182.09	3674.04	3781.36	4176.02	3475.6	3502.97	3973.47	4041.39	3098.52	3203.84	4093.25	3101.21	4100.49	4212.5	3232.74	4716.26	3563.41	4155.58	4149.2	4652.09	4563.55	4029.75	4092.22	3210.16	4634.79	4021.04	4428.66	4951.91	4664.43
GET3	ATPase GET3	O43681_VNTFSALLLEPYKPPSAQ	O43681_VNTFSALLLEPYKPPSAQ	1	VNTFSALLLEPYKPPSAQ	VNTFSALLLEPYKPPSAQ	2	VNTFSALLLEPYKPPSAQ2		353.772	616.944	329.533	325.011			509.316	862.315	609.035	635.771	596.275		547.001	414.598	543.213	478.811	466.293	679.206	874.569			548.849	419.591	545.285		314.929	647.552		507.714
BUB3	Mitotic checkpoint protein BUB3	O43684_VAVEYLDPSPEVQK	O43684_VAVEYLDPSPEVQK	1	VAVEYLDPSPEVQK	VAVEYLDPSPEVQK	2	VAVEYLDPSPEVQK2		1401.38	1368.7	815.974		1305.29	949.543		1106.14	1127.82	896.991		954.422	1098.91				1171.87			1279.09		1200.29		992.237			1006.49		1282.11	964.35
BUB3	Mitotic checkpoint protein BUB3	O43684_VYTLSVSGDR	O43684_VYTLSVSGDR	1	VYTLSVSGDR	VYTLSVSGDR	2	VYTLSVSGDR2			608.048					844.28	957.89	1530.4				545.53						1360.39			1016.95		947.967					1109.93	1070.63
ACTN4	Alpha-actinin-4	O43707_ALDFIASK	O43707_ALDFIASK	0	ALDFIASK	ALDFIASK	2	ALDFIASK2		10413.2	22678.7	22625.3	24629.5	21187.7	28128.4	21708.8	22209.3	24137.8	16858.9	28287.3	21271.5	19575.8	32443.1	18266.1	11807.1	25153.1	12638.4	30422.7	24194.3	17829.2	37464.4	23266.6	27712.4	38868.8	23235.3	22629.6	33976.9	18389.3	14657
ACTN4	Alpha-actinin-4	O43707_CQLEINFNTLQTK	O43707_C(UniMod:4)QLEINFNTLQTK	0	CQLEINFNTLQTK	C(UniMod:4)QLEINFNTLQTK	2	C(UniMod:4)QLEINFNTLQTK2			366.926	292.225							176.124							521.976						350.276	411.189	744.867
ACTN4	Alpha-actinin-4	O43707_DGLAFNALIHR	O43707_DGLAFNALIHR	0	DGLAFNALIHR	DGLAFNALIHR	2	DGLAFNALIHR2		5641.25	4551.28	6546.53	6233.29	6398.2	7376.22	7628.43	8007.99	7556.57	6653.45	8424.7	3984.75	3788.56	4217.93	3470.44	8328.3	7253.75	5611.76	7687.65	7956.37	7360.68	7736.3	5559.38	10545.9	8814.97	6987.46	8008.67	8180.73	6803.47	5119.15
ACTN4	Alpha-actinin-4	O43707_DLLLDPAWEK	O43707_DLLLDPAWEK	0	DLLLDPAWEK	DLLLDPAWEK	2	DLLLDPAWEK2						439.53			362.563		447.284															791.151	412.874
ACTN4	Alpha-actinin-4	O43707_EGLLLWCQR	O43707_EGLLLWC(UniMod:4)QR	0	EGLLLWCQR	EGLLLWC(UniMod:4)QR	2	EGLLLWC(UniMod:4)QR2		986.107	1053.57	2651.22	2142.21	2979.41	2279.52	2287.26	2619.27	1425.8	2534.32	2654.53					783.932	2429.52	787.036	2229.47	1115.04		1665.45	1432.46	1685.98	2193.58	2094.84	3039.58	1917.67	1778.22
ACTN4	Alpha-actinin-4	O43707_ELPPDQAEYCIAR	O43707_ELPPDQAEYC(UniMod:4)IAR	0	ELPPDQAEYCIAR	ELPPDQAEYC(UniMod:4)IAR	2	ELPPDQAEYC(UniMod:4)IAR2		11511.6	11008.4	13945	2641.6	10114.4	5203.05	12600.2	17504.3	13939.3	9649.9	11592.6	3229.3				10888.3	11863	9319.38	12239.9	10850.6	10735.6	14113.4	13431.5	19173.3	15802	13088.2	13370.9	18233.3	13623.5	9230.82
ACTN4	Alpha-actinin-4	O43707_FAIQDISVEETSAK	O43707_FAIQDISVEETSAK	0	FAIQDISVEETSAK	FAIQDISVEETSAK	2	FAIQDISVEETSAK2		5724.83	8174.92	8591.75	7008.13	7978.98	10179.8	7010.5	9034.94	13466.7	7812.94	12535.9	5123.06	3283.38	4471.53	4905.43	7687	8735.54	5270.23	10057.5	11030.1	12550.8	13269	6587.18	13295.4	13250.3	9476.41	8784.14	15118.1	7451.74	5805.1
ACTN4	Alpha-actinin-4	O43707_TINEVENQILTR	O43707_TINEVENQILTR	0	TINEVENQILTR	TINEVENQILTR	2	TINEVENQILTR2		13156.4	13865.6	15605.3	10440.4	11591.7	12080.5	12124.7	16720.9	13735.5	12212	13573.9	9559.01	14064.6	20054.9	12788.2	12234.3	13339.2	9899.99	10480.8	11257.1	10679.2	14754.5	11686.3	20368.1	21418.6	15438.8	15488	11119.9	15201.4	10165.5
ACTN4	Alpha-actinin-4	O43707_VGWEQLLTTIAR	O43707_VGWEQLLTTIAR	0	VGWEQLLTTIAR	VGWEQLLTTIAR	2	VGWEQLLTTIAR2		176.035	173.085	629.141	149.173	228.919	470.091	706.61	594.756	226.441	618.587	297.447		468.889	503.085	620.564		313.031	119.803			565.688	256.051	548.293	316.57	596.033	460.045	532.57	309.454	405.621
ACTN4	Alpha-actinin-4	O43707_ACLISLGYDVENDR	O43707_AC(UniMod:4)LISLGYDVENDR	1	ACLISLGYDVENDR	AC(UniMod:4)LISLGYDVENDR	2	AC(UniMod:4)LISLGYDVENDR2		679.799	1295.66	1087.97	1021.55	917.346	849.121	1821.27	1762.73	1569.37	1709.1	3137.4	592.812				1649.52	823.429	908.056	778.895	387.879	2306.79	1023.55	1136.29	1205.53	1798.83	778.392	772.039	1037.53	745.324	1336.64
ACTN4	Alpha-actinin-4	O43707_AGTQIENIDEDFR	O43707_AGTQIENIDEDFR	1	AGTQIENIDEDFR	AGTQIENIDEDFR	2	AGTQIENIDEDFR2			441.773	1047.12				655.917		1074.27	1106.42				1389.92				821.557						1802.78
ACTN4	Alpha-actinin-4	O43707_ASFNHFDK	O43707_ASFNHFDK	1	ASFNHFDK	ASFNHFDK	2	ASFNHFDK2		1558	2005.36	1481.71	1578.73	2353.95	1787.37	2435.99	1721.78	1818.4	2325.7	2007.59	2646.22	1928.63	2211.73	2126.13	2530.69	2830.97	1549.79	2712.6	1636.36		2292.57	1541.38	2264.73	1594.08	1427.06	1733.47	2177.19	2100.9	1369.13
ACTN4	Alpha-actinin-4	O43707_DDPVTNLNNAFEVAEK	O43707_DDPVTNLNNAFEVAEK	1	DDPVTNLNNAFEVAEK	DDPVTNLNNAFEVAEK	2	DDPVTNLNNAFEVAEK2		2746.6	1733.28	1216.18	623.204	526.173		2046.95	1836.98	2523.54	1424.92	936.087		508.433			2280.05	1461.83	1900.79	2168.75	2921.39		1658.19	920.295	2830.34	1686.16	2178.24	2336.49	3314.41	1441.06	1248.35
ACTN4	Alpha-actinin-4	O43707_DHALLEEQSK	O43707_DHALLEEQSK	1	DHALLEEQSK	DHALLEEQSK	2	DHALLEEQSK2						717.33					548.842			581.783													747.026	617.797
ACTN4	Alpha-actinin-4	O43707_DHGGALGPEEFK	O43707_DHGGALGPEEFK	1	DHGGALGPEEFK	DHGGALGPEEFK	2	DHGGALGPEEFK2		4471.55	3519.55	3657.02	4212.79	4922.44	3453.54	4495.73	4938.76	4616.25	4164.28	4699.06	4807.76	4344.82	3806.33	4252.49	5253.99	4217.96	3374.15	4395.37	4799.34	5132.7	5072.47	3784.19	4610.29	3427.59	3815.36	3062.73	5251.19	4023.85	3208.01
ACTN4	Alpha-actinin-4	O43707_DYETATLSDIK	O43707_DYETATLSDIK	1	DYETATLSDIK	DYETATLSDIK	2	DYETATLSDIK2		5006.31	5245.7	4363.52	3081.76	4664.12	4753.49	5257.96	4743.26	4174.2	5239.43	5449.02	4299.41	4569.33	7505.46	4361.81	4213.48	4912.79	3134.11	3811.09	4827.46	5139.11	4734.67	4072.94	5644.65	4965.42	4346.08	4419.89	6204.94	4723.07	3714.82
ACTN4	Alpha-actinin-4	O43707_EAILAIHK	O43707_EAILAIHK	1	EAILAIHK	EAILAIHK	2	EAILAIHK2		21377.8	19366.8	21227.4	19101.7	22063.8	18772.7	22818.5	18932.8	17460.6	19989.4	19402.2	24201.6	18630	24328.8	20039.2	23183.3	19861	16213.3	18946.6	21389.6	20352.9	20444.9	19664.1	20344.4	15281.4	17795.5	18806.4	22393.3	21704.8	18644.4
ACTN4	Alpha-actinin-4	O43707_ETTDTDTADQVIASFK	O43707_ETTDTDTADQVIASFK	1	ETTDTDTADQVIASFK	ETTDTDTADQVIASFK	2	ETTDTDTADQVIASFK2		6153.84	6571.56	5882.69	5016.94	7078.95	5229.29	6228.14	7682.37	5960.66	6629.56	7664.99	3527.77	4281.04	5697.99	5237.75	7477.23	5454.15	5888.77	5846.5	6386.22	13521.1	6158.47	6383.87	6726.68	3969.33	6030.82	4732.39	7172.36	5985.71	4722.17
ACTN4	Alpha-actinin-4	O43707_GISQEQMQEFR	O43707_GISQEQMQEFR	1	GISQEQMQEFR	GISQEQMQEFR	2	GISQEQMQEFR2				1430.03	1034.93	772.345		263.524	1085.72		747.69		814.492	855.684	1177.31									793.49	1203.08		673.201	601.282		823.615
ACTN4	Alpha-actinin-4	O43707_LSGSNPYTTVTPQIINSK	O43707_LSGSNPYTTVTPQIINSK	1	LSGSNPYTTVTPQIINSK	LSGSNPYTTVTPQIINSK	2	LSGSNPYTTVTPQIINSK2		2372.51	1851.85	1270.74	1008.52	1204.44	737.762	1440.72	1906.25	1332.73	1326.57	1501.7	781.992	2171.26	1462.8	2171.99	1683.26	1827.49	1144.08	1359.87	1727.51	1598.21	1925.19	823.53	2709.82	2174.77	2235.78	1450.5		1331.08	973.747
ACTN4	Alpha-actinin-4	O43707_LVSIGAEEIVDGNAK	O43707_LVSIGAEEIVDGNAK	1	LVSIGAEEIVDGNAK	LVSIGAEEIVDGNAK	2	LVSIGAEEIVDGNAK2		2216.81	2817.8	3185.99	3834.77	3039.26	4269.89	3335.52	3631.78	3910.63	3756.6	4148.02	2419.24	1562.57	2046.57	2646.3	4568.05	3265.74	2228.53	3575.05	3583.76	5802.72	4081.47	2916.14	3576.13	4555.78	4037.16	3209.86	5593.08	2809.23	2680.97
ACTN4	Alpha-actinin-4	O43707_MAPYQGPDAVPGALDYK	O43707_MAPYQGPDAVPGALDYK	1	MAPYQGPDAVPGALDYK	MAPYQGPDAVPGALDYK	2	MAPYQGPDAVPGALDYK2		740.674		1314.72	846.362	1766.36		1347.83	2052.88	842.599	1819.93			1222.19	2556.46		2402.51		774.95		609.368		1187.98	1623.6	1858.26		944.124	1046.84	1295.71
ACTN4	Alpha-actinin-4	O43707_NFITAEELR	O43707_NFITAEELR	1	NFITAEELR	NFITAEELR	2	NFITAEELR2		43684.4	42182.9	41817.7	38770.9	51979.2	45782.3	48431.5	52454.2	47424.7	44883.1	57556.2	48403.3	38217.2	42401.6	28768.8	38819.3	42873.8	36350.5	38391.4	39486.9	50981.1	44342.5	39735.7	66723.5	41933.8	43363	46887.6	50957.2	52164.8	37122.8
ACTN4	Alpha-actinin-4	O43707_STLPDADRER	O43707_STLPDADRER	1	STLPDADRER	STLPDADRER	2	STLPDADRER2		766.114	406.389		729.959	348.777	417.507	426.642		690.575	416.339	593.375	600.037	589.23		621.994	495.278	757.699	374.267	910.106	795.674		656.233	821.128	902.38	632.221	341.55	468.563		702.736
ACTN4	Alpha-actinin-4	O43707_VQQLVPK	O43707_VQQLVPK	1	VQQLVPK	VQQLVPK	2	VQQLVPK2		860.334			1104.63	891.674	918.439	920.588	985.301	915.705	1127.36	992.168	1481.99	585.121	1703.59	863.268	878.942	685.243	582.961	1459	1157.71	929.799	793.739	997.126	842.046	1241.21	661.751	680.574	988.363	872.812
ACTN4	Alpha-actinin-4	O43707_AIMTYVSSFYHAFSGAQK	O43707_AIMTYVSSFYHAFSGAQK	0	AIMTYVSSFYHAFSGAQK	AIMTYVSSFYHAFSGAQK	3	AIMTYVSSFYHAFSGAQK3					440.536				301.506			188.474	501.911					311.073						252.307		345.711	484.229	303.814
ACTN4	Alpha-actinin-4	O43707_DGLAFNALIHR	O43707_DGLAFNALIHR	0	DGLAFNALIHR	DGLAFNALIHR	3	DGLAFNALIHR3		1629.7	2015	2395.23	2104.36	1795.54	1553.69	1528.52	2034.19	1938.92	1527.56	2516.38	1634.56	892.665	1095.3	1549.02	2022.81	2206.93	1962.12	2049.95	3072.05	1817.88	3251.57	1622.94	3020.5	2606.07	2197.21	1453.03	2255.03	1821.73	1578.07
ACTN4	Alpha-actinin-4	O43707_HEAFESDLAAHQDR	O43707_HEAFESDLAAHQDR	0	HEAFESDLAAHQDR	HEAFESDLAAHQDR	3	HEAFESDLAAHQDR3		983.629			949.568							659.926		1400.9	2171.67										1025.44
ACTN4	Alpha-actinin-4	O43707_HTNYTMEHIR	O43707_HTNYTMEHIR	0	HTNYTMEHIR	HTNYTMEHIR	3	HTNYTMEHIR3		456.348	711.834	1800.47	542.212	1512.62		828.816	1311.72	628.029	928.89	948.225		1277.23	2286.64		1406.61	673.069	322.681		547.956		1007.11	1216.01	3139.04	1853.31	866.666	1643.53	650.808	683.647
ACTN4	Alpha-actinin-4	O43707_KHEAFESDLAAHQDR	O43707_KHEAFESDLAAHQDR	0	KHEAFESDLAAHQDR	KHEAFESDLAAHQDR	3	KHEAFESDLAAHQDR3				562.053		445.535	340.777	228.408	540.683		568.532	475.089	509.019	358.164	1208.47										1171.92	766.089	673.917	602.808
ACTN4	Alpha-actinin-4	O43707_LERLDHLAEK	O43707_LERLDHLAEK	0	LERLDHLAEK	LERLDHLAEK	3	LERLDHLAEK3		2411.1	2251.97	1586.54	2105.24	1182.57	1700.13	1556.39	1245.4	1123.26	907.684	261.014	2525.18	4251.02	6960.7	3118.15	1847.94	1917.14	2306.46	2964.75	1641.99	1321.95	2201.61	1315.12	1268.28	2679.88	1857.64	2089.35	2585.55	1618.59	1371
ACTN4	Alpha-actinin-4	O43707_AGTQIENIDEDFRDGLK	O43707_AGTQIENIDEDFRDGLK	1	AGTQIENIDEDFRDGLK	AGTQIENIDEDFRDGLK	3	AGTQIENIDEDFRDGLK3		3354.98	2845.58	3607.34	3370.12	4858.81	3394.88	3775.95	3556.33	3632.27	4082.69	4521.45	1803.08	4028.13	6180.3	2379.18	6496.18	5582.62	4360.53	3845.72	4644.3		4291.33	3860.48	9725.5	3870.07	5530.45	5063.27	3806.2	2964.25	2531.16
ACTN4	Alpha-actinin-4	O43707_DHGGALGPEEFK	O43707_DHGGALGPEEFK	1	DHGGALGPEEFK	DHGGALGPEEFK	3	DHGGALGPEEFK3		2775.86	3591.35	3105.07	3146.63	3778.37	2556.3	3264.07	3399.56	2151.88	2438.35	2929.83	3425.02	2146.73	3109.42	3301.87	2177.16	3594.36	2641.05	2745.18	3405.82	3064.59	2852.61	2449.92	2089.51	2857.76	2968.8	3147.95	4727.34	2883.1	2139.5
ACTN4	Alpha-actinin-4	O43707_HRDYETATLSDIK	O43707_HRDYETATLSDIK	1	HRDYETATLSDIK	HRDYETATLSDIK	3	HRDYETATLSDIK3		9568.71	10756.6	10313.8	7044.5	8497.07	6899.1	9620.67	10404.6	6997.24	9267.98	7859.88	9998.51	8550.15	13969.4	11193.4	5464.23	7777.02	6878.78	7372.27	8874.71	9134.36	9364.03	8904.65	8863.32	7343.79	8289.5	9000.68	9362.44	7042.45	7998.99
ACTN4	Alpha-actinin-4	O43707_HRPELIEYDK	O43707_HRPELIEYDK	1	HRPELIEYDK	HRPELIEYDK	3	HRPELIEYDK3		9492.11	10646.4	9605.78	8878.37	8110.01	7350.36	8585.2	9025.28	8365.93	8672.46	7729.68	7976.1	7568.66	10548.7	8703.49	6864.88	9695.93	7605.26	9738.26	9144.15	8559.92	9230.68	8050.66	12688.5	8804.36	8676.82	7905.31	10190.1	7931.95	7820.02
ACTN4	Alpha-actinin-4	O43707_ICDQWDALGSLTHSR	O43707_IC(UniMod:4)DQWDALGSLTHSR	1	ICDQWDALGSLTHSR	IC(UniMod:4)DQWDALGSLTHSR	3	IC(UniMod:4)DQWDALGSLTHSR3		750.923	987.002	2182.5		1399.79		1433.62	1818.98	1151	1320.68	1295.24						1208.52	1042.66				991.982	1212.01	891.473	1406.93	1775.45	1407.49		1486.75
ACTN4	Alpha-actinin-4	O43707_MLDAEDIVNTARPDEK	O43707_MLDAEDIVNTARPDEK	1	MLDAEDIVNTARPDEK	MLDAEDIVNTARPDEK	3	MLDAEDIVNTARPDEK3		12911.4	12520.9	3922.6	11186.2	10994.3	11487.7	13006.4	5050.57	10085.9	4327.66		9776.95	3332.74	13750.2	15163.6	4383.72	10979.3	9059.89	9073.39	12300.3	10655.4	12767.5	11021	6685.46	10468.4	12261.7	3518.2	14729.9	13072.3	10239.7
ACTN4	Alpha-actinin-4	O43707_NFITAEELRR	O43707_NFITAEELRR	1	NFITAEELRR	NFITAEELRR	3	NFITAEELRR3		2114.55	2791.29	2654.23	2922.42	2666.98	2128.43	2032.02	2860.47	1639.68	1437.46	711.474	2871.77	3498.24	4391.74	5777.65	1832.05	2690.45	2457.3	2579.18	3474.54	3077.94	2802.96	3801.79	1546.63	1519.17	3045.4	3263.2	1309	3081.51	2069.81
ACTN4	Alpha-actinin-4	O43707_QLEAIDQLHLEYAK	O43707_QLEAIDQLHLEYAK	1	QLEAIDQLHLEYAK	QLEAIDQLHLEYAK	3	QLEAIDQLHLEYAK3		466.895	933.503	918.745		2819.28			4472.94		890.556	1004.99		563.314			1600.33	769.362	537.516						367.751		1444.94	1230.76
ACTN4	Alpha-actinin-4	O43707_RDHALLEEQSK	O43707_RDHALLEEQSK	1	RDHALLEEQSK	RDHALLEEQSK	3	RDHALLEEQSK3		987.467	1514.64	734.255	1176.98	1084.58	932.05	1224.23	1029.9	953.869	1284.85	872.183	1487.72	1166.01	1718.24	1189.74	1209.4	1137.71	950.848	1071.2	1034.36		1288.83	1344.22	1073.13	1184.72	648.31	923.428	1546.51	1056.9	1049.79
ACTN4	Alpha-actinin-4	O43707_VLAVNQENEHLMEDYEK	O43707_VLAVNQENEHLMEDYEK	1	VLAVNQENEHLMEDYEK	VLAVNQENEHLMEDYEK	3	VLAVNQENEHLMEDYEK3				1526.88	1269.93	3184.4			3905.31	1067.53				2086.8		1174.45	4015.48							3324.23
ACTN4	Alpha-actinin-4	O43707_KHEAFESDLAAHQDR	O43707_KHEAFESDLAAHQDR	0	KHEAFESDLAAHQDR	KHEAFESDLAAHQDR	4	KHEAFESDLAAHQDR4		784.521	2006.02	1999.78	871.741	1640	2198.1	1917.78	2112.84	2150.01	2089.85	2176.56	1640.54	2696.07	5207.64		1413.55	2467.4	1298.17	1738.38	1540.29	1919.77	2694.91	1312.88	4878.07	3994.47	1786	1963.51	1518.55	1376.84	981.135
ACTN4	Alpha-actinin-4	O43707_ASFNHFDKDHGGALGPEEFK	O43707_ASFNHFDKDHGGALGPEEFK	1	ASFNHFDKDHGGALGPEEFK	ASFNHFDKDHGGALGPEEFK	4	ASFNHFDKDHGGALGPEEFK4		567.904						1363.28							2838.03				760.846
CYTH3	Cytohesin-3	O43739_GIIPLENLSIR	O43739_GIIPLENLSIR	0	GIIPLENLSIR	GIIPLENLSIR	2	GIIPLENLSIR2		1732.31	1882.87	1496.42	1748.19		1646.28	1473.3	1634.33	1640.4	1483.67			1824.15	1732.43	1223.44	1217.72	1791.25	1752.52					1370.42	1573.46	2011.22	1261.02	1011.91		2287.65	1947.69
AP1G1	AP-1 complex subunit gamma-1	O43747_AALCAVHVIR	O43747_AALC(UniMod:4)AVHVIR	1	AALCAVHVIR	AALC(UniMod:4)AVHVIR	2	AALC(UniMod:4)AVHVIR2		246.526		480.841						398.353							397.49		249.687						451.158	369.468	259.397	471.155	389.23	347.148
AP1G1	AP-1 complex subunit gamma-1	O43747_ADCASGIFLAAEK	O43747_ADC(UniMod:4)ASGIFLAAEK	1	ADCASGIFLAAEK	ADC(UniMod:4)ASGIFLAAEK	2	ADC(UniMod:4)ASGIFLAAEK2		2142.5		1672.92		2237.71			3161.97		2940.67							2488.74		2433.21			3365.58	2292.81	2171.79					2521.4
AP1G1	AP-1 complex subunit gamma-1	O43747_AVEYNALFK	O43747_AVEYNALFK	1	AVEYNALFK	AVEYNALFK	2	AVEYNALFK2		1615.82	1647.88	2094.55	1806.91	1766.44	2344.61	1337.82	2146.87	2301.16	2213.96	1603.3		1331.91	1644.63		1824.9	2012.49	1577.26	1973.83	2117.54		1975.89	1419.5	1810.24	2742.77	1751.35	2087.65	1978.85	1651.18	1617.43
AP1G1	AP-1 complex subunit gamma-1	O43747_VLTTAGSYVR	O43747_VLTTAGSYVR	1	VLTTAGSYVR	VLTTAGSYVR	2	VLTTAGSYVR2		1190.74	1023.29	1396.58		1412.56	1587.42	1343.13	1001.52	1519.22	1829.43	1529.8		1058.58	1179.23		1382.7	1783.56		948.805			1320.85	1334.04	1511.48	1347.99	1341.41	1027.6		1306.39	775.436
AP1G1	AP-1 complex subunit gamma-1	O43747_YVALTSLLK	O43747_YVALTSLLK	1	YVALTSLLK	YVALTSLLK	2	YVALTSLLK2		2589.46	4198.61	5694.85				5113.02	3928.66	7673.68	4086.83						2848.54		2956.02		4092.66		10265.1	3803.02	3579.06		6506.35
AP1G1	AP-1 complex subunit gamma-1	O43747_SSFREEDNTYR	O43747_SSFREEDNTYR	1	SSFREEDNTYR	SSFREEDNTYR	3	SSFREEDNTYR3								274.711		473.518				481.81					393.75					392.609
SYNGR1	Synaptogyrin-1	O43759_AGGAFDPYTLVR	O43759_AGGAFDPYTLVR	1	AGGAFDPYTLVR	AGGAFDPYTLVR	2	AGGAFDPYTLVR2		1167.93	1998.37	1219.72	1541.75	1382.86	2476.9	1024.5	1201.82	1704.84	1050.37	1857.7		852.379	1531.21			1924.62	1325.52	1989.58	1991.22		1796.83	900.598	1619.5	1771.12		1157.68	1445.53	1662.39	1417.3
SYNGR2	Synaptogyrin-2	O43760_AGGSFDLR	O43760_AGGSFDLR	1	AGGSFDLR	AGGSFDLR	2	AGGSFDLR2		811.06	1851.62	1679.24	1316.51	1585.82	1418.2	1369.1	916.98	1571.1	1301.16	1888.29		1119.92			1264.45	1365.37	1240.25		1500.48			1274.03	1412.14	1395.47	1342.27	1665.86		1084.31	1564.15
SYNGR2	Synaptogyrin-2	O43760_DVLVGADSVR	O43760_DVLVGADSVR	1	DVLVGADSVR	DVLVGADSVR	2	DVLVGADSVR2		1697.83	3395.1				2232.47	1603.4	1898.61	3884.97							2341.19	2231.52	1963.05	3067.47	3723.95					3810.59	1351.35			1961.86
SGTA	Small glutamine-rich tetratricopeptide repeat-containing protein alpha	O43765_ALELDPDNETYK	O43765_ALELDPDNETYK	1	ALELDPDNETYK	ALELDPDNETYK	2	ALELDPDNETYK2		1684.19	1212.53		1869.25	1902.25		1322	2056.6			1785.43		922.322	1060.37				1435.87		2184.04			1363.99	2504.76	1159.67				1563.33
ENSA	Alpha-endosulfine	O43768_EGILPERAEEAK	O43768_EGILPERAEEAK	1	EGILPERAEEAK	EGILPERAEEAK	3	EGILPERAEEAK3		1138.21	1667.62	852.259		1210.39	1007.85	853.202		753.495	950.327	1115.42		1960.48		1279.09	681.87	1500.44	1704.58	1300.23	1217.43			1319.33	1055.64	1359.96				1197.7	1092.84
NARS1	Asparagine--tRNA ligase, cytoplasmic	O43776_DVCLYPR	O43776_DVC(UniMod:4)LYPR	1	DVCLYPR	DVC(UniMod:4)LYPR	2	DVC(UniMod:4)LYPR2		1539.39	2032.44	1572.07				3064.62	1975.87	1717.55	1905.08								1762.94	3006.1				2766.9	1837.92			2513.8		2260.87
NARS1	Asparagine--tRNA ligase, cytoplasmic	O43776_EPFPTIYVDSQK	O43776_EPFPTIYVDSQK	1	EPFPTIYVDSQK	EPFPTIYVDSQK	2	EPFPTIYVDSQK2		2718.47	2696.13	2712.72	1824.92	3195.43	2062.89	2731.15	2695.42	2480.11	2927.64	3010.66		2254.78		1391.51	1805.72	2206.11	3047.59	1896.15	2446.43	4046.61	2506.15	2451.34	2490.14	1518.75	2296.65	1945.81	3205.95	2953.01	1780.64
NARS1	Asparagine--tRNA ligase, cytoplasmic	O43776_IFDSEEILAGYK	O43776_IFDSEEILAGYK	1	IFDSEEILAGYK	IFDSEEILAGYK	2	IFDSEEILAGYK2		914.478	721.033	874.18	677.728	1751.01	844.935	1296.42	811.073	1082.72	1413.08	1152.46		805.307	777.162	669.406	1424.83	1017.27	782.187	1043.6	1022.61		848.063	911.752	1138.06	626.031	1029.55	1079.02	1671.44	1235.4	1830.55
NARS1	Asparagine--tRNA ligase, cytoplasmic	O43776_IFDSEEILAGYKR	O43776_IFDSEEILAGYKR	1	IFDSEEILAGYKR	IFDSEEILAGYKR	2	IFDSEEILAGYKR2		349.118		241.566				106.785		154.803				388.432		346.073	120.319		375.19	232.724			154.778	341.963						188.743
NARS1	Asparagine--tRNA ligase, cytoplasmic	O43776_IGALEGYR	O43776_IGALEGYR	1	IGALEGYR	IGALEGYR	2	IGALEGYR2		2365.63	2334.04	2964.54	2700.15	2462.85	2837.79	2585.47	2557.22	3111.01	2631.01	2229.65	2753.27	1888.93	1843.82	2096.23	1563.43	2122.15	1803.28	2191.84	2161.39		2651.26	2550.05	2621.24	2018.44	2266.07	3155.58	2832.54	3383.57	3017.79
NARS1	Asparagine--tRNA ligase, cytoplasmic	O43776_IFDSEEILAGYKR	O43776_IFDSEEILAGYKR	1	IFDSEEILAGYKR	IFDSEEILAGYKR	3	IFDSEEILAGYKR3		3784.79	2904.17	2782.07	4411.23	2246.89	3355.08	1759.09	2600.07	3091.34	2691.34	2019.68	2894.13	5240.66	4487.35	4299.07	2203.69	2212	4014.13	2675.61	2289.76	3130.88	2965.72	3498.34	2386.15	2300.62	2146.66	2435.63	1656.62	2956.51	6573.51
NUDT21	Cleavage and polyadenylation specificity factor subunit 5	O43809_TINLYPLTNYTFGTK	O43809_TINLYPLTNYTFGTK	1	TINLYPLTNYTFGTK	TINLYPLTNYTFGTK	2	TINLYPLTNYTFGTK2											345.673			331.865			604.784			275.849					592.653
LANCL1	Glutathione S-transferase LANCL1	O43813_LTPEFSQR	O43813_LTPEFSQR	1	LTPEFSQR	LTPEFSQR	2	LTPEFSQR2		1918.68	3338.61						2819.44	2556.01									2053.82	2324.29	1816.13		2668.35		1931.49	2144.92	2199.14
LANCL1	Glutathione S-transferase LANCL1	O43813_SLAEGYFDAAGR	O43813_SLAEGYFDAAGR	1	SLAEGYFDAAGR	SLAEGYFDAAGR	2	SLAEGYFDAAGR2		1958.6	2254.41	2192.09	2452.74	2300.16	3149.38	1882.97	2544.77	2854.42	2090.75	1978.84	1933.03	2585.1	2651.52	3097.21	1874.29	2249.03	2170.34	2601.06	1702.55		2375.28	1826.67	1908.94	2091.64	1778.49	2545.95		2545.05	2841.36
STRN	Striatin	O43815_GLGPLAEAAAAGDGAAAAGAAR	O43815_GLGPLAEAAAAGDGAAAAGAAR	1	GLGPLAEAAAAGDGAAAAGAAR	GLGPLAEAAAAGDGAAAAGAAR	2	GLGPLAEAAAAGDGAAAAGAAR2		446.065	463.064					509.632	341.701					279.207	222.75	443.967		320.626							336.62			338.523		273.4
STRN	Striatin	O43815_SELTDSASVLDNFK	O43815_SELTDSASVLDNFK	1	SELTDSASVLDNFK	SELTDSASVLDNFK	2	SELTDSASVLDNFK2		907.916	696.756	764.124	1143.72	968.89	1814.9	673.203	699.771	668.39	849.152	731.204	904.606	777.157	590.234	1170.94	752.295	584.254	878.08	502.238	722.985		792.498	676.068	565.55	356.278	718.879	819.236	808.469	1055.07	580.737
STRN	Striatin	O43815_STSLDVEPIYTFR	O43815_STSLDVEPIYTFR	1	STSLDVEPIYTFR	STSLDVEPIYTFR	2	STSLDVEPIYTFR2		2193.98	1501.17	1529.57	1600.4	1800.49	1602.84	1592.2	1747.88	1783.02	1408.58	1854.78		1556.01	1610.87	2670.34	1612.4	841.43	1497.36	1593.57	1064.08		1383.51	1387.84	1298.26	1859.49	1838.02	1438.54	1447.61	2515.29	1849.53
STRN	Striatin	O43815_SVIDTSTIVR	O43815_SVIDTSTIVR	1	SVIDTSTIVR	SVIDTSTIVR	2	SVIDTSTIVR2		2536.25	2464.99	2428.25	2712.35	2392.07	2342.21	2261.34	2979.77	2459.62	2401.06	2743.71		2214.01	2220.74		2033.26	2192.5	2123.31	2227.6	2280.4		1892.67	2713.81	1766.54	2012.38	2355.1	2101.87		2793.07	3347.49
STRN	Striatin	O43815_ALAFHPIEPVLITASEDHTLK	O43815_ALAFHPIEPVLITASEDHTLK	1	ALAFHPIEPVLITASEDHTLK	ALAFHPIEPVLITASEDHTLK	3	ALAFHPIEPVLITASEDHTLK3		171.259	215.316		412.115			328.164	281.031	351.209	194.167	159.104		247.843	244.871		317.155		123.695		141.37			223.59				245.434
STRN	Striatin	O43815_KSTSLDVEPIYTFR	O43815_KSTSLDVEPIYTFR	1	KSTSLDVEPIYTFR	KSTSLDVEPIYTFR	3	KSTSLDVEPIYTFR3		530.306			424.264				660.17	424.687				621.89	687.707	602.385		505.029	401.871		588.547			510.692			278.356
STRN	Striatin	O43815_ALAFHPIEPVLITASEDHTLK	O43815_ALAFHPIEPVLITASEDHTLK	1	ALAFHPIEPVLITASEDHTLK	ALAFHPIEPVLITASEDHTLK	4	ALAFHPIEPVLITASEDHTLK4		433.442	420.503	368.531	497.404		445.41	607.725	605.363	375.811	467.348	373.775		580.384	445.626	712.518	716.633	358.305	498.997				361.414	458.17	387.341			621.565		282.59	521.986
IDH3B	Isocitrate dehydrogenase [NAD] subunit beta, mitochondrial	O43837_FAFDYATK	O43837_FAFDYATK	1	FAFDYATK	FAFDYATK	2	FAFDYATK2			631.138						699.108	819.504		886.392		938.405					846.812	984.221				991.596	670.357					626.466
IDH3B	Isocitrate dehydrogenase [NAD] subunit beta, mitochondrial	O43837_SVIGHLQTK	O43837_SVIGHLQTK	1	SVIGHLQTK	SVIGHLQTK	2	SVIGHLQTK2														327.399											148.533
NRDC	Nardilysin	O43847_FHLISPLIQK	O43847_FHLISPLIQK	1	FHLISPLIQK	FHLISPLIQK	2	FHLISPLIQK2		244.609	293.825	256.1		244.361	545.965	235.172	379.738	283.914	394.45	327.464	497.401	220.52			307.643	356.18	238.863				380.107	296.405	241.942	334.617	471.43	351.594
NRDC	Nardilysin	O43847_YIATDFTLK	O43847_YIATDFTLK	1	YIATDFTLK	YIATDFTLK	2	YIATDFTLK2		1520.21	1277.34	1841.64			1690.61	1865.38		1436.25				1431.13			2032.18	1444.31	1609.5	1383.56	1393.4			1658.75	1102.31	1630.45			1717.88	1903.35
NRDC	Nardilysin	O43847_AFTTTLNLLPYHK	O43847_AFTTTLNLLPYHK	1	AFTTTLNLLPYHK	AFTTTLNLLPYHK	3	AFTTTLNLLPYHK3			415.51	697.094	410.857	486.899	629.956			314.413	513.432		842.785	601.043	349.545			711.833	443.749	463.553			510.99	501.086	692.911		351.882			458.457
CALU	Calumenin	O43852_DGFVTVDELK	O43852_DGFVTVDELK	1	DGFVTVDELK	DGFVTVDELK	2	DGFVTVDELK2		6870.17	9000.96	8728.28	11258.3	8224.61	14289.7	7385.51	9332.55	7953.48	8101.23	15527.8	8239.27	2897.32	2472.33	11750.1	7019.46	10505.8	12902.6	8932.02	13779.4	49258.6	11268.1	7403.02	5542.44	18221.2	11087.2	11737.9	24396.7	6527.8	14681.4
CALU	Calumenin	O43852_DIVVQETMEDIDK	O43852_DIVVQETMEDIDK	1	DIVVQETMEDIDK	DIVVQETMEDIDK	2	DIVVQETMEDIDK2			361.758	981.022	618.633	681.215		691.967	756.934		695.478			430.044		1265.67	629.007								392.456	801.45	769.253	883.556			600.481
CALU	Calumenin	O43852_EQFVEFR	O43852_EQFVEFR	1	EQFVEFR	EQFVEFR	2	EQFVEFR2		1916.02	4123.03	4120.17	3276.52	2979.5	4701.75	3752.85	4929.18	2095.33	4255.41	7798.96	6027	2053.69	3172.09	6443.64		3389.05	3368.02	3161.8	5206.16	15218.7	4457.53	2968.47	2592.84	8258.74	4166.49	6324.52	9349.54	3835.57	6211.2
CALU	Calumenin	O43852_TFDQLTPEESK	O43852_TFDQLTPEESK	1	TFDQLTPEESK	TFDQLTPEESK	2	TFDQLTPEESK2		2575.3	3920.83	4001.95	3807.99	3150.18	3951.61	3497.53	4136.63	3319.03	2492.27	4688.91	3586.57	2590.24	2446.6	7128.87	3501.27	3490.08	4082.99	2952.13	4048.09	11489	4175.06	3493.12	3334.16	5772.38	4776.31	5309.29	7853.91	3456.1	5433.43
CALU	Calumenin	O43852_WIYEDVER	O43852_WIYEDVER	1	WIYEDVER	WIYEDVER	2	WIYEDVER2			1455.21	1171.55			1265.03		2578.14		1423.82											4591.19			1061.52	1938.01	1512.02	2084.88	2118.97		2256.21
CALU	Calumenin	O43852_YDLFVGSQATDFGEALVR	O43852_YDLFVGSQATDFGEALVR	1	YDLFVGSQATDFGEALVR	YDLFVGSQATDFGEALVR	2	YDLFVGSQATDFGEALVR2		43.0187															162.54
CALU	Calumenin	O43852_IDGDKDGFVTVDELK	O43852_IDGDKDGFVTVDELK	1	IDGDKDGFVTVDELK	IDGDKDGFVTVDELK	3	IDGDKDGFVTVDELK3			2111.66	2010.49	884.651	1217.99	1574.51		2385.77	555.146	1053.25	931.518	2530.27	862.326	718.388	4229.97						4737.85	1377.23	1149.43		955.471	704.152	907.297	2351.68	1608.03	1397.53
CALU	Calumenin	O43852_TEREQFVEFR	O43852_TEREQFVEFR	1	TEREQFVEFR	TEREQFVEFR	3	TEREQFVEFR3		649.284	1739.13	853.987	1452.64				1079.74						2400.61	1865.52			838.597	1133.83	1112.09	2381.68	1392.6	1406.54		2641.43		1645.13	2162.98		1316.08
CALU	Calumenin	O43852_VHNDAQSFDYDHDAFLGAEEAK	O43852_VHNDAQSFDYDHDAFLGAEEAK	1	VHNDAQSFDYDHDAFLGAEEAK	VHNDAQSFDYDHDAFLGAEEAK	4	VHNDAQSFDYDHDAFLGAEEAK4		1146.84	1763.86	775.328	1035.81		2236.11	829.856	1821.76	819.692	1682.13	1391.19		933.838		2988.83		897.526	1731.4		1529.47	5165.99	1301.21	1060.74		1400.55	1186.27	2124.74	2044.23	542.505	2421.07
CALU	Isoform 8 of Calumenin	O43852-8_DGFVTEGELK	O43852-8_DGFVTEGELK	1	DGFVTEGELK	DGFVTEGELK	2	DGFVTEGELK2		2109.79			1475.09	1399.37			1592.54	1940.17	1504.69	1897.47				2332.67	2310.24		2515.41		2565.79	4961.41	2141.97		2463.21	4165.46	2582.17	3043.34
AHCYL1;AHCYL2	S-adenosylhomocysteine hydrolase-like protein 1	O43865_GIVEESVTGVHR	O43865_GIVEESVTGVHR	0	GIVEESVTGVHR	GIVEESVTGVHR	2	GIVEESVTGVHR2		323.106	668.574			558.402	595.753			395.736	423.9	705.362	208.394	383.741	480.922		441.542	790.574	297.083					369.986	390.004	597.037	581.075	474.818		457.924	642.33
AHCYL1;AHCYL2	S-adenosylhomocysteine hydrolase-like protein 1	O43865_GIVEESVTGVHR	O43865_GIVEESVTGVHR	0	GIVEESVTGVHR	GIVEESVTGVHR	3	GIVEESVTGVHR3		518.899								524.252								803.998					625.933	534.289	587.12	713.276	531.615	643.453		700.878
KIF1C	Kinesin-like protein KIF1C	O43896_ISLVDLAGSER	O43896_ISLVDLAGSER	0	ISLVDLAGSER	ISLVDLAGSER	2	ISLVDLAGSER2		2137.54	2617.31	1912.93	2070.6		2835.92		2171.53	2184.96	1825.97	2279.65	2209.93	2498.39	1924.06	1851.58	1723.57	2154.43		2294.04				2278.55	1313.04	1208.5		2306.73	2268.26
KIF1C	Kinesin-like protein KIF1C	O43896_LVTEPLVLK	O43896_LVTEPLVLK	1	LVTEPLVLK	LVTEPLVLK	2	LVTEPLVLK2		336.008	543.27	743.389		963.626		889.705	1116.02	412.961	666.388	1087.18		441.31		1084.29			551.498	628.788				850.478			703.382			944.508
AKR1B10	Aldo-keto reductase family 1 member B10	O60218_EDLFIVSK	O60218_EDLFIVSK	0	EDLFIVSK	EDLFIVSK	2	EDLFIVSK2		1112.12	4971.51	7396.78	10001.9	7036.65	6740.82	5774.96	4504.93	6654.58	8041.44	8866.44	7807.06	5955.73	4112.37	4690.26	2124.87	7208.22	7494.32	7975.9	3038.29	5956.91	6874.77	8556.92	4477.25	5551.01	4971.23	7374.46	10505.6	9695.41	7885.7
AKR1B10	Aldo-keto reductase family 1 member B10	O60218_LLNKPGLK	O60218_LLNKPGLK	0	LLNKPGLK	LLNKPGLK	2	LLNKPGLK2		400.714	385.433	575.353	439.403			495.558	290.527	411.684	601.746	423.685	746.112	1240.28	1114	331.334		603.625	561.958				324.199	544.067	751.546	406.259		504.402	989.631	877.144	388.785
AKR1B10	Aldo-keto reductase family 1 member B10	O60218_LSDEEMATILSFNR	O60218_LSDEEMATILSFNR	0	LSDEEMATILSFNR	LSDEEMATILSFNR	2	LSDEEMATILSFNR2		604.599	676.637	988.681	746.14	665.948	509.642	699.641	684.408	1155.17	1048.49	1017.47	461.761	713.129	525.288		1258.7	800.462	795.285	610.541	485.425		677.733	888.164	986.419	992.462	919.428	978.152	871.206	1122.87	727.106
AKR1B10	Aldo-keto reductase family 1 member B10	O60218_ALGVSNFSHFQIEK	O60218_ALGVSNFSHFQIEK	1	ALGVSNFSHFQIEK	ALGVSNFSHFQIEK	2	ALGVSNFSHFQIEK2		280.617	430.596	332.166	476.587	252.546	663.316		154.606	343.419	294.887	581.674		521.151	238.104		508.189	538.064	830.976	489.703		419.559		519.427	242.76	254.194	174.32	440.283	405.484	229.643	707.632
AKR1B10	Aldo-keto reductase family 1 member B10	O60218_IVENIQVFDFK	O60218_IVENIQVFDFK	1	IVENIQVFDFK	IVENIQVFDFK	2	IVENIQVFDFK2		1558.23	2074.2	2704.65	3881.22	2466.73	3279.82	2478.73	2113.56	3745.77	2622.96	3751.32	2779.58	2245.94	2178.85	2286.58	2794.85	2916.9	4689	3188.2	1799.37	4611.58	3371.34	2586.54	2748.95	3277.88	1854.1	4205.88	5472.73	4491.29	3342.73
AKR1B10	Aldo-keto reductase family 1 member B10	O60218_REDLFIVSK	O60218_REDLFIVSK	1	REDLFIVSK	REDLFIVSK	2	REDLFIVSK2		4967.98	5961.46	4956.42	8555.29	4756.8	6322.21	5044.21	4078.99	7371.68	5203.98	6733.57	7061.17	4242.33	2914.14	6433.28	5821.19	7093.93	8427.8	7103.61	6121.82		6105.32	6800.27	5920.81	7100.66	3995.15	6463.98	8603.93	7704.52	6586.9
AKR1B10	Aldo-keto reductase family 1 member B10	O60218_SGDDLFPK	O60218_SGDDLFPK	1	SGDDLFPK	SGDDLFPK	2	SGDDLFPK2		2095.27	2642.54	3049.57	2490.48	2695.83	3492.11	2352.25	1523.73	3133.18	2525.1	3941.51	3275.67	2139.99		1970.63	2929.39	3093.3	4211.7	3644.4			3283.94	4013.71	3164.58		2463.09	2916.28	3545.08	3895.9	3402.8
AKR1B10	Aldo-keto reductase family 1 member B10	O60218_TAAQVLIR	O60218_TAAQVLIR	1	TAAQVLIR	TAAQVLIR	2	TAAQVLIR2		3426.74	5031.79	4378.17	6656.67	2969.85	4858.26	3841.94	3226.75	6227.89	4232.44		5038.76	1164.36		3408.36	4068.49	4910.27	6633.29	4342.96		4832.1	5627.08	5916.78	4760.32		3273.37	4316.28	10085.4	7253.39	5056.95
AKR1B10	Aldo-keto reductase family 1 member B10	O60218_VAIDAGYR	O60218_VAIDAGYR	1	VAIDAGYR	VAIDAGYR	2	VAIDAGYR2		6077.21	8764.02	7642.56	11052.9	6316.27	7348.8	6148.87	5561.87	10353.6	8617.78	7168.67	8938.59	7987.01	5773.77	7311.33	7285.78	9222.78	10300.8	9862.29	4402.75	8514.56	9170.75	9951	6795.4	5893.99	4683.57	7875.35	13414.7	12329.1	8112.76
AKR1B10	Aldo-keto reductase family 1 member B10	O60218_ALGVSNFSHFQIEK	O60218_ALGVSNFSHFQIEK	1	ALGVSNFSHFQIEK	ALGVSNFSHFQIEK	3	ALGVSNFSHFQIEK3		4562.76	7028.72	7154.74	9855.39	5105.04	8874.44	6971.27	5543.87	5705.53	7211.08	6042.37	6991.82	8548.64	5279.66	9155.98	8712.26	6852.53	10355.8	6313.29	2994.68	13211.1	5812.36	12422.9	5807.69	6940.87	5053.99	6945.61	7855.87	8288.93	10229.7
AKR1B10	Aldo-keto reductase family 1 member B10	O60218_HIDCAYVYQNEHEVGEAIQEK	O60218_HIDC(UniMod:4)AYVYQNEHEVGEAIQEK	1	HIDCAYVYQNEHEVGEAIQEK	HIDC(UniMod:4)AYVYQNEHEVGEAIQEK	4	HIDC(UniMod:4)AYVYQNEHEVGEAIQEK4			505.006							685.325							620.655		515.088	709.44				865.27				641.978		470.049
GMFG	Glia maturation factor gamma	O60234_LVQTAELTK	O60234_LVQTAELTK	0	LVQTAELTK	LVQTAELTK	2	LVQTAELTK2			5958.6	7489.56	1796.72		6502.48			5610.55	3854.33	4320.82	4758.28	6070.98	10462.1		3361.63	7321.75		7558.63			8472.02	5496.53	6766.07	8414.23	7082.6	5829.52	8244.74	3844.12	3387.87
GMFG	Glia maturation factor gamma	O60234_FVVYSYK	O60234_FVVYSYK	1	FVVYSYK	FVVYSYK	2	FVVYSYK2		1435.84	5879.9	5821.42	3978.08	2989.01	5134.57	4449.45	3042.95	6637.05	4469.56	5632.11	5361.07	4024.76	6188.03		2949		2812.91	7952.4	6527.73		9854.75	3871.98	8693.42	18691.1	6666.59	5330.68	6841.09	2971.03	3354.71
TMPRSS11D	Transmembrane protease serine 11D	O60235_IESLITK	O60235_IESLITK	0	IESLITK	IESLITK	2	IESLITK2		4659.94	5327.6	5276.4	6232	4614.48	4446.57	5933.94	4232.21	5348.75	5011.08	6022.48	5411.44	5107.44	3484.98	5782.24	5754.71	6212.92	6562.92	5942.13	8508.31	7324.42	5590.63	5783.66	5279.07	3957.54	4673.9	3776.18	7063.97	4630.76	4995.55
TMPRSS11D	Transmembrane protease serine 11D	O60235_DWIATSGISTTFPK	O60235_DWIATSGISTTFPK	1	DWIATSGISTTFPK	DWIATSGISTTFPK	2	DWIATSGISTTFPK2			546.243	522.599	531.823		1086.31	602.483	607.331	437.544	685.111	646.588		254.367	208.356	458.704		527.668	514.928	265.391	465.861		519.658	351.196	569.185	449.172	382.237	513.613		452.257
TMPRSS11D	Transmembrane protease serine 11D	O60235_LENSVTFTK	O60235_LENSVTFTK	1	LENSVTFTK	LENSVTFTK	2	LENSVTFTK2		6607.71	10285.1	7885.91	8975.42	5943.01	8539.65	7715.81	6007.76	6850.47	7215.97	6277.2	7571.67	7416.27	3364.25	10115	8961.45	10180.6	10723	9311.4	11891.6	10547.1	8829.99	8533.58	11109	8295.8	6936.03	6919.89	10390	5692.98	8688.13
TMPRSS11D	Transmembrane protease serine 11D	O60235_NILIHNNYK	O60235_NILIHNNYK	1	NILIHNNYK	NILIHNNYK	2	NILIHNNYK2		2314.1	3480.32	2584.96	3066.78	2811.48	2842.71	3481.31	3658.35	3054.38	3470.93	3118.42	3344.3	3644.54	1577.24	3662.77	2827.58	4335.68	4421.11	3834.28	4722.53	2462.38	3877.97	3442.14	6333.35	4120.44	2907.89	2969.22	4305.74	2054.31	3000.38
TMPRSS11D	Transmembrane protease serine 11D	O60235_SATHENDIALVR	O60235_SATHENDIALVR	1	SATHENDIALVR	SATHENDIALVR	2	SATHENDIALVR2		866.338	1544.68	633.622	1213.62	989.788	708.973	1284.46	863.719	1334.88	1183.78	1186.38	1146.34	1297.84	866.533	1934.77	1453.25	1564.63	1211.08	1429.71	1548.59	552.332	1359.41	1022.5	1807.45	1471.91	807.49	719.146	1764.72	1204.52	1032.55
TMPRSS11D	Transmembrane protease serine 11D	O60235_VTAYLDWIR	O60235_VTAYLDWIR	1	VTAYLDWIR	VTAYLDWIR	2	VTAYLDWIR2		432.045	1054.54	764.519	2251.19			857.427	706.883		828.169	943.779		486.223		1015.35		1058.17	911.824		637.519	755.901	695.806	569.469	891.631	896.058	778.482	629.263		468.456	659.481
TMPRSS11D	Transmembrane protease serine 11D	O60235_SATHENDIALVR	O60235_SATHENDIALVR	1	SATHENDIALVR	SATHENDIALVR	3	SATHENDIALVR3		1858.38	4021.41	3670.71	5225.07	2966.42	4907.16	3373.31	3345.78	3321.35	2936.94	3329.53	5410.17	3778.9	2997.98	5258	2693.62	4413.2	4738.77	5854.97	4876.97	5660.79	4664.28	4246.63	3792.63	4046.96	3404.11	2903.67	5815.24	2857.58	3783.2
KLK8	Kallikrein-8	O60259_ENFPDTLNCAEVK	O60259_ENFPDTLNC(UniMod:4)AEVK	1	ENFPDTLNCAEVK	ENFPDTLNC(UniMod:4)AEVK	2	ENFPDTLNC(UniMod:4)AEVK2		919.929	1454.11	907.666	1143.23					753.988									1400.5						1421.34	1177	892.679	1149.01	1649.71		782.812
SMARCA5	SWI/SNF-related matrix-associated actin-dependent regulator of chromatin subfamily A member 5	O60264_ESEITDEDIDGILER	O60264_ESEITDEDIDGILER	1	ESEITDEDIDGILER	ESEITDEDIDGILER	2	ESEITDEDIDGILER2								119.961		778.383
SPAG9	C-Jun-amino-terminal kinase-interacting protein 4	O60271_VSGLAGSIYR	O60271_VSGLAGSIYR	0	VSGLAGSIYR	VSGLAGSIYR	2	VSGLAGSIYR2		878.382	780.642	913.158	1105.31	1220.16		1036.52	904.453	794.484	975.899	1176		1309.97	1197.4		1349.54		996.775	1137.17	900.689		733.366	774.462	1056.31		946.361	1060.12		1276.16	1591.69
PPL	Periplakin	O60437_AAYEHFHR	O60437_AAYEHFHR	1	AAYEHFHR	AAYEHFHR	2	AAYEHFHR2		467.033	420.331	359.802	267.826		504.391	418.312	347.524	244.907	299.361	200.174		627.91	405.539		294.797		578.881	553.316			511.151	504.87	710.683		245.412			231.813
PPL	Periplakin	O60437_AEASAFAESIDVELR	O60437_AEASAFAESIDVELR	1	AEASAFAESIDVELR	AEASAFAESIDVELR	2	AEASAFAESIDVELR2		1016.99	1287.53	1977.8	1697.74	747.09	1215.99	1920.49	2107.97	1474.32	2093.73	2433.55	1357.61	1461	1580.04	1675.68	1582.23	1178.22	1488.62	969.411	1221.76	1869.5	1190.29	1847.86	1206.2	882.475	1723.24	1362.24		717.492	1474.38
PPL	Periplakin	O60437_AESEVANLR	O60437_AESEVANLR	1	AESEVANLR	AESEVANLR	2	AESEVANLR2		13838.9	13298.8	15710.1	13404.3	14358.9	13568.6	17695.7	18949.9	13524.1	17052.2	15064.4	10374.6	12054.5	15460.1	13089.6	12284.4	14525.3	11912.1	12465	11727.4	13730.9	13465.5	15889.7	13683.1	6606.17	13578	14520.8	13594.4	16874.1	13575
PPL	Periplakin	O60437_AIGPHLAK	O60437_AIGPHLAK	1	AIGPHLAK	AIGPHLAK	2	AIGPHLAK2		1141.43	968.811	1152.68	1033.88	1725.28		1849.1	1306.97	867.678	1714.4			1189.16	1675.08	1549.04	2104.81	1357.11	1334.85	1314.12	1675.4	2248.11		1829.14	877.259		1156.04		1613.6	1028.28
PPL	Periplakin	O60437_AQADEVLQLR	O60437_AQADEVLQLR	1	AQADEVLQLR	AQADEVLQLR	2	AQADEVLQLR2		1690.21	1873.36	2663.36	361.184	4183.29	1934.99		3680.9	3255.06	3963.11	4829.69	1489.44	1750.75	2268.45	1461.95	1181.51	2347.79	1197.87	748.192	2081.49	2139.82	924.527	1584.06	5092.6	1080.89	2012.13	1094.88		1857.16	1751.29
PPL	Periplakin	O60437_ASQEEQIAR	O60437_ASQEEQIAR	1	ASQEEQIAR	ASQEEQIAR	2	ASQEEQIAR2			418.337	191.259		435.694		481.268	236.696		591.802	652.516	435.981	283.561		866.043	604.701	909.704	706.691		773.897		452.948		443.653					441.734
PPL	Periplakin	O60437_CDLEIYQLK	O60437_C(UniMod:4)DLEIYQLK	1	CDLEIYQLK	C(UniMod:4)DLEIYQLK	2	C(UniMod:4)DLEIYQLK2		1104.69	1048.67	1419.13	1370.41	2115.5	1358.84	1738.89	1615.94	1529.02	1162.6	1968.44					1739.72	1639.74	767.265	1541.39			1323.06	1364.97	2058.91		1946.89	1096.35	1357.67	1102.22
PPL	Periplakin	O60437_CDLEIYQLKK	O60437_C(UniMod:4)DLEIYQLKK	1	CDLEIYQLKK	C(UniMod:4)DLEIYQLKK	2	C(UniMod:4)DLEIYQLKK2		259.363	195.53	354.291	372.091	286.75		389.503	215.17		216.458	117.513					193.65	186.474					247.001							155.686
PPL	Periplakin	O60437_DAQELLR	O60437_DAQELLR	1	DAQELLR	DAQELLR	2	DAQELLR2		6823.77	8802.2	10443.9	12374.7	11997.4	9278.05	15162.1	10656.9	4002.56	12404.5	11728.4	5247.08	6663.23	5863.9	10256.3	5228.65	11256.4	9458.31	9677.62	8835.54	12121.8	7836.59	11268.6	6567.65	5065.8	10382.6	6575.49	10939.8	7748.83	10566
PPL	Periplakin	O60437_DAQELLRK	O60437_DAQELLRK	1	DAQELLRK	DAQELLRK	2	DAQELLRK2						715.807	555.48							278.136			448.925		311.544					314.949	512.19					374.183
PPL	Periplakin	O60437_DGGQEYVVK	O60437_DGGQEYVVK	1	DGGQEYVVK	DGGQEYVVK	2	DGGQEYVVK2		2559.64	2846.45	2570.82	2519.94	2284.93	2023.01	2802.23	2184.02	1611.98	2788.98	2726.99		1801.57	2726.08	2721.11	1965.1	2418.58	2198.32	2069.18	2210.1	2335.95	2128.78	2752.14	1677.35	1199.1	2438.18	1940.85	3458.52	2699.65	2292.33
PPL	Periplakin	O60437_DKDLEIDELQK	O60437_DKDLEIDELQK	1	DKDLEIDELQK	DKDLEIDELQK	2	DKDLEIDELQK2		2218.03		2329.72	1812.28	2192.94		2288.9	1669.41	1611.09	1873.33			1620.76	1253.03	2188.46	1564.98		1362.7		1192.92	1775.3	1255.86	1955.07	1429.36		1647.49	1462.02		2071.72	1129.27
PPL	Periplakin	O60437_DLEIDELQK	O60437_DLEIDELQK	1	DLEIDELQK	DLEIDELQK	2	DLEIDELQK2		9591.45	6122.04	7164.66	10144.6	10721.5	8210.79	13518.7	9157.53	8390.14	7824.33	10986	6019.68	5348.09	4771.34	7016.13	11980.5	9708.79	8237.2	8943.89	9487.69	13371	7700.1	7399.1	9323.92	4038.02	9450.87	8891.28	7775.53	8092.67	8147.91
PPL	Periplakin	O60437_DLEIDELQKR	O60437_DLEIDELQKR	1	DLEIDELQKR	DLEIDELQKR	2	DLEIDELQKR2		3730.16	2509.41	2564.19	3268.62	2678.06	2156.23	4230.58	3830.21	2503.2	2724.11	2937.12	2206.21	2274.66	3159.03	3224.34	2740.14	3053.19	1869.8	2566.29	3264.27	3541.22	2033.02	2288.2	3141.87	1706.45	3675.56	2434.57	2309.3	2789.22	3873.11
PPL	Periplakin	O60437_DMSIQELAVLVSGQK	O60437_DMSIQELAVLVSGQK	1	DMSIQELAVLVSGQK	DMSIQELAVLVSGQK	2	DMSIQELAVLVSGQK2		67.0748		384.609	286.286	314.145		478.108	322.619	158.362	371.876	243.306		172.275	291.55	360.994	405.684		90.7746				104.568	277.865	258.251		179.675	307.987		100.055
PPL	Periplakin	O60437_DYELEAEK	O60437_DYELEAEK	1	DYELEAEK	DYELEAEK	2	DYELEAEK2		15121.1	10625.8	11854.7	14719.4	13387.4	12179.9	17746.5	13680.9	11567.2	13820.4	11644.4	10110.1	8300.85	9192.19	14171.3	11383.5	13473	11000.1	12842.8	12114.7	16038.1	11157.2	14326.5	8805.89	3912.8	12974.1	11940	12404.3	12317.8	8122.88
PPL	Periplakin	O60437_DYELEAEKLR	O60437_DYELEAEKLR	1	DYELEAEKLR	DYELEAEKLR	2	DYELEAEKLR2															873.572
PPL	Periplakin	O60437_EAEVLLLQQR	O60437_EAEVLLLQQR	1	EAEVLLLQQR	EAEVLLLQQR	2	EAEVLLLQQR2		16945	14630.8	18489.3	20426.6	23454.8	20808.9	20813.4	23186.1	12050.6	22103.3	17592.1	18306.5	15164.6	15583.9	22124.5	13332	14078.9	12755.7	14764.6	12658.9	26126.6	14021.5	14607.7	12376	6592.83	19115.9	16477.3	13161.7	17203.3	11941
PPL	Periplakin	O60437_EELEALRR	O60437_EELEALRR	1	EELEALRR	EELEALRR	2	EELEALRR2			889.396			1242.77		1115.23		843.03	1316.3	1206.9		789.531	903.578	997.417			598.325	1034.73					1324.01		905.579	1547.27
PPL	Periplakin	O60437_EEVASLR	O60437_EEVASLR	1	EEVASLR	EEVASLR	2	EEVASLR2		2790.93	4001.21	4373.77	4746.33	4513.74	4929.6	5597.79	3930.65	3168.64	5389.49	4450	3472.6	2347.49	3456.33	3202.88	3949.14	5979.77	4636.29	4887.92	3952.05	4534.51	2877.39	3968.47	3232.56	2379.91	4441.89	4392.13	4301.07	3671.94	4789.93
PPL	Periplakin	O60437_EKQEEELSFLQDK	O60437_EKQEEELSFLQDK	1	EKQEEELSFLQDK	EKQEEELSFLQDK	2	EKQEEELSFLQDK2		207.816	176.873	148.542		193.561		369.359	238.826		201.382	316.821		134.607	178.196					266.82	251.867			220.766	256.71					157.778	251.002
PPL	Periplakin	O60437_ELDDLKR	O60437_ELDDLKR	1	ELDDLKR	ELDDLKR	2	ELDDLKR2		1424.3	1886.5	1072.07	1080.49	2385.11	1057.3	1974.49	1648.16	1166.72	2055.89	1834.06	1734.93	1344.23	2740.23	2147.31	1767.55	1605.5	1439.17	2040.35	1336.87	1742.49	1479.46	1890.68	1622.26	1342.59	1302.9		2035.17	1825.3	1232.61
PPL	Periplakin	O60437_ELDEETER	O60437_ELDEETER	1	ELDEETER	ELDEETER	2	ELDEETER2		3029.45	2753.06	2772.89	3426.6	2539.28	2263.56	2970.85	2826.11	1989.21	3652.7	2406	2123.72	1901.7	1987.79	2326.12	3361.58	2788.66	2876.06	2746.33	2404.27		3945.79	3079.93	1859.16		2580.69	2466.62	2740.78	3176.9	2763.01
PPL	Periplakin	O60437_ELDVEVSR	O60437_ELDVEVSR	1	ELDVEVSR	ELDVEVSR	2	ELDVEVSR2		2161.14	4147.72	6702.33	5994.79	3474.21	8702.4	3856.66	4845.87	3331.5	4029.84	3345.03	9696.99	1731.48	5003.94	7807.34		3280.39	2778.62	4447.25	4804.89	10942.3	5005.36	4359.22		2531.98	3159.84	4144.18	6913.74	2700.05	2630.84
PPL	Periplakin	O60437_ELSELIEQLQK	O60437_ELSELIEQLQK	1	ELSELIEQLQK	ELSELIEQLQK	2	ELSELIEQLQK2		19674.2	16276.2	17345.4	16590.2	21460	13451.4	21452.6	19554.8	14655.1	18989.1	14581.5	14541.6	12431.4	15416.2	20048.1	19674.6	14302.7	15179.5	11136	16969.6	22276.9	14970.3	17656.3	13245.7	6130.55	18103.9	16084.8	14563.2	16458.9	14669.3
PPL	Periplakin	O60437_ELSPEEAHR	O60437_ELSPEEAHR	1	ELSPEEAHR	ELSPEEAHR	2	ELSPEEAHR2		2973.47	2131.53	2906.26	3037.99	3571.39	1535.74	3952.64	2624.24	2818.52	3977.21	2764.09	2659.71	2173.16	2510.59		3307.28	3127.94	2253.04	2050.47	3195.43		2681.43	2670.79	3044.05	1299.26	2314.02	2508.98	2148.13	2224.95	2851.63
PPL	Periplakin	O60437_EYLNLLICEESHLK	O60437_EYLNLLIC(UniMod:4)EESHLK	1	EYLNLLICEESHLK	EYLNLLIC(UniMod:4)EESHLK	2	EYLNLLIC(UniMod:4)EESHLK2		243.302	228.801	546.467	536.695		403.575	249.881	397.845	258.499	433.106	273.137					765.162	430.476	431.67	108.572	174.689		165.529	306.671	340.331		505.932	342.816		113.942
PPL	Periplakin	O60437_FQEHCPDLER	O60437_FQEHC(UniMod:4)PDLER	1	FQEHCPDLER	FQEHC(UniMod:4)PDLER	2	FQEHC(UniMod:4)PDLER2		686.993		1466.81	432.871	758.366		594.65	1017.39																					495.95
PPL	Periplakin	O60437_FSIEEALQSGR	O60437_FSIEEALQSGR	1	FSIEEALQSGR	FSIEEALQSGR	2	FSIEEALQSGR2		6950.1	8537.32	7663.83	8299.19	8548.67	7243.42	9331.04	8982.61	6980.84	9080.96	9170.08	7750	7519.56	7344.95	10932	7081.14	7320.17	8283.39	5886.14	6294.14	10223	6262.6	8708.58	6824.15	2725.65	7485.94	7415.94	6148.72	8245.96	7534.43
PPL	Periplakin	O60437_FTEVYAINR	O60437_FTEVYAINR	1	FTEVYAINR	FTEVYAINR	2	FTEVYAINR2		45776.4	32662.9	36542.6	39953.9	32912.1	32369.7	40723.6	47242.5	35236.6	41230.9	31774.3	35927.3	34387.4	36132.6	49781.5	27511.5	32565	31214.8	32058.7	33477.1	43509	30259.5	38819.9	26234.6	12683.7	36891.4	36382.3	30383.8	37007	30911
PPL	Periplakin	O60437_GDTEQEIQR	O60437_GDTEQEIQR	1	GDTEQEIQR	GDTEQEIQR	2	GDTEQEIQR2		440.882		552.527	877.655	871.39	945.593	1085.32	666.549	694.252	972.288			366.109			879.083		604.099		972.065			637.07	714.867		700.007	724.672		675.232	388.785
PPL	Periplakin	O60437_GPNGESSVIHDR	O60437_GPNGESSVIHDR	1	GPNGESSVIHDR	GPNGESSVIHDR	2	GPNGESSVIHDR2		556.539	479.432	482.181	486.421	618.831		827.784	544.642	550.779	925.754	566.731	432.615	444.168	453.588	496.579	500.998		553.092	462.223	710.852		933.736	403.441	505.601		466.192	653.64	678.769	758.31	835.851
PPL	Periplakin	O60437_GQQVVPLK	O60437_GQQVVPLK	1	GQQVVPLK	GQQVVPLK	2	GQQVVPLK2		2099.18	2272.86	3229.34	2253.8	3239.02	2486.73	3312.61	2576.96	1401.43	3985.28	2271.86	2627.7	2288.82	1643.4	3261.6	1539.12	3031.41	1379.93	2858.45	2082.69		1453.12	3087.75	1539.92	844.841	2464.47	3026.6	2765.06	1599.11	1666.71
PPL	Periplakin	O60437_GYSYTLQK	O60437_GYSYTLQK	1	GYSYTLQK	GYSYTLQK	2	GYSYTLQK2		9706.92	7634.57	8723.4	9250.22	10646.1	7929.36	9589.11	9488.37	6824.72	9520.82	7139.12	8208.52	7506.69	7957.13	10895.1	6465.91	8907.62	7247.94	7484.51	6690.85	10035.9	6972.38	9109.01	5831.36	2943.15	7342.3	7407.9	7029.4	7259.48	6284.21
PPL	Periplakin	O60437_HPQGDMIAEDIR	O60437_HPQGDMIAEDIR	1	HPQGDMIAEDIR	HPQGDMIAEDIR	2	HPQGDMIAEDIR2				864.604		730.194					493.772			371.676			541.47										701	965.63
PPL	Periplakin	O60437_ICANSQQYQQAVK	O60437_IC(UniMod:4)ANSQQYQQAVK	1	ICANSQQYQQAVK	IC(UniMod:4)ANSQQYQQAVK	2	IC(UniMod:4)ANSQQYQQAVK2		158.209	246.948	264.922	29.5334	124.986		114.814	217.126	209.641	255.892	323.686					182.888	270.977	176.035	169.444	256.291			366.03	99.6427		286.425	137.796		179.734	44.6975
PPL	Periplakin	O60437_IWALEEENAK	O60437_IWALEEENAK	1	IWALEEENAK	IWALEEENAK	2	IWALEEENAK2				4715.54	3941.98	4505.56		7071.2	5537.54		4577			4151.07	2982.54		3735.65	5945.13					2022.9				4882.69	5823.81	5704.97	6097.5
PPL	Periplakin	O60437_LAALEQEEAEAR	O60437_LAALEQEEAEAR	1	LAALEQEEAEAR	LAALEQEEAEAR	2	LAALEQEEAEAR2		14184.5	13966.7	13816.9	12250.1	14192.8	10875	14019.6	15364.1	12628.5	14656	12277.9	12372.1	11607.5	11523	13139.3	12111.7	11713.9	13125.7	10075.4	12106.6	13818.2	9903.72	12358	13070.9	8409.5	12241.7	11070.6	15089.2	15011	13681.9
PPL	Periplakin	O60437_LELVEQER	O60437_LELVEQER	1	LELVEQER	LELVEQER	2	LELVEQER2		11400.1	14669.6	15534.7	11276.4	17760.1	11499	20813.7	17949.1	13558.4	18670.2	18481.1	13158.9	12310.1	14807.9	11339.2	10161.8	12088.4	10207.8	9790.29	12238.9	12648.7	12057.1	12932.3	14938.8	6479.2	13137.9	12261.9	10899.8	15098.2	12630.6
PPL	Periplakin	O60437_LELVEQERK	O60437_LELVEQERK	1	LELVEQERK	LELVEQERK	2	LELVEQERK2		2407.39	1843.76	1622.51	1979.83	2040	2159.71	2047.45	2526.31	1693.48	2125.05	1622.75	1709.42	2485.67	2567.63	1665.41	1928.69	1906.51	1701.09	2003.73	1422.02	2538.55	1687.55	1906.5	2302.2	949.547	1821.41	1958.59	1739.23	2398.72	1896.52
PPL	Periplakin	O60437_LLAASQAR	O60437_LLAASQAR	1	LLAASQAR	LLAASQAR	2	LLAASQAR2		3002.54	3556.53	3727.7	3387.86	5544.27	3131.28	5747.63	5157.41	2827.44	4975.26	4297.89	4546.32	3178.23	4962.53	5691.12	4609.35	5401.8	3336.28	3972.73	1802.25	4474.07	3878.31	4754.06	3520.33	953.35	3045.9	4024.77	3406.12	3653.99	4042.71
PPL	Periplakin	O60437_LLYVLEADAAIAK	O60437_LLYVLEADAAIAK	1	LLYVLEADAAIAK	LLYVLEADAAIAK	2	LLYVLEADAAIAK2		4345.09	6102.26	11312.3	15393	5409.18	12512.1	11805.3	11129.8	7629.95	12091.9	10744.8	12276.5	5182.41	9416.65	14290.2	6882.79	8908.56	8147.57	7529.81	7824.79	22280.7	6593.66	11608.3	3725.9	4713.47	8000.31	8481.14	6460.55	6860.69	10500.8
PPL	Periplakin	O60437_LQLEEEQHR	O60437_LQLEEEQHR	1	LQLEEEQHR	LQLEEEQHR	2	LQLEEEQHR2		1234.25	1353.29	1764.58	1257.74	1452.5	1077.62	2047.35	2519.76	1327.54	1499.95	1780.13	1220.3	1164.65	1272.81	860.961	1403.77	1317.16	1033.39		1365.4		1052.67	1347.65	1801.41		1067.16	1539.29	2067.62	1586.77	1127.24
PPL	Periplakin	O60437_LQNLEFALNLLR	O60437_LQNLEFALNLLR	1	LQNLEFALNLLR	LQNLEFALNLLR	2	LQNLEFALNLLR2		134.998	469.127	454.882	308.503		480.566	286.315	588.332	271.953	624.463	489.35	1049	919.454	826.761	843.173	428.589	418.682	692.555		210.979		274.704	393.564	471.419		531.125	547.464		238.642	390.42
PPL	Periplakin	O60437_LREEIVDK	O60437_LREEIVDK	1	LREEIVDK	LREEIVDK	2	LREEIVDK2		6380.07	5735.22	5885.06	5847.52	6703.25	5558.46	6702.37	6742.29	5159.32	6470.83	5470.36	5777.86	5768.63	7361.57	5125.93	5287.56	5840.6	5224.83	6142.99	6246	5680.73	5090.39	5743.29	5331.8	2485.54	5819.34	5571.88	6165.92	7298.43	5269.75
PPL	Periplakin	O60437_LSELEFHNSK	O60437_LSELEFHNSK	1	LSELEFHNSK	LSELEFHNSK	2	LSELEFHNSK2		5482.82	3706.4	5359.36	5578.16	5490.35	4142.24	6230	5635	4019.14	5393.67	4321.39	4314.7	4583.92	5358.06	6308.41	4736.66	4684.35	4230.01	3551.9	4489.04	4738.35	3971.53	4677.57	4311.32	1512.38	4886.21	3970.27	4849.64	4915.28	4125.22
PPL	Periplakin	O60437_LTPAQYDR	O60437_LTPAQYDR	1	LTPAQYDR	LTPAQYDR	2	LTPAQYDR2		16379.9	15683.5	16664.3	17496.8	16504	15103.3	18731.4	19180.3	15215.9	17721.1	15870.3	13695.5	14269.8	16832.1	17994.8	13593.8	15476.3	15072.3	12938.4	15443.8	19844.3	15196.1	17914.7	14838.4	7432.8	15325.7	16965.9	15875.7	17587.5	14446.7
PPL	Periplakin	O60437_NITNELLR	O60437_NITNELLR	1	NITNELLR	NITNELLR	2	NITNELLR2		33901.4	31356.5	34512.7	46195.9	35241.7	33233.7	50977.1	40363.6	33960.8	39665.5	36585.2	37286.2	40999.9	33487.2	49439.4	31388.7	33398.2	35558	36365.5	23167	39203	28989.7	38777.1	24733.3	16148.9	29951.7	37188.2	27626.3	34884.6	28021.2
PPL	Periplakin	O60437_NIVDTEAK	O60437_NIVDTEAK	1	NIVDTEAK	NIVDTEAK	2	NIVDTEAK2		3112.3	3420.4	3608.27	4041.01	3864.93	3553.3	4317.86	4213.03	2768.06	4076.56	4083.42	4165.4	2655.66	3677.51	5147.94	4993.14	4825.09	3543.19	4346.38	3768.9	4768.18	3878.3	4485.1		2648.02	4104.34	3854.03	4543.35	4429.68	3057.57
PPL	Periplakin	O60437_NLDYPSR	O60437_NLDYPSR	1	NLDYPSR	NLDYPSR	2	NLDYPSR2		5271.18	6403.8	7070.97	6652.9	7535.84	5821.81	8415.59	8751.61	5679.48	8043.7	6745.07	4982.27	2791.47	6364.66	4391.44	4927.62	6455.96	5368.7	4941.07	4843.77	6650.55	4396.31	5941.56	7663.6	3960.8	4921.03	5101.78	5990.75	5640.43	5143.37
PPL	Periplakin	O60437_NLLDEIASR	O60437_NLLDEIASR	1	NLLDEIASR	NLLDEIASR	2	NLLDEIASR2		124355	104217	101169	105294	126068	86020	120528	113903	93888.4	107373	106777	104109	93458.1	98297.9	125447	77599.5	94942.5	116044	95705.8	87247.1	159401	88229.6	112724	74975.5	38425.7	96386.2	97636	86859.9	117428	94034.3
PPL	Periplakin	O60437_NQGPQESVVR	O60437_NQGPQESVVR	1	NQGPQESVVR	NQGPQESVVR	2	NQGPQESVVR2		1370.9	1470.16	1972.68	1230.82	1472.18	1213.02	1603.01	2640.08	1360.13	1539.57	2299.42	1328.17	1612.95	1779.32	1579.55	954.212	1139.29	1115.35	1045.9	1505.01		1190.15	1186.39	1729.83		1386.97	1403.72		1687.24	1402.66
PPL	Periplakin	O60437_QEEELSFLQDK	O60437_QEEELSFLQDK	1	QEEELSFLQDK	QEEELSFLQDK	2	QEEELSFLQDK2		2535.65		2276.9	4488.08	4231.72	4303.91	2283.66	2841.27	1975.55	2769.77	2136.88	2086.49	1457.74	1573.33	2827.63	4072.35	2679.12	1591.14	1632.82	2283.43	4298.19	2473.87	2163.94	2168.97	2090.97	2668.89	2618.2	2038.33	1497.43	1721.78
PPL	Periplakin	O60437_QLLAGLDK	O60437_QLLAGLDK	1	QLLAGLDK	QLLAGLDK	2	QLLAGLDK2		2411.94	3518.96	5539.45		5328.09	4990.84	6393.18	5408.75	4714.2	6703.85	6929.84	4989.62	4459.04	4865.47	7030.33		5047.86	3630.15	4577.52	4016.51	21363	7394.89	4200.2	3020.95		4696.26	5520.88		4773.17	3773.43
PPL	Periplakin	O60437_QLLEGELETLR	O60437_QLLEGELETLR	1	QLLEGELETLR	QLLEGELETLR	2	QLLEGELETLR2		3845.49	3563.06	4611.71	2977.35	5482.44	3088.93	4622.28	5261.84	3786.65	4933.41	4208.91	2365.59	3034.25	3893.11	4762.19	3911.51	3603.12	2998.61	2485.38	3804.67	4778.94	3385.74	4347.98	3459.15	1450	3978.6	4158.18	3566.82	3812.41	5744.85
PPL	Periplakin	O60437_QYENFINR	O60437_QYENFINR	1	QYENFINR	QYENFINR	2	QYENFINR2		2569.36	3573.18	3349.92	4904.17	2704.77	1785.03	3092.31	3254.87	3499.43	936.912	2813.04		2324.4	2407	3302.46		1858	3358.51	3261.82	3371.39			4952.03			3913.96	3632.61		2431.75
PPL	Periplakin	O60437_SIVVIHPDTGR	O60437_SIVVIHPDTGR	1	SIVVIHPDTGR	SIVVIHPDTGR	2	SIVVIHPDTGR2		8838.19	6690.09	8819.34	7477.84	9467.02	7563.49	7227.37	9336.72	9057.26	10152.8	9321.27	6893.01	6871.8	5589.5	5810.15	8154.8	7547.84	6074.57	5391.68	7634.03	8339.41	6036.24	7287.9	9528.48	2963.71	7536.03	8754.11	8029.54	7751.69	7205.79
PPL	Periplakin	O60437_SLLDLENGR	O60437_SLLDLENGR	1	SLLDLENGR	SLLDLENGR	2	SLLDLENGR2		42987.4	36297.8	40998.9	43299.8	39535.2	41110.3	45362.4	39180.4	35094.1	45001	29945.9	38868.8	44766.7	39671.8	37511.7	32432.4	32556.7	36546.1	36309	29424.9	37884.8	33610.3	36474	26584.5	17859.8	38515.1	38861.1	31733.8	42548.4	34518.3
[truncated: 13,640 more rows]
